# Supplementary material for: SlMYB75, an MYB-type transcription factor, promotes anthocyanin accumulation and enhances volatile aroma production in tomato fruits
Source: Hortic Res. 2019 Feb 1;6:22. doi: 10.1038/s41438-018-0098-y (PMC6355774; doi:10.1038/s41438-018-0098-y)
Supplement: Supplementary file 2 — File S1 [file 41438_2018_98_MOESM2_ESM.xlsx]

## Sheet: File S1
File S1. DEGs between WT and #11 tomato fruits at MG stage.
GeneID	Length	WT-MG	#11-MG	log2FoldChange(PM/MCK)	Padj	Up/Down-Regulation	Pvalue	Cellular Component	Molecular Function	Biological Process	Kegg Orthology	Nr Description
Solyc09g008780.3	2405	631.758	1802.45	1.51252	0.036288	Up	0.00188261	NA	NA	NA	NA	gi|460402164|ref|XP_004246584.1|//PREDICTED: uncharacterized protein LOC101249675 [Solanum lycopersicum]
Solyc05g009310.3	1393	17.244	149.673	3.11764	1.84283e-06	Up	1.10288e-08	NA	NA	NA	K12135//zinc finger protein CONSTANS	gi|460386480|ref|XP_004238926.1|//PREDICTED: zinc finger protein CONSTANS-LIKE 16-like isoform X1 [Solanum lycopersicum]
Solyc07g062600.3	627	792.181	245.713	-1.68886	0.0483373	Down	0.00276152	NA	NA	NA	K02964//small subunit ribosomal protein S18e	gi|723718814|ref|XP_010324387.1|//PREDICTED: uncharacterized protein LOC101265659 isoform X2 [Solanum lycopersicum]
Solyc06g007580.1	900	219.799	1064.18	2.27548	7.38151e-08	Up	3.00832e-10	NA	NA	NA	NA	gi|460389594|ref|XP_004240436.1|//PREDICTED: uncharacterized protein LOC101250804 [Solanum lycopersicum]
Solyc01g005000.3	1710	1575.12	475.017	-1.72941	5.24655e-05	Down	5.35519e-07	NA	GO:0016831//carboxy-lyase activity;GO:0048037//cofactor binding	GO:0009064//glutamine family amino acid metabolic process	K01580//glutamate decarboxylase [EC:4.1.1.15]	gi|350538351|ref|NP_001233827.1|//glutamate decarboxylase isoform3 [Solanum lycopersicum]
Solyc04g049800.3	1617	25.9228	106.043	2.03236	0.00890538	Up	0.000288388	NA	NA	NA	K09284//AP2-like factor, euAP2 lineage	gi|723692728|ref|XP_004237667.2|//PREDICTED: ethylene-responsive transcription factor RAP2-7-like [Solanum lycopersicum]
Solyc10g079210.2	3189	104.279	24.8568	-2.06874	0.00929932	Down	0.00030456	NA	NA	NA	NA	gi|460407532|ref|XP_004249206.1|//PREDICTED: glycosyltransferase-like At2g41451 [Solanum lycopersicum]
Solyc02g062550.3	1720	187.894	63.6732	-1.56116	0.0239695	Down	0.00105168	NA	NA	NA	K08900//mitochondrial chaperone BCS1	gi|460375479|ref|XP_004233533.1|//PREDICTED: probable mitochondrial chaperone BCS1-A [Solanum lycopersicum]
Solyc06g083270.3	1368	451.323	176.32	-1.35596	0.0133858	Down	0.000485084	GO:0031224//intrinsic component of membrane	GO:0005048//signal sequence binding;GO:0004871//signal transducer activity	GO:0035437//maintenance of protein localization in endoplasmic reticulum	K10949//ER lumen protein retaining receptor	gi|460393644|ref|XP_004242419.1|//PREDICTED: putative ER lumen protein-retaining receptor C28H8.4 [Solanum lycopersicum]
Solyc06g074630.3	2297	572.197	176.638	-1.69572	0.00304454	Down	7.50067e-05	NA	NA	NA	K13680//beta-mannan synthase [EC:2.4.1.32]	gi|460391385|ref|XP_004241301.1|//PREDICTED: glucomannan 4-beta-mannosyltransferase 2-like [Solanum lycopersicum]
Solyc02g063430.3	1769	257.267	39.5715	-2.70073	9.3837e-05	Down	1.09217e-06	NA	NA	NA	K13422//transcription factor MYC2	gi|460375352|ref|XP_004233470.1|//PREDICTED: transcription factor bHLH93-like [Solanum lycopersicum]
Solyc07g007180.3	370	56.0548	168.963	1.5918	0.0115841	Up	0.00040278	NA	NA	NA	K11982//E3 ubiquitin-protein ligase RNF115/126 [EC:2.3.2.27]	gi|460394232|ref|XP_004242708.1|//PREDICTED: RING-box protein 2-like [Solanum lycopersicum]
Solyc02g077430.3	1280	19.5328	93.004	2.2514	0.0042152	Up	0.00011267	NA	NA	NA	K16818//phospholipase A1 [EC:3.1.1.32]	gi|723674942|ref|XP_004232942.2|//PREDICTED: phospholipase A1-IIgamma-like [Solanum lycopersicum]
Solyc01g107790.2	1220	32.1662	4.90855	-2.71218	0.0172538	Down	0.000686072	NA	NA	NA	K02984//small subunit ribosomal protein S3Ae;K13420//LRR receptor-like serine/threonine-protein kinase FLS2 [EC:2.7.11.1]	gi|460371120|ref|XP_004231393.1|//PREDICTED: uncharacterized protein At4g06744 [Solanum lycopersicum]
Solyc04g074920.2	1587	74.275	20.2947	-1.87178	0.0278062	Down	0.00129812	NA	NA	NA	NA	gi|723694496|ref|XP_004238535.2|//PREDICTED: uncharacterized protein LOC101245251 [Solanum lycopersicum]
Solyc08g014280.3	1884	458.712	97.6537	-2.23184	4.27521e-06	Down	2.84114e-08	NA	NA	NA	K00940//nucleoside-diphosphate kinase [EC:2.7.4.6];K14411//RNA-binding protein Musashi	gi|460398424|ref|XP_004244759.1|//PREDICTED: protein IQ-DOMAIN 14 [Solanum lycopersicum]
Solyc10g038080.2	2133	70.9466	278.281	1.97174	0.00997754	Up	0.000331901	GO:0044424//intracellular part	GO:0016616//oxidoreductase activity, acting on the CH-OH group of donors, NAD or NADP as acceptor;GO:0016836//hydro-lyase activity;GO:0005488//binding	GO:0008652//cellular amino acid biosynthetic process	K13832//3-dehydroquinate dehydratase / shikimate dehydrogenase [EC:4.2.1.10 1.1.1.25]	gi|723735375|ref|XP_010327280.1|//PREDICTED: bifunctional 3-dehydroquinate dehydratase/shikimate dehydrogenase, chloroplastic-like [Solanum lycopersicum]
Solyc03g114960.3	2047	1350.92	667.162	-1.01783	0.0490003	Down	0.00281554	GO:0031224//intrinsic component of membrane	GO:0015405//P-P-bond-hydrolysis-driven transmembrane transporter activity;GO:0032559//adenyl ribonucleotide binding;GO:0017111//nucleoside-triphosphatase activity	GO:0006810//transport;GO:0009207//purine ribonucleoside triphosphate catabolic process	K05656//ATP-binding cassette, subfamily B (MDR/TAP), member 9;K05657//ATP-binding cassette, subfamily B (MDR/TAP), member 10	gi|460380639|ref|XP_004236062.1|//PREDICTED: ABC transporter B family member 25 [Solanum lycopersicum]
Solyc10g009550.3	1445	2428.56	430.001	-2.49769	5.09777e-05	Down	5.18461e-07	NA	NA	NA	K13425//WRKY transcription factor 22;K16225//probable WRKY transcription factor 52	gi|460405230|ref|XP_004248079.1|//PREDICTED: probable WRKY transcription factor 30 [Solanum lycopersicum]
Solyc04g078930.3	1200	113.264	21.2994	-2.41081	0.00251729	Down	5.9394e-05	NA	NA	NA	K01176//alpha-amylase [EC:3.2.1.1]	gi|723695360|ref|XP_010320333.1|//PREDICTED: alpha-amylase isoform X2 [Solanum lycopersicum]
Solyc07g042490.1	393	359.737	1101.49	1.61444	0.00979056	Up	0.000324603	NA	NA	NA	K07441//beta-1,4-N-acetylglucosaminyltransferase [EC:2.4.1.141];K14488//SAUR family protein	gi|460396233|ref|XP_004243682.1|//PREDICTED: uncharacterized protein LOC101268293 [Solanum lycopersicum]
Solyc01g066760.2	544	53.7995	8.27163	-2.70135	0.0297539	Down	0.00145214	NA	NA	NA	NA	gi|969999674|ref|XP_015084174.1|//PREDICTED: uncharacterized protein LOC107027547 [Solanum pennellii]
Solyc03g097380.3	935	2318.03	420.992	-2.46103	0.000611796	Down	1.04745e-05	NA	NA	NA	K00430//peroxidase [EC:1.11.1.7];K07213//copper chaperone;K10752//histone-binding protein RBBP4	gi|460379132|ref|XP_004235318.1|//PREDICTED: neurofilament medium polypeptide [Solanum lycopersicum]
Solyc03g116500.3	2321	392.165	118.907	-1.72163	0.0225087	Down	0.000963598	NA	GO:0004553//hydrolase activity, hydrolyzing O-glycosyl compounds	GO:0044238//primary metabolic process;GO:0045229//external encapsulating structure organization	K01213//galacturan 1,4-alpha-galacturonidase [EC:3.2.1.67]	gi|350536629|ref|NP_001234256.1|//polygalacturonase [Solanum lycopersicum]
Solyc09g074910.1	597	166.401	743.39	2.15945	6.07419e-05	Up	6.40069e-07	NA	NA	NA	K05770//benzodiazapine receptor	gi|460403920|ref|XP_004247434.1|//PREDICTED: translocator protein homolog [Solanum lycopersicum]
Solyc07g042170.3	1145	5115.84	1605.56	-1.67189	0.0166478	Down	0.00065319	NA	NA	NA	K13464//jasmonate ZIM domain-containing protein	gi|460396263|ref|XP_004243696.1|//PREDICTED: protein TIFY 10A-like [Solanum lycopersicum]
Solyc03g093260.3	5601	269.6	87.014	-1.6315	0.0179407	Down	0.000721948	NA	NA	NA	K06674//structural maintenance of chromosome 2	gi|723683007|ref|XP_010318163.1|//PREDICTED: structural maintenance of chromosomes protein 2-1-like [Solanum lycopersicum]
Solyc08g081230.1	1392	998.429	400.428	-1.31812	0.00915907	Down	0.000298621	GO:0005887//integral component of plasma membrane	GO:0005267//potassium channel activity	GO:0030001//metal ion transport	NA	gi|460400137|ref|XP_004245592.1|//PREDICTED: BTB/POZ domain-containing protein At5g41330-like [Solanum lycopersicum]
Solyc01g079360.3	812	70.2411	187.983	1.42021	0.0294464	Up	0.00142496	NA	NA	NA	K13425//WRKY transcription factor 22	gi|723658632|ref|XP_010322372.1|//PREDICTED: probable WRKY transcription factor 65 isoform X2 [Solanum lycopersicum]
Solyc01g104434.1	1126	149.295	55.7229	-1.42182	0.0454609	Down	0.00254378	NA	NA	NA	K14297//nuclear pore complex protein Nup98-Nup96	gi|971553928|ref|XP_015165055.1|//PREDICTED: nuclear pore complex protein NUP98B-like isoform X1 [Solanum tuberosum]
Solyc03g034250.3	1515	379.503	164.626	-1.20492	0.0297539	Down	0.00145259	NA	NA	NA	NA	gi|460377584|ref|XP_004234571.1|//PREDICTED: uncharacterized protein LOC101257637 [Solanum lycopersicum]
Solyc04g063350.3	1847	293.603	1209.38	2.04233	2.62795e-06	Up	1.66925e-08	NA	NA	NA	K00166//2-oxoisovalerate dehydrogenase E1 component alpha subunit [EC:1.2.4.4]	gi|460384006|ref|XP_004237706.1|//PREDICTED: 2-oxoisovalerate dehydrogenase subunit alpha 1, mitochondrial isoform X1 [Solanum lycopersicum]
Solyc02g093750.3	2423	137.286	520.65	1.92312	6.07419e-05	Up	6.39792e-07	GO:0016020//membrane	GO:0046872//metal ion binding	NA	NA	gi|460371982|ref|XP_004231813.1|//PREDICTED: UPF0392 protein RCOM_0530710-like [Solanum lycopersicum]
Solyc12g015870.2	3194	13013.4	2831.1	-2.20056	0.0227959	Down	0.0009801	GO:0044424//intracellular part	GO:0005515//protein binding;GO:0032559//adenyl ribonucleotide binding	GO:0044267//cellular protein metabolic process;GO:0050896//response to stimulus	K04079//molecular chaperone HtpG	gi|350535174|ref|NP_001234436.1|//molecular chaperone Hsp90-1 [Solanum lycopersicum]
Solyc09g082100.3	1819	1167.14	4848.78	2.05465	8.8251e-08	Up	3.69386e-10	NA	NA	NA	K10779//transcriptional regulator ATRX [EC:3.6.4.12];K02964//small subunit ribosomal protein S18e	gi|723731869|ref|XP_004247564.2|//PREDICTED: late embryogenesis abundant protein D-34-like isoform X1 [Solanum lycopersicum]
Solyc01g110000.3	2839	1042.73	5962.45	2.51555	4.62875e-09	Up	1.3596e-11	NA	GO:0015925//galactosidase activity;GO:0043167//ion binding	GO:0044238//primary metabolic process	K12309//beta-galactosidase [EC:3.2.1.23]	gi|723665966|ref|XP_010315322.1|//PREDICTED: beta-galactosidase 3-like [Solanum lycopersicum]
Solyc10g006000.3	2111	535.767	85.5423	-2.6469	0.000115253	Down	1.40068e-06	NA	NA	NA	K17046//protein DEK	gi|460405683|ref|XP_004248305.1|//PREDICTED: serine/threonine-protein kinase PRP4 homolog [Solanum lycopersicum]
Solyc08g068390.3	2667	56.8402	154.039	1.43831	0.0318285	Up	0.00159049	NA	GO:0003824//catalytic activity;GO:0005488//binding	GO:0008152//metabolic process	K10527//enoyl-CoA hydratase/3-hydroxyacyl-CoA dehydrogenase [EC:4.2.1.17 1.1.1.35 1.1.1.211]	gi|723723167|ref|XP_010325170.1|//PREDICTED: peroxisomal fatty acid beta-oxidation multifunctional protein AIM1-like [Solanum lycopersicum]
Solyc04g008615.1	1039	126.221	16.7067	-2.91745	0.0213021	Down	0.000894755	NA	NA	NA	NA	NA
Solyc02g087060.3	2179	605.602	1333.32	1.13858	0.0193971	Up	0.000794799	NA	NA	NA	K07874//Ras-related protein Rab-1A;K01623//fructose-bisphosphate aldolase, class I [EC:4.1.2.13]	gi|460372945|ref|XP_004232283.1|//PREDICTED: WAT1-related protein At5g40240-like [Solanum lycopersicum]
Solyc02g089685.1	357	126.5	21.2495	-2.57363	0.00830991	Down	0.000263613	NA	NA	NA	NA	NA
Solyc03g096030.3	1901	137.229	35.5173	-1.94999	0.00251729	Down	5.94294e-05	NA	NA	GO:0006355//regulation of transcription, DNA-templated;GO:0006970//response to osmotic stress;GO:0009409//response to cold	NA	gi|460378973|ref|XP_004235241.1|//PREDICTED: protein ESKIMO 1 [Solanum lycopersicum]
Solyc06g083030.3	4370	643.334	224.103	-1.5214	0.00940217	Down	0.000308274	NA	NA	NA	K16296//serine carboxypeptidase-like clade I [EC:3.4.16.-]	gi|460393686|ref|XP_004242440.1|//PREDICTED: serine carboxypeptidase-like 20 [Solanum lycopersicum]
Solyc03g114150.3	1997	1716.78	4112.51	1.26031	0.00600049	Up	0.000175811	NA	GO:0016620//oxidoreductase activity, acting on the aldehyde or oxo group of donors, NAD or NADP as acceptor	GO:0008152//metabolic process	K00128//aldehyde dehydrogenase (NAD+) [EC:1.2.1.3]	gi|460380754|ref|XP_004236119.1|//PREDICTED: aldehyde dehydrogenase family 2 member B7, mitochondrial [Solanum lycopersicum]
Solyc03g116480.1	1107	107.276	401.506	1.9041	8.40518e-05	Up	9.55447e-07	NA	NA	NA	K15196//transcription factor IIIB 90 kDa subunit	gi|460380551|ref|XP_004236019.1|//PREDICTED: F-box protein At5g49610-like [Solanum lycopersicum]
Solyc04g007210.3	2707	181.965	459.975	1.33789	0.0434201	Up	0.00238017	NA	NA	NA	K12130//pseudo-response regulator 5;K12135//zinc finger protein CONSTANS	gi|460382518|ref|XP_004236986.1|//PREDICTED: zinc finger protein CONSTANS-LIKE 16 [Solanum lycopersicum]
Solyc09g009590.1	456	222.91	641.55	1.5251	0.00300682	Up	7.35257e-05	NA	GO:0046914//transition metal ion binding;GO:0003676//nucleic acid binding	NA	NA	gi|994310942|ref|NP_001307113.1|//A20/AN1 zinc finger protein [Solanum lycopersicum]
Solyc01g103590.3	686	509.017	154.819	-1.71713	0.0170688	Down	0.00067687	NA	NA	NA	K14611//solute carrier family 23 (nucleobase transporter), member 1/2;K08234//glyoxylase I family protein	gi|969996780|ref|XP_015064708.1|//PREDICTED: uncharacterized protein LOC107009920 [Solanum pennellii]
Solyc11g010990.2	3168	890.576	297.311	-1.58277	0.00231302	Down	5.29932e-05	NA	GO:0046872//metal ion binding;GO:0003824//catalytic activity	GO:0008152//metabolic process	K00083//cinnamyl-alcohol dehydrogenase [EC:1.1.1.195]	gi|976924695|gb|KVI08636.1|//Alcohol dehydrogenase, C-terminal [Cynara cardunculus var. scolymus]
Solyc03g123560.3	2965	2281	602.207	-1.92134	0.0161513	Down	0.000623849	NA	NA	NA	K09518//DnaJ homolog subfamily B member 12;K09510//DnaJ homolog subfamily B member 4;K09512//DnaJ homolog subfamily B member 6;K09514//DnaJ homolog subfamily B member 8	gi|723684692|ref|XP_010318459.1|//PREDICTED: dnaJ homolog subfamily B member 6 [Solanum lycopersicum]
Solyc01g086640.2	2162	501.008	215.702	-1.21579	0.0317439	Down	0.00158277	NA	NA	NA	K13506//glycerol-3-phosphate O-acyltransferase 3/4 [EC:2.3.1.15]	gi|460367463|ref|XP_004229593.1|//PREDICTED: uncharacterized protein At1g04910-like [Solanum lycopersicum]
Solyc03g006490.3	1155	365.45	896.24	1.29421	0.00731878	Up	0.000226528	NA	NA	NA	NA	gi|807066298|ref|NP_001234039.2|//expressed predominantly in leaves [Solanum lycopersicum]
Solyc06g083140.3	777	514.786	94.3556	-2.44779	0.000288103	Down	4.24179e-06	NA	NA	NA	NA	gi|723711528|ref|XP_004242429.2|//PREDICTED: auxin-induced in root cultures protein 12-like [Solanum lycopersicum]
Solyc07g052650.2	2279	89.3871	26.3771	-1.76078	0.0275539	Down	0.00128179	NA	NA	NA	K08176//MFS transporter, PHS family, inorganic phosphate transporter;K03509//DNA polymerase eta [EC:2.7.7.7]	gi|970041069|ref|XP_015081927.1|//PREDICTED: uncharacterized protein LOC107025678 [Solanum pennellii]
Solyc10g080670.2	1174	846.984	2632.18	1.63585	0.0185975	Up	0.00075384	NA	NA	NA	NA	gi|460407723|ref|XP_004249300.1|//PREDICTED: uncharacterized protein LOC101267365 [Solanum lycopersicum]
Solyc12g013960.2	2864	60.4721	174.49	1.5288	0.0155027	Up	0.000592534	NA	NA	NA	NA	gi|460412971|ref|XP_004251869.1|//PREDICTED: uncharacterized protein LOC101253258 [Solanum lycopersicum]
Solyc10g080400.2	2079	167.045	42.7469	-1.96634	0.0446061	Down	0.00247957	NA	NA	NA	K14431//transcription factor TGA	gi|460408657|ref|XP_004249759.1|//PREDICTED: protein POLYCHOME [Solanum lycopersicum]
Solyc12g057060.2	1738	218.719	77.7177	-1.49276	0.0147655	Down	0.000551347	NA	GO:0016757//transferase activity, transferring glycosyl groups	NA	K00699//glucuronosyltransferase [EC:2.4.1.17];K13030//cyanohydrin beta-glucosyltransferase [EC:2.4.1.85]	gi|460414347|ref|XP_004252533.1|//PREDICTED: 7-deoxyloganetin glucosyltransferase-like [Solanum lycopersicum]
Solyc01g009510.2	1816	171.159	28.5754	-2.58249	1.19576e-05	Down	9.57103e-08	NA	NA	NA	K14432//ABA responsive element binding factor	gi|723654992|ref|XP_010326740.1|//PREDICTED: ABSCISIC ACID-INSENSITIVE 5-like protein 5 [Solanum lycopersicum]
Solyc08g078460.3	1454	89.5019	707.266	2.98226	1.03196e-10	Up	2.12182e-13	NA	NA	NA	K00010//myo-inositol 2-dehydrogenase / D-chiro-inositol 1-dehydrogenase [EC:1.1.1.18 1.1.1.369]	gi|460400518|ref|XP_004245781.1|//PREDICTED: uncharacterized protein LOC101260461 [Solanum lycopersicum]
Solyc02g063030.3	1449	158.507	33.1236	-2.25862	0.00116103	Down	2.28488e-05	NA	NA	NA	NA	gi|460375418|ref|XP_004233503.1|//PREDICTED: uncharacterized protein LOC101260301 [Solanum lycopersicum]
Solyc07g040710.3	1590	200.862	52.8288	-1.9268	0.00515247	Down	0.000144911	NA	NA	NA	K06892//feruloyl-CoA ortho-hydroxylase [EC:1.14.11.-]	gi|970040606|ref|XP_015081689.1|//PREDICTED: IQ domain-containing protein IQM1-like [Solanum pennellii]
Solyc08g077230.3	2261	263.388	999.764	1.9244	0.0152616	Up	0.00057884	NA	NA	NA	K14491//two-component response regulator ARR-B family	gi|525344954|ref|NP_001266246.1|//two-component response regulator-like APRR2-like [Solanum lycopersicum]
Solyc02g093180.3	2550	275.024	982.163	1.8364	0.000215316	Up	2.95668e-06	NA	NA	NA	K19747//BAHD acyltransferase [EC:2.3.1.-]	gi|460372074|ref|XP_004231858.1|//PREDICTED: uncharacterized acetyltransferase At3g50280-like [Solanum lycopersicum]
Solyc01g073640.3	1048	504.325	91.606	-2.46084	1.40637e-05	Down	1.15666e-07	NA	GO:0016491//oxidoreductase activity	GO:0008152//metabolic process	K13070//momilactone-A synthase [EC:1.1.1.295];K09841//xanthoxin dehydrogenase [EC:1.1.1.288]	gi|350538977|ref|NP_001233856.1|//yfe37 protein [Solanum lycopersicum]
Solyc01g100830.2	995	356.432	1238.46	1.79685	6.21266e-05	Up	6.59279e-07	NA	GO:0035250//UDP-galactosyltransferase activity	NA	K18819//inositol 3-alpha-galactosyltransferase [EC:2.4.1.123]	gi|926657611|ref|NP_001234486.2|//galactinol synthase 1 [Solanum lycopersicum]
Solyc07g053360.3	1848	956.092	4303.25	2.1702	1.23553e-08	Up	3.91908e-11	NA	NA	NA	K01835//phosphoglucomutase [EC:5.4.2.2];K20254//perilipin-4	gi|723715400|ref|XP_004243405.2|//PREDICTED: seed biotin-containing protein SBP65-like [Solanum lycopersicum]
Solyc05g026240.2	1122	699.962	320.373	-1.12752	0.0490399	Down	0.00282484	NA	GO:0016628//oxidoreductase activity, acting on the CH-CH group of donors, NAD or NADP as acceptor;GO:0016772//transferase activity, transferring phosphorus-containing groups	GO:0006796//phosphate-containing compound metabolic process	K02984//small subunit ribosomal protein S3Ae;K13420//LRR receptor-like serine/threonine-protein kinase FLS2 [EC:2.7.11.1]	gi|460387320|ref|XP_004239326.1|//PREDICTED: leucine-rich repeat extensin-like protein 4 [Solanum lycopersicum]
Solyc03g111680.3	4264	123.629	40.956	-1.59387	0.0291512	Down	0.00140212	NA	GO:0003824//catalytic activity	NA	K10755//replication factor C subunit 2/4	gi|723688099|ref|XP_010319038.1|//PREDICTED: protein STICHEL-like 2 [Solanum lycopersicum]
Solyc09g007910.3	4707	13962.9	43815.9	1.64985	0.0287474	Up	0.00137393	GO:0044424//intracellular part	GO:0016840//carbon-nitrogen lyase activity	GO:0006558//L-phenylalanine metabolic process	K10775//phenylalanine ammonia-lyase [EC:4.3.1.24]	gi|976902533|gb|KVH90475.1|//Aromatic amino acid lyase [Cynara cardunculus var. scolymus]
Solyc03g005450.3	2640	1221.02	2863.65	1.22977	0.0101483	Up	0.000338326	NA	GO:0016740//transferase activity	NA	K10999//cellulose synthase A [EC:2.4.1.12]	gi|460376498|ref|XP_004234035.1|//PREDICTED: cellulose synthase-like protein G2 [Solanum lycopersicum]
Solyc10g055420.2	1134	144.308	26.4002	-2.45053	0.00281103	Down	6.77059e-05	NA	NA	NA	NA	gi|971585965|ref|XP_015160664.1|//PREDICTED: uncharacterized protein LOC107058930 [Solanum tuberosum]
Solyc12g009300.2	3715	9000.1	3208.67	-1.48796	0.00511975	Down	0.000143239	NA	GO:0035251//UDP-glucosyltransferase activity	GO:0005984//disaccharide metabolic process	K00695//sucrose synthase [EC:2.4.1.13]	gi|927442690|ref|NP_001234655.2|//sucrose synthase [Solanum lycopersicum]
Solyc04g049920.3	1206	121.416	8.15487	-3.89615	1.18912e-07	Down	5.15188e-10	NA	GO:0005488//binding	NA	K12741//heterogeneous nuclear ribonucleoprotein A1/A3	gi|460383630|ref|XP_004237522.1|//PREDICTED: RNA-binding protein 24-A isoform X2 [Solanum lycopersicum]
Solyc03g006770.3	4591	3.41172	20.6436	2.59712	0.0433774	Up	0.0023749	NA	GO:0004672//protein kinase activity;GO:0005488//binding	NA	K04730//interleukin-1 receptor-associated kinase 1 [EC:2.7.11.1]	gi|723679374|ref|XP_010317517.1|//PREDICTED: uncharacterized protein LOC101252749 [Solanum lycopersicum]
Solyc08g066240.3	2463	72.2885	1217.05	4.07348	1.29277e-20	Up	5.69587e-24	NA	GO:0016831//carboxy-lyase activity;GO:0048037//cofactor binding	GO:0043436//oxoacid metabolic process	K01590//histidine decarboxylase [EC:4.1.1.22]	gi|460399229|ref|XP_004245144.1|//PREDICTED: histidine decarboxylase [Solanum lycopersicum]
Solyc01g096320.3	1157	208.799	584.85	1.48595	0.0466027	Up	0.00263163	NA	NA	NA	K09338//homeobox-leucine zipper protein	gi|460368324|ref|XP_004230017.1|//PREDICTED: homeobox-leucine zipper protein ATHB-12 [Solanum lycopersicum]
Solyc08g078510.3	1338	6437.63	3045.59	-1.07981	0.0276592	Down	0.00128872	NA	NA	NA	K03868//RING-box protein 1	gi|460400511|ref|XP_004245778.1|//PREDICTED: GEM-like protein 5 [Solanum lycopersicum]
Solyc06g076020.3	2355	15475.4	5273.47	-1.55315	0.000116454	Down	1.41955e-06	NA	GO:0032559//adenyl ribonucleotide binding	GO:0050896//response to stimulus	K03283//heat shock 70kDa protein 1/8	gi|807045793|ref|NP_001234491.2|//heat shock cognate 70 kDa protein 1 [Solanum lycopersicum]
Solyc01g104750.3	2984	823.402	182.639	-2.1726	4.19263e-05	Down	4.07934e-07	NA	NA	NA	K03627//putative transcription factor	gi|460369484|ref|XP_004230592.1|//PREDICTED: WAT1-related protein At1g68170-like isoform X1 [Solanum lycopersicum]
Solyc03g025320.3	1713	2073.39	1035.52	-1.00164	0.0453651	Down	0.00253509	NA	GO:0016747//transferase activity, transferring acyl groups other than amino-acyl groups	NA	K19747//BAHD acyltransferase [EC:2.3.1.-]	gi|565324125|ref|NP_001274287.1|//BAHD acyltransferase DCR-like [Solanum lycopersicum]
Solyc04g073970.3	1760	500.034	219.279	-1.18926	0.0267915	Down	0.00123255	NA	NA	NA	K18635//protein SPIRAL1 and related proteins	gi|460384403|ref|XP_004237901.1|//PREDICTED: uncharacterized protein LOC101251468 [Solanum lycopersicum]
Solyc04g077270.3	3196	748.414	160.564	-2.22068	3.10224e-07	Down	1.56046e-09	NA	NA	NA	K04733//interleukin-1 receptor-associated kinase 4 [EC:2.7.11.1];K04730//interleukin-1 receptor-associated kinase 1 [EC:2.7.11.1]	gi|723694973|ref|XP_010320274.1|//PREDICTED: G-type lectin S-receptor-like serine/threonine-protein kinase At4g27290 [Solanum lycopersicum]
Solyc12g096730.3	1796	88.7636	20.5603	-2.1101	0.0192673	Down	0.000788067	NA	GO:0004553//hydrolase activity, hydrolyzing O-glycosyl compounds	GO:0044238//primary metabolic process;GO:0045229//external encapsulating structure organization	K01184//polygalacturonase [EC:3.2.1.15]	gi|723753361|ref|XP_010314782.1|//PREDICTED: polygalacturonase-like [Solanum lycopersicum]
Solyc06g083580.3	2683	2019.82	807.211	-1.32321	0.0047725	Down	0.000130895	NA	GO:0003824//catalytic activity	NA	K01728//pectate lyase [EC:4.2.2.2]	gi|970414520|ref|NP_001305078.1|//probable pectate lyase 8 precursor [Solanum lycopersicum]
Solyc01g099190.3	2665	9800.65	55226.2	2.49441	2.91968e-05	Up	2.6371e-07	GO:0044424//intracellular part	GO:0016702//oxidoreductase activity, acting on single donors with incorporation of molecular oxygen, incorporation of two atoms of oxygen;GO:0046914//transition metal ion binding	GO:0006633//fatty acid biosynthetic process	K15718//linoleate 9S-lipoxygenase [EC:1.13.11.58]	gi|723659642|ref|XP_010324011.1|//PREDICTED: linoleate 9S-lipoxygenase B isoform X1 [Solanum lycopersicum]
Solyc08g079750.3	7328	291.372	682.537	1.22804	0.035328	Up	0.00182503	NA	GO:0003824//catalytic activity	NA	K14270//aminotransferase	gi|460400330|ref|XP_004245688.1|//PREDICTED: probable LRR receptor-like serine/threonine-protein kinase At1g12460 [Solanum lycopersicum]
Solyc10g007600.3	1514	4536.09	33979.5	2.90514	5.43849e-08	Up	2.09664e-10	NA	GO:0000166//nucleotide binding;GO:0003824//catalytic activity	GO:0008152//metabolic process	K11517//(S)-2-hydroxy-acid oxidase [EC:1.1.3.15]	gi|460405521|ref|XP_004248224.1|//PREDICTED: peroxisomal (S)-2-hydroxy-acid oxidase GLO1 [Solanum lycopersicum]
Solyc01g111250.3	1018	49.3611	530.017	3.42459	2.69998e-12	Up	3.76704e-15	NA	GO:0004620//phospholipase activity;GO:0042578//phosphoric ester hydrolase activity	GO:0007165//signal transduction;GO:0044238//primary metabolic process	NA	gi|723666276|ref|XP_004231014.2|//PREDICTED: uncharacterized protein LOC101258705 [Solanum lycopersicum]
Solyc08g062340.3	468	3762.4	254.189	-3.88768	5.21739e-15	Down	6.12999e-18	GO:0044424//intracellular part	NA	GO:0050896//response to stimulus	K13993//HSP20 family protein	gi|854283336|ref|NP_001234130.2|//cytosolic class II small heat shock protein HCT2 [Solanum lycopersicum]
Solyc05g005760.3	1689	857.586	301.842	-1.50649	0.000932632	Down	1.75665e-05	NA	NA	NA	K11593//eukaryotic translation initiation factor 2C	gi|460385986|ref|XP_004238681.1|//PREDICTED: uncharacterized protein LOC101255990 isoform X1 [Solanum lycopersicum]
Solyc03g079880.3	576	103.672	19.0453	-2.44452	0.020396	Down	0.000841954	NA	NA	GO:0010876//lipid localization	NA	gi|983173850|ref|NP_001306089.1|//xylem sap protein 10 kDa precursor [Solanum lycopersicum]
Solyc06g059720.3	1278	201.972	3362.51	4.05731	2.66346e-20	Up	1.46688e-23	NA	NA	NA	K03921//acyl-[acyl-carrier-protein] desaturase [EC:1.14.19.2 1.14.19.11 1.14.19.26]	gi|460392920|ref|XP_004242060.1|//PREDICTED: acyl-[acyl-carrier-protein] desaturase 6, chloroplastic-like [Solanum lycopersicum]
Solyc10g047240.2	1183	225.696	30.3996	-2.89226	1.28289e-07	Down	5.65234e-10	NA	NA	NA	K17095//annexin A7/11;K17099//annexin A13	gi|460406706|ref|XP_004248802.1|//PREDICTED: annexin-like protein RJ4 [Solanum lycopersicum]
Solyc09g066000.1	531	9.72274	58.3903	2.58629	0.0300225	Up	0.00147006	NA	NA	NA	K20359//PRA1 family protein 1	gi|460403486|ref|XP_004247221.1|//PREDICTED: PRA1 family protein F3-like [Solanum lycopersicum]
Solyc12g006380.2	1375	194.29	55.2346	-1.81456	0.00869691	Down	0.000279721	NA	GO:0016701//oxidoreductase activity, acting on single donors with incorporation of molecular oxygen	GO:0008152//metabolic process	K06892//feruloyl-CoA ortho-hydroxylase [EC:1.14.11.-];K13229//2,4-dihydroxy-1,4-benzoxazin-3-one-glucoside dioxygenase [EC:1.14.20.2]	gi|350538985|ref|NP_001234624.1|//2-oxoglutarate-dependent dioxygenase [Solanum lycopersicum]
Solyc01g107857.1	501	25.4884	180.541	2.82442	1.41999e-06	Up	8.34183e-09	NA	NA	NA	K13496//UDP-glucosyl transferase 73C [EC:2.4.1.-];K14595//abscisate beta-glucosyltransferase [EC:2.4.1.263]	gi|226316457|gb|ACO44747.1|//UDP glycosyltransferase [Withania somnifera]
Solyc07g054940.2	2278	978.612	262.408	-1.89893	1.84076e-05	Down	1.5712e-07	NA	NA	NA	K18054//2'-deoxymugineic-acid 2'-dioxygenase / mugineic-acid 3-dioxygenase [EC:1.14.11.24 1.14.11.25];K06892//feruloyl-CoA ortho-hydroxylase [EC:1.14.11.-]	gi|460396467|ref|XP_004243794.1|//PREDICTED: flavonol synthase/flavanone 3-hydroxylase-like [Solanum lycopersicum]
Solyc03g063190.3	432	168.464	7.13958	-4.56046	1.10834e-05	Down	8.66778e-08	NA	NA	NA	NA	gi|970012936|ref|XP_015067421.1|//PREDICTED: zinc finger CCCH domain-containing protein 14-like [Solanum pennellii]
Solyc08g077610.2	3792	356.504	57.0816	-2.64282	0.00634061	Down	0.000190665	NA	NA	NA	K10875//DNA repair and recombination protein RAD54 and RAD54-like protein [EC:3.6.4.-]	gi|460401321|ref|XP_004246174.1|//PREDICTED: SNF2 domain-containing protein CLASSY 3-like [Solanum lycopersicum]
Solyc07g055840.3	1875	203.705	663.712	1.70408	0.0475876	Up	0.00270297	NA	GO:0016746//transferase activity, transferring acyl groups	GO:0005975//carbohydrate metabolic process;GO:0009060//aerobic respiration	K01647//citrate synthase [EC:2.3.3.1]	gi|460395334|ref|XP_004243239.1|//PREDICTED: citrate synthase 3, peroxisomal-like [Solanum lycopersicum]
Solyc04g055090.1	1251	1079.09	227.423	-2.24636	8.5608e-05	Down	9.77533e-07	NA	NA	NA	NA	gi|460383371|ref|XP_004237399.1|//PREDICTED: uncharacterized protein LOC101261612 [Solanum lycopersicum]
Solyc09g082270.3	676	74.0065	11.2323	-2.72	0.00217393	Down	4.90083e-05	NA	NA	NA	NA	gi|460404206|ref|XP_004247575.1|//PREDICTED: non-specific lipid-transfer protein-like protein At2g13820 [Solanum lycopersicum]
Solyc12g006993.1	872	84.6859	13.0817	-2.69457	0.0149512	Down	0.000562124	NA	NA	NA	NA	gi|460412412|ref|XP_004251595.1|//PREDICTED: probable ADP-ribosylation factor GTPase-activating protein AGD14 [Solanum lycopersicum]
Solyc01g104400.3	609	158.276	23.3838	-2.75887	0.000533014	Down	8.84574e-06	NA	GO:0046914//transition metal ion binding	NA	NA	gi|460369328|ref|XP_004230515.1|//PREDICTED: basic blue protein-like [Solanum lycopersicum]
Solyc01g095930.3	1974	625.549	2135.73	1.77153	0.00010661	Up	1.26824e-06	NA	NA	NA	K15406//wax-ester synthase / diacylglycerol O-acyltransferase [EC:2.3.1.75 2.3.1.20]	gi|723666756|ref|XP_010315460.1|//PREDICTED: LOW QUALITY PROTEIN: O-acyltransferase WSD1 [Solanum lycopersicum]
Solyc02g091920.3	1550	1478.69	202.202	-2.87045	6.05162e-12	Down	9.55426e-15	NA	NA	NA	K08235//xyloglucan:xyloglucosyl transferase [EC:2.4.1.207]	gi|920500132|ref|NP_001234475.2|//xyloglucan endotransglucosylase-hydrolase XTH7 [Solanum lycopersicum]
Solyc06g066170.3	1411	372.486	133.282	-1.48271	0.0115431	Down	0.000398813	NA	GO:0003824//catalytic activity	GO:0008152//metabolic process	K13081//leucoanthocyanidin reductase [EC:1.17.1.3]	gi|460392324|ref|XP_004241766.1|//PREDICTED: isoflavone reductase homolog isoform X2 [Solanum lycopersicum]
Solyc02g086650.3	3111	331.912	36.1152	-3.20012	0.00070968	Down	1.25702e-05	NA	NA	NA	K15283//solute carrier family 35, member E1	gi|460373001|ref|XP_004232311.1|//PREDICTED: phosphoenolpyruvate/phosphate translocator 2, chloroplastic-like [Solanum lycopersicum]
Solyc07g063490.3	2322	65.3974	16.3096	-2.00351	0.0297539	Down	0.00144963	NA	NA	NA	NA	gi|460397283|ref|XP_004244197.1|//PREDICTED: uncharacterized protein LOC101245970 [Solanum lycopersicum]
Solyc04g063230.3	3036	5708.55	2398.77	-1.25083	0.00608959	Down	0.00018021	NA	GO:0016741//transferase activity, transferring one-carbon groups	GO:0006730//one-carbon metabolic process	K16302//metal transporter CNNM;K15449//tRNA wybutosine-synthesizing protein 1 [EC:4.1.3.44]	gi|460383995|ref|XP_004237701.1|//PREDICTED: probable methyltransferase PMT24 [Solanum lycopersicum]
Solyc06g075070.3	1342	1124.81	377.227	-1.57618	0.0240855	Down	0.00106141	NA	GO:0046872//metal ion binding;GO:0016836//hydro-lyase activity;GO:0016655//oxidoreductase activity, acting on NAD(P)H, quinone or similar compound as acceptor	NA	K01674//carbonic anhydrase [EC:4.2.1.1]	gi|460391338|ref|XP_004241280.1|//PREDICTED: bifunctional monodehydroascorbate reductase and carbonic anhydrase nectarin-3-like isoform X1 [Solanum lycopersicum]
Solyc03g042560.2	2442	920.674	403.033	-1.19179	0.0177558	Down	0.000710597	GO:0044424//intracellular part	GO:0016840//carbon-nitrogen lyase activity	GO:0006558//L-phenylalanine metabolic process	K10775//phenylalanine ammonia-lyase [EC:4.3.1.24]	gi|723680539|ref|XP_004234632.2|//PREDICTED: phenylalanine ammonia-lyase [Solanum lycopersicum]
Solyc11g020730.1	162	62.1381	177.482	1.51412	0.036288	Up	0.00188233	NA	NA	NA	NA	gi|970059731|ref|XP_015056616.1|//PREDICTED: putative lipase YOR059C [Solanum pennellii]
Solyc07g006570.3	996	1704.94	728.09	-1.22753	0.0149812	Down	0.000563803	NA	NA	NA	K01166//ribonuclease T2 [EC:3.1.27.1]	gi|460394145|ref|XP_004242665.1|//PREDICTED: intracellular ribonuclease LX-like [Solanum lycopersicum]
Solyc02g086180.3	1347	1035.95	350.675	-1.56275	0.000497773	Down	8.20606e-06	GO:0031224//intrinsic component of membrane;GO:0043231//intracellular membrane-bounded organelle;GO:0031090//organelle membrane	GO:0046914//transition metal ion binding;GO:0046996//oxidoreductase activity, acting on paired donors, with incorporation or reduction of molecular oxygen, with NAD(P)H as one donor, and the other dehydrogenated	GO:0006694//steroid biosynthetic process;GO:0006631//fatty acid metabolic process	K00227//Delta7-sterol 5-desaturase [EC:1.14.19.20]	gi|460373067|ref|XP_004232344.1|//PREDICTED: delta(7)-sterol-C5(6)-desaturase [Solanum lycopersicum]
Solyc03g025570.2	401	4.39377	29.0065	2.72284	0.0156751	Up	0.00060039	GO:0016591//DNA-directed RNA polymerase II, holoenzyme	GO:0034062//5'-3' RNA polymerase activity;GO:0003676//nucleic acid binding	GO:0010467//gene expression	K03013//DNA-directed RNA polymerases I, II, and III subunit RPABC1	gi|565373457|ref|XP_006353289.1|//PREDICTED: DNA-directed RNA polymerases II and IV subunit 5A-like [Solanum tuberosum]
Solyc12g011030.2	1586	1035	305.288	-1.76139	3.96629e-05	Down	3.81542e-07	GO:0030312//external encapsulating structure;GO:0005576//extracellular region	GO:0016758//transferase activity, transferring hexosyl groups;GO:0016798//hydrolase activity, acting on glycosyl bonds	GO:0044042//glucan metabolic process	K08235//xyloglucan:xyloglucosyl transferase [EC:2.4.1.207]	gi|849602898|ref|NP_001296988.1|//brassinosteroid-regulated protein BRU1-like precursor [Solanum lycopersicum]
Solyc06g074530.1	1302	6923.41	1918.25	-1.85169	0.00239561	Down	5.55028e-05	NA	GO:0016836//hydro-lyase activity	GO:0006558//L-phenylalanine metabolic process	K05359//arogenate/prephenate dehydratase [EC:4.2.1.91 4.2.1.51]	gi|460391391|ref|XP_004241304.1|//PREDICTED: arogenate dehydratase/prephenate dehydratase 6, chloroplastic-like [Solanum lycopersicum]
Solyc03g111720.3	1025	67.7821	254.717	1.90992	0.000457516	Up	7.4416e-06	NA	GO:0016671//oxidoreductase activity, acting on a sulfur group of donors, disulfide as acceptor	GO:0043170//macromolecule metabolic process	K07304//peptide-methionine (S)-S-oxide reductase [EC:1.8.4.11]	gi|994314812|ref|NP_001307131.1|//peptide methionine sulfoxide reductase [Solanum lycopersicum]
Solyc06g054540.3	1540	56.5434	242.784	2.10224	0.0001234	Up	1.51781e-06	NA	GO:0046914//transition metal ion binding	NA	K10144//RING finger and CHY zinc finger domain-containing protein 1 [EC:2.3.2.27]	gi|460390911|ref|XP_004241068.1|//PREDICTED: RING finger and CHY zinc finger domain-containing protein 1-like [Solanum lycopersicum]
Solyc06g068430.3	1008	2.04684	14.0954	2.78375	0.0323792	Up	0.00162633	NA	NA	NA	K11267//sister chromatid cohesion protein PDS5	gi|460393198|ref|XP_004242198.1|//PREDICTED: sister chromatid cohesion protein PDS5 homolog A-like [Solanum lycopersicum]
Solyc02g090960.1	354	58.5691	13.3565	-2.13259	0.0331018	Down	0.00167356	NA	NA	NA	NA	gi|460372411|ref|XP_004232024.1|//PREDICTED: protein RALF-like 34 [Solanum lycopersicum]
Solyc07g007550.3	3650	972.24	443.539	-1.13225	0.0272843	Down	0.00126524	NA	GO:0003824//catalytic activity	NA	K07964//heparanase [EC:3.2.1.166]	gi|460394280|ref|XP_004242732.1|//PREDICTED: heparanase-like protein 3 [Solanum lycopersicum]
Solyc01g104770.3	1986	133.871	45.1869	-1.56687	0.0452634	Down	0.0025264	NA	NA	NA	NA	gi|723664268|ref|XP_010315046.1|//PREDICTED: uncharacterized protein LOC101264265 [Solanum lycopersicum]
Solyc07g017600.3	2184	2637.5	664.021	-1.98987	1.02051e-06	Down	5.88267e-09	NA	NA	NA	K01051//pectinesterase [EC:3.1.1.11]	gi|460394625|ref|XP_004242901.1|//PREDICTED: pectinesterase/pectinesterase inhibitor PPE8B [Solanum lycopersicum]
Solyc10g055760.2	1314	2532.19	801.488	-1.65963	0.00177085	Down	3.85513e-05	NA	NA	NA	K12581//CCR4-NOT transcription complex subunit 7/8;K13126//polyadenylate-binding protein;K01054//acylglycerol lipase [EC:3.1.1.23]	gi|460406371|ref|XP_004248638.1|//PREDICTED: protein FEZ [Solanum lycopersicum]
Solyc07g063240.3	6668	3471.32	1138.11	-1.60884	0.000261444	Down	3.76583e-06	NA	NA	NA	K15377//solute carrier family 44 (choline transporter-like protein), member 2/4/5	gi|460397330|ref|XP_004244220.1|//PREDICTED: uncharacterized protein LOC101252606 isoform X1 [Solanum lycopersicum]
Solyc02g084365.1	399	57.8532	9.59363	-2.59225	0.01704	Down	0.000673726	NA	NA	NA	NA	gi|145666466|gb|ABP88740.1|//putative receptor-like protein kinase [Capsicum frutescens]
Solyc11g012360.2	1972	339.138	130.112	-1.38211	0.0308685	Down	0.00152778	GO:0044464//cell part	NA	GO:0030001//metal ion transport	K14445//solute carrier family 13 (sodium-dependent dicarboxylate transporter), member 2/3/5	gi|525314462|ref|NP_001266027.1|//tonoplast dicarboxylate transporter-like [Solanum lycopersicum]
Solyc06g066200.2	1288	61.0326	10.7785	-2.50142	0.0292695	Down	0.00141268	NA	NA	NA	K13172//serine/arginine repetitive matrix protein 2	gi|723709429|ref|XP_010322710.1|//PREDICTED: uncharacterized protein LOC104648062 [Solanum lycopersicum]
Solyc01g111100.3	2018	117.963	20.473	-2.52654	0.000265097	Down	3.83624e-06	NA	NA	NA	K02986//small subunit ribosomal protein S4;K11593//eukaryotic translation initiation factor 2C	gi|460370136|ref|XP_004230910.1|//PREDICTED: alkaline/neutral invertase CINV2 [Solanum lycopersicum]
Solyc00g090430.2	1077	70.3986	9.37094	-2.90928	0.00134808	Down	2.74704e-05	NA	NA	NA	K18643//katanin p80 WD40 repeat-containing subunit B1	gi|697136714|ref|XP_009622443.1|//PREDICTED: uncharacterized protein LOC104113843 isoform X2 [Nicotiana tomentosiformis]
Solyc03g007960.3	1330	187.513	444.43	1.24496	0.0292695	Up	0.00141318	GO:0031224//intrinsic component of membrane	GO:0046914//transition metal ion binding;GO:0003824//catalytic activity	GO:0006631//fatty acid metabolic process	K15746//beta-carotene 3-hydroxylase [EC:1.14.13.129]	gi|525314255|ref|NP_001265981.1|//beta-carotene hydroxylase [Solanum lycopersicum]
Solyc02g062390.3	642	226.118	1027.74	2.18432	2.08291e-07	Up	1.00184e-09	NA	NA	NA	NA	gi|460375503|ref|XP_004233545.1|//PREDICTED: desiccation-related protein clone PCC27-04 [Solanum lycopersicum]
Solyc07g005210.3	912	1255.62	3201.3	1.35026	0.00209833	Up	4.68808e-05	NA	NA	GO:0051234//establishment of localization	K03098//apolipoprotein D and lipocalin family protein	gi|350539918|ref|NP_001234832.1|//temperature-induced lipocalin' [Solanum lycopersicum]
Solyc01g096050.3	1842	960.657	2226.43	1.21264	0.0114277	Up	0.000393987	GO:0043231//intracellular membrane-bounded organelle	NA	NA	K13422//transcription factor MYC2	gi|460368271|ref|XP_004229991.1|//PREDICTED: transcription factor bHLH13-like [Solanum lycopersicum]
Solyc07g052240.3	3159	1133.69	388.751	-1.54411	0.000678005	Down	1.1949e-05	NA	GO:0016682//oxidoreductase activity, acting on diphenols and related substances as donors, oxygen as acceptor;GO:0046914//transition metal ion binding	GO:0008152//metabolic process	K19791//iron transport multicopper oxidase	gi|723715779|ref|XP_010323833.1|//PREDICTED: L-ascorbate oxidase homolog [Solanum lycopersicum]
Solyc04g014775.1	441	58.5251	6.08094	-3.26669	0.0010381	Down	1.98579e-05	NA	NA	NA	K13899//cystatin-C	gi|970022243|ref|XP_015072405.1|//PREDICTED: cysteine proteinase inhibitor 5-like [Solanum pennellii]
Solyc11g066950.2	518	102.706	15.5214	-2.72619	0.00398876	Down	0.000104386	NA	NA	NA	NA	gi|460411241|ref|XP_004251022.1|//PREDICTED: uncharacterized protein At5g22580 [Solanum lycopersicum]
Solyc06g036310.3	922	2102.45	595.855	-1.81904	0.00407788	Down	0.000107651	NA	NA	NA	NA	gi|460390175|ref|XP_004240715.1|//PREDICTED: uncharacterized protein LOC101259546 [Solanum lycopersicum]
Solyc11g066330.1	1668	91.7559	270.563	1.56009	0.0109021	Up	0.000370663	NA	NA	NA	K14794//ribosomal RNA-processing protein 12	gi|460411149|ref|XP_004250977.1|//PREDICTED: uncharacterized membrane protein YMR155W [Solanum lycopersicum]
Solyc12g014200.2	1559	52.1492	12.5478	-2.05521	0.0269769	Down	0.00124476	NA	NA	NA	K04427//mitogen-activated protein kinase kinase kinase 7 [EC:2.7.11.25]	gi|460413482|ref|XP_004252117.1|//PREDICTED: protein trichome birefringence-like 31 [Solanum lycopersicum]
Solyc08g081790.2	705	118.048	27.0744	-2.12437	0.00145605	Down	3.02585e-05	NA	NA	NA	K01870//isoleucyl-tRNA synthetase [EC:6.1.1.5];K19027//zinc finger FYVE domain-containing protein 26	gi|460400059|ref|XP_004245553.1|//PREDICTED: disease resistance response protein 206-like [Solanum lycopersicum]
Solyc01g079850.3	2944	247.481	84.5639	-1.54921	0.00867561	Down	0.000277444	NA	NA	NA	K04427//mitogen-activated protein kinase kinase kinase 7 [EC:2.7.11.25]	gi|460367126|ref|XP_004229426.1|//PREDICTED: protein trichome birefringence-like 11 [Solanum lycopersicum]
Solyc01g068560.3	1069	286.793	76.6484	-1.90368	0.000561175	Down	9.4161e-06	NA	NA	NA	NA	gi|723657724|ref|XP_010320656.1|//PREDICTED: uncharacterized protein LOC101268608 [Solanum lycopersicum]
Solyc06g054610.2	1858	716.579	148.493	-2.27073	0.00509158	Down	0.000142264	NA	NA	NA	NA	gi|723706903|ref|XP_010322305.1|//PREDICTED: zinc finger CCCH domain-containing protein 58-like [Solanum lycopersicum]
Solyc01g098850.3	1406	4380.51	10249.8	1.22643	0.0158381	Up	0.000608262	NA	NA	NA	K11147//dehydrogenase/reductase SDR family member 4 [EC:1.1.-.-]	gi|460368658|ref|XP_004230182.1|//PREDICTED: glucose and ribitol dehydrogenase homolog 1 [Solanum lycopersicum]
Solyc07g043395.1	630	833.832	88.5473	-3.23524	4.25869e-08	Down	1.57926e-10	NA	NA	NA	NA	gi|460396147|ref|XP_004243640.1|//PREDICTED: cellulose synthase-like protein G2 [Solanum lycopersicum]
Solyc02g091180.1	501	90.5389	229.964	1.3448	0.0367169	Up	0.00191078	NA	NA	NA	NA	gi|723670004|ref|XP_010316076.1|//PREDICTED: uncharacterized protein LOC104645686 [Solanum lycopersicum]
Solyc09g074530.3	1159	8566.19	2954.43	-1.53577	0.00143241	Down	2.95123e-05	NA	NA	NA	K15382//solute carrier family 50 (sugar transporter)	gi|460403971|ref|XP_004247459.1|//PREDICTED: bidirectional sugar transporter NEC1 [Solanum lycopersicum]
Solyc06g068140.3	1822	1243.67	2574.29	1.04957	0.0305258	Up	0.00150186	NA	NA	NA	NA	gi|460392178|ref|XP_004241694.1|//PREDICTED: methyl-CpG-binding domain-containing protein 11 [Solanum lycopersicum]
Solyc05g012020.3	1686	63.266	538.603	3.08972	2.73946e-12	Up	3.92271e-15	GO:0043231//intracellular membrane-bounded organelle	GO:0003677//DNA binding;GO:0001071//nucleic acid binding transcription factor activity	GO:0006351//transcription, DNA-templated	K09264//MADS-box transcription factor, plant;K09260//MADS-box transcription enhancer factor 2A	gi|350534764|ref|NP_001234670.1|//MADS-box transcription factor isoform 1 [Solanum lycopersicum]
Solyc07g008210.3	1036	136.729	41.5084	-1.71985	0.0111381	Down	0.000381958	NA	NA	NA	NA	gi|460394377|ref|XP_004242780.1|//PREDICTED: uncharacterized protein LOC101248118 [Solanum lycopersicum]
Solyc12g010190.1	297	16.1579	2.02908	-2.99334	0.01704	Down	0.000674441	NA	NA	NA	NA	NA
Solyc07g045430.3	582	9.0806	70.2357	2.95134	0.00119507	Up	2.37821e-05	NA	NA	NA	NA	gi|460396013|ref|XP_004243574.1|//PREDICTED: nudix hydrolase 2-like [Solanum lycopersicum]
Solyc07g017950.3	1035	577.961	144.395	-2.00095	9.91101e-06	Down	7.64177e-08	GO:0043231//intracellular membrane-bounded organelle	GO:0016831//carboxy-lyase activity;GO:0016491//oxidoreductase activity	GO:0043094//cellular metabolic compound salvage;GO:0071704//organic substance metabolic process	K01602//ribulose-bisphosphate carboxylase small chain [EC:4.1.1.39]	gi|460395003|ref|XP_004243079.1|//PREDICTED: ribulose bisphosphate carboxylase small chain clone 512-like [Solanum lycopersicum]
Solyc10g079160.1	1230	2.16713	30.0488	3.79345	0.000494646	Up	8.13634e-06	NA	NA	NA	NA	gi|460408606|ref|XP_004249734.1|//PREDICTED: protein ROOT PRIMORDIUM DEFECTIVE 1 [Solanum lycopersicum]
Solyc08g066730.3	2824	1563.9	3460.61	1.14588	0.0320674	Up	0.00160478	NA	NA	NA	K05925//mRNA (2'-O-methyladenosine-N6-)-methyltransferase [EC:2.1.1.62]	gi|460399287|ref|XP_004245173.1|//PREDICTED: N6-adenosine-methyltransferase MT-A70-like [Solanum lycopersicum]
Solyc01g096860.2	1179	915.202	224.509	-2.02731	0.000245794	Down	3.45277e-06	NA	NA	NA	K09285//AP2-like factor, ANT lineage	gi|460370787|ref|XP_004231231.1|//PREDICTED: ethylene-responsive transcription factor WRI1 [Solanum lycopersicum]
Solyc03g121040.3	1183	325.104	925.701	1.50965	0.00878079	Up	0.000282742	NA	NA	NA	NA	gi|723685104|ref|XP_004236398.2|//PREDICTED: clavaminate synthase-like protein At3g21360 [Solanum lycopersicum]
Solyc07g006880.1	492	268.691	646.388	1.26645	0.0177689	Up	0.000711773	NA	GO:0005488//binding	NA	NA	gi|697120637|ref|XP_009614282.1|//PREDICTED: zinc finger protein 2 [Nicotiana tomentosiformis]
Solyc01g105480.3	582	341.796	57.7441	-2.56539	0.000412272	Down	6.59974e-06	NA	NA	NA	NA	NA
Solyc11g061700.2	3605	1155.63	198.916	-2.53845	3.3745e-05	Down	3.15941e-07	NA	NA	NA	K09955//uncharacterized protein	gi|460411864|ref|XP_004251324.1|//PREDICTED: uncharacterized protein LOC101267484 [Solanum lycopersicum]
Solyc04g082050.3	1225	1804.91	4731.36	1.39033	0.0240816	Up	0.00106013	NA	NA	NA	K18470//Rho GTPase-activating protein 1	gi|460385415|ref|XP_004238399.1|//PREDICTED: ganglioside-induced differentiation-associated protein 2-like [Solanum lycopersicum]
Solyc07g022910.3	2658	1324.62	3213.64	1.27863	0.0121222	Up	0.000427721	NA	NA	NA	K20286//TATA element modulatory factor;K20283//golgin subfamily A member 4;K10406//kinesin family member C2/C3;K20478//golgin subfamily B member 1	gi|460394741|ref|XP_004242953.1|//PREDICTED: protein WEAK CHLOROPLAST MOVEMENT UNDER BLUE LIGHT 1 [Solanum lycopersicum]
Solyc02g021067.1	2036	2.01266	13.1956	2.71288	0.0403756	Up	0.00216288	NA	NA	NA	K01601//ribulose-bisphosphate carboxylase large chain [EC:4.1.1.39];K07759//poly(ADP-ribose) glycohydrolase [EC:3.2.1.143];K15502//serine/threonine-protein phosphatase 6 regulatory ankyrin repeat subunit A;K02469//DNA gyrase subunit A [EC:5.99.1.3]	gi|723668389|ref|XP_010315734.1|//PREDICTED: uncharacterized protein LOC101255640 [Solanum lycopersicum]
Solyc02g084570.3	2109	1232.2	542.049	-1.18475	0.0169409	Down	0.00066741	NA	GO:0005506//iron ion binding;GO:0016491//oxidoreductase activity	GO:0008152//metabolic process	K09755//ferulate-5-hydroxylase [EC:1.14.-.-]	gi|460373299|ref|XP_004232458.1|//PREDICTED: cytochrome P450 84A1 [Solanum lycopersicum]
Solyc08g079370.2	1631	588.652	188.104	-1.64589	0.0146692	Down	0.000546136	NA	NA	NA	K00512//steroid 17alpha-monooxygenase / 17alpha-hydroxyprogesterone deacetylase [EC:1.14.14.19 1.14.14.32]	gi|460401258|ref|XP_004246143.1|//PREDICTED: flavonoid 3'-monooxygenase-like [Solanum lycopersicum]
Solyc10g083670.2	1218	645.243	274.578	-1.23263	0.0356261	Down	0.00184566	NA	NA	NA	K13680//beta-mannan synthase [EC:2.4.1.32]	gi|460408050|ref|XP_004249461.1|//PREDICTED: glucomannan 4-beta-mannosyltransferase 9 [Solanum lycopersicum]
Solyc06g019200.3	1603	214.893	490.295	1.19003	0.0269791	Up	0.00124613	NA	NA	NA	K00275//pyridoxamine 5'-phosphate oxidase [EC:1.4.3.5]	gi|723704928|ref|XP_010321954.1|//PREDICTED: probable zinc metalloprotease EGY2, chloroplastic isoform X1 [Solanum lycopersicum]
Solyc03g093360.3	807	2810.81	960.005	-1.54987	0.0133985	Down	0.000486039	NA	NA	NA	NA	gi|460378836|ref|XP_004235174.1|//PREDICTED: lipoxygenase homology domain-containing protein 1-like [Solanum lycopersicum]
Solyc02g077370.1	486	226.895	80.3003	-1.49855	0.0242506	Down	0.00107559	GO:0043231//intracellular membrane-bounded organelle	GO:0001071//nucleic acid binding transcription factor activity;GO:0003676//nucleic acid binding	GO:0006950//response to stress;GO:0006351//transcription, DNA-templated	K13433//pathogenesis-related genes transcriptional activator PTI5;K14516//ethylene-responsive transcription factor 1	gi|350539681|ref|NP_001233987.1|//pathogenesis-related genes transcriptional activator PTI5 [Solanum lycopersicum]
Solyc01g104910.3	2887	2121.06	9253.95	2.12529	0.00129133	Up	2.59325e-05	NA	NA	NA	NA	gi|460369408|ref|XP_004230554.1|//PREDICTED: uncharacterized protein LOC101246968 [Solanum lycopersicum]
Solyc02g093850.3	2319	120.232	345.609	1.52332	0.0129508	Up	0.000466285	NA	NA	NA	K06694//26S proteasome non-ATPase regulatory subunit 10	gi|460371956|ref|XP_004231800.1|//PREDICTED: serine/threonine-protein phosphatase 6 regulatory ankyrin repeat subunit B-like [Solanum lycopersicum]
Solyc04g072160.3	4900	3828.17	749.173	-2.35329	3.5854e-05	Down	3.39637e-07	NA	NA	NA	K14845//RAT1-interacting protein;K15730//cytosolic prostaglandin-E synthase [EC:5.3.99.3]	gi|460384289|ref|XP_004237845.1|//PREDICTED: pentatricopeptide repeat-containing protein At4g17616 [Solanum lycopersicum]
Solyc05g056470.1	1845	59.8152	16.0396	-1.89887	0.0428405	Down	0.00233581	NA	GO:0017111//nucleoside-triphosphatase activity	NA	K05681//ATP-binding cassette, subfamily G (WHITE), member 2	gi|460387952|ref|XP_004239636.1|//PREDICTED: ABC transporter G family member 5 [Solanum lycopersicum]
Solyc02g092550.3	1143	11.9443	47.3937	1.98837	0.0432575	Up	0.00236331	NA	NA	NA	NA	gi|460372183|ref|XP_004231911.1|//PREDICTED: LOB domain-containing protein 37 [Solanum lycopersicum]
Solyc03g070440.3	2525	519.587	90.9757	-2.51381	1.4709e-06	Down	8.74895e-09	NA	NA	NA	NA	gi|970014149|ref|XP_015068059.1|//PREDICTED: COBRA-like protein 4 isoform X1 [Solanum pennellii]
Solyc02g076650.1	171	640.006	149.356	-2.09933	0.0265416	Down	0.00122008	GO:0044464//cell part	GO:0005488//binding	NA	NA	gi|970007060|ref|XP_015064398.1|//PREDICTED: transcription factor TGA5-like [Solanum pennellii]
Solyc06g031697.1	1547	152.434	50.8838	-1.58291	0.0211483	Down	0.000885967	NA	NA	NA	K07874//Ras-related protein Rab-1A;K01623//fructose-bisphosphate aldolase, class I [EC:4.1.2.13]	gi|460390294|ref|XP_004240770.1|//PREDICTED: WAT1-related protein At2g39510 [Solanum lycopersicum]
Solyc04g081730.3	3513	6236.06	1651.36	-1.91698	0.0220923	Down	0.000941507	NA	NA	NA	NA	gi|460385363|ref|XP_004238373.1|//PREDICTED: exocyst complex component 6 [Solanum lycopersicum]
Solyc10g083690.3	1516	61.0714	194.341	1.67002	0.00619841	Up	0.000184439	NA	GO:0005506//iron ion binding;GO:0016491//oxidoreductase activity	GO:0008152//metabolic process	K07409//cytochrome P450 family 1 subfamily A polypeptide 2 [EC:1.14.14.1];K00512//steroid 17alpha-monooxygenase / 17alpha-hydroxyprogesterone deacetylase [EC:1.14.14.19 1.14.14.32]	gi|460408052|ref|XP_004249462.1|//PREDICTED: cytochrome P450 76A2-like [Solanum lycopersicum]
Solyc04g077010.3	3171	138.467	439.588	1.66661	0.00929932	Up	0.000304221	GO:0016020//membrane	GO:0000166//nucleotide binding;GO:0004672//protein kinase activity	NA	K00924	gi|460384692|ref|XP_004238044.1|//PREDICTED: receptor-like protein kinase HSL1 [Solanum lycopersicum]
Solyc02g079980.3	1568	145.632	52.2934	-1.47762	0.0271328	Down	0.00125622	NA	NA	NA	NA	gi|460373906|ref|XP_004232753.1|//PREDICTED: uncharacterized protein LOC101265296 isoform X2 [Solanum lycopersicum]
Solyc02g014860.3	3802	336.721	1400.07	2.05588	4.91146e-07	Up	2.59675e-09	NA	NA	GO:0044267//cellular protein metabolic process	K12859//U5 snRNP protein, DIM1 family	gi|460371345|ref|XP_004231500.1|//PREDICTED: uncharacterized protein LOC101265380 [Solanum lycopersicum]
Solyc11g011330.2	1202	97.5767	28.068	-1.79761	0.039418	Down	0.00209565	NA	GO:0046914//transition metal ion binding;GO:0003824//catalytic activity	GO:0008152//metabolic process	K00083//cinnamyl-alcohol dehydrogenase [EC:1.1.1.195]	gi|460409530|ref|XP_004250191.1|//PREDICTED: 8-hydroxygeraniol dehydrogenase-like [Solanum lycopersicum]
Solyc07g052990.1	240	502.024	143.696	-1.80474	0.0349715	Down	0.00180148	NA	NA	NA	NA	gi|460395724|ref|XP_004243431.1|//PREDICTED: uncharacterized protein LOC101267719 [Solanum lycopersicum]
Solyc07g043420.3	1286	21391.3	5702.3	-1.90741	0.0228904	Down	0.000988365	NA	GO:0003824//catalytic activity	GO:0008152//metabolic process	K18054//2'-deoxymugineic-acid 2'-dioxygenase / mugineic-acid 3-dioxygenase [EC:1.14.11.24 1.14.11.25]	gi|350537251|ref|NP_001233775.1|//2-oxoglutarate-dependent dioxygenase 2 [Solanum lycopersicum]
Solyc07g006910.3	2178	449.453	1070.71	1.25232	0.0113221	Up	0.000389513	NA	NA	NA	K15285//solute carrier family 35, member E3	gi|460394200|ref|XP_004242692.1|//PREDICTED: uncharacterized membrane protein At1g06890 isoform X1 [Solanum lycopersicum]
Solyc04g016270.2	446	107.121	16.7268	-2.67901	0.0140722	Down	0.000515643	NA	NA	NA	NA	NA
Solyc07g045530.2	630	81.4679	16.6155	-2.2937	0.0446061	Down	0.00247642	NA	NA	NA	NA	gi|723716158|ref|XP_010323892.1|//PREDICTED: uncharacterized protein LOC104648416 [Solanum lycopersicum]
Solyc03g117630.1	1965	4983.79	1832.33	-1.44357	0.00958118	Down	0.000316253	NA	GO:0032559//adenyl ribonucleotide binding;GO:0016628//oxidoreductase activity, acting on the CH-CH group of donors, NAD or NADP as acceptor	GO:0008152//metabolic process;GO:0050896//response to stimulus	K03283//heat shock 70kDa protein 1/8	gi|723686193|ref|XP_010318701.1|//PREDICTED: heat shock 70 kDa protein 5 [Solanum lycopersicum]
Solyc12g007070.2	1852	84.7813	521.849	2.62181	3.92871e-09	Up	1.1107e-11	NA	NA	NA	K09419//heat shock transcription factor, other eukaryote	gi|460412429|ref|XP_004251603.1|//PREDICTED: heat stress transcription factor C-1 [Solanum lycopersicum]
Solyc10g084950.2	1964	152.154	37.6616	-2.01437	0.00292293	Down	7.07229e-05	NA	NA	NA	K14638//solute carrier family 15 (peptide/histidine transporter), member 3/4	gi|723739510|ref|XP_010312293.1|//PREDICTED: protein NRT1/ PTR FAMILY 5.6-like [Solanum lycopersicum]
Solyc03g111973.1	3296	572.901	2216.24	1.95176	8.50597e-07	Up	4.80951e-09	NA	NA	NA	K00512//steroid 17alpha-monooxygenase / 17alpha-hydroxyprogesterone deacetylase [EC:1.14.14.19 1.14.14.32]	gi|460381083|ref|XP_004236282.1|//PREDICTED: cytochrome P450 71A4-like [Solanum lycopersicum]
Solyc12g044450.2	1290	148.968	37.1746	-2.00261	0.00348093	Down	8.8953e-05	NA	NA	NA	NA	gi|723751041|ref|XP_010314298.1|//PREDICTED: protein trichome birefringence-like 42 [Solanum lycopersicum]
Solyc09g065670.3	1829	1689.12	496.693	-1.76585	0.0220923	Down	0.000938955	NA	NA	NA	K14794//ribosomal RNA-processing protein 12;K12309//beta-galactosidase [EC:3.2.1.23]	gi|460403443|ref|XP_004247200.1|//PREDICTED: zinc finger protein NUTCRACKER [Solanum lycopersicum]
Solyc08g076250.2	2986	1746.08	312.664	-2.48144	1.00524e-06	Down	5.72082e-09	NA	NA	NA	K00512//steroid 17alpha-monooxygenase / 17alpha-hydroxyprogesterone deacetylase [EC:1.14.14.19 1.14.14.32]	gi|460400846|ref|XP_004245943.1|//PREDICTED: premnaspirodiene oxygenase-like [Solanum lycopersicum]
Solyc03g026260.3	1695	310.933	120.686	-1.36535	0.0165922	Down	0.00064819	NA	NA	NA	K03781//catalase [EC:1.11.1.6]	gi|723679417|ref|XP_004234352.2|//PREDICTED: traB domain-containing protein isoform X1 [Solanum lycopersicum]
Solyc02g069100.3	1358	1544.22	4165.96	1.43177	0.00140664	Up	2.88187e-05	NA	GO:0004175//endopeptidase activity	GO:0019222//regulation of metabolic process;GO:0019538//protein metabolic process	K01363//cathepsin B [EC:3.4.22.1]	gi|460374845|ref|XP_004233219.1|//PREDICTED: cathepsin B [Solanum lycopersicum]
Solyc12g009650.2	932	133.78	28.1611	-2.24809	0.000387231	Down	6.14019e-06	NA	NA	GO:0010876//lipid localization	K02883//large subunit ribosomal protein L18e;K11855//ubiquitin carboxyl-terminal hydrolase 36/42 [EC:3.4.19.12]	gi|970068422|ref|XP_015061336.1|//PREDICTED: 36.4 kDa proline-rich protein [Solanum pennellii]
Solyc01g079080.3	3045	54.0246	13.0055	-2.05449	0.0241226	Down	0.00106548	NA	NA	NA	K09584//protein disulfide-isomerase A6 [EC:5.3.4.1]	gi|723658547|ref|XP_004229554.2|//PREDICTED: uncharacterized protein LOC101266559 [Solanum lycopersicum]
Solyc09g090970.3	1491	1952.54	5324.66	1.44733	0.0355449	Up	0.00183884	NA	NA	GO:0006950//response to stress	K14496//abscisic acid receptor PYR/PYL family	gi|806776543|ref|NP_001234352.2|//TSI-1 protein [Solanum lycopersicum]
Solyc01g091540.2	1855	241.862	94.5555	-1.35495	0.0317742	Down	0.00158661	NA	NA	NA	K15601//lysine-specific demethylase 3 [EC:1.14.11.-]	gi|723660723|ref|XP_010325825.1|//PREDICTED: growth-regulating factor 9 [Solanum lycopersicum]
Solyc11g007540.2	1877	171.691	23.5925	-2.86341	2.718e-05	Down	2.43499e-07	NA	GO:0005506//iron ion binding;GO:0016491//oxidoreductase activity	GO:0008152//metabolic process	K00517	gi|723741038|ref|XP_010312564.1|//PREDICTED: cytochrome P450 77A1 [Solanum lycopersicum]
Solyc00g136260.1	411	63.3664	206.398	1.70364	0.00515247	Up	0.000144904	NA	GO:0046872//metal ion binding	NA	K19037//E3 ubiquitin-protein ligase ATL23 [EC:2.3.2.27]	gi|723754667|ref|XP_010315023.1|//PREDICTED: E3 ubiquitin-protein ligase ATL23-like [Solanum lycopersicum]
Solyc06g033850.3	1369	361.391	1373.12	1.92582	0.000402068	Up	6.42164e-06	NA	NA	GO:0009743//response to carbohydrate	K09286//EREBP-like factor	gi|697134931|ref|XP_009621512.1|//PREDICTED: dehydration-responsive element-binding protein 2D-like [Nicotiana tomentosiformis]
Solyc07g005960.3	1872	824.893	328.149	-1.32986	0.00603264	Down	0.000177639	NA	GO:0004180//carboxypeptidase activity	GO:0019538//protein metabolic process	K16297//serine carboxypeptidase-like clade II [EC:3.4.16.-]	gi|460394053|ref|XP_004242620.1|//PREDICTED: serine carboxypeptidase II-2 [Solanum lycopersicum]
Solyc12g006110.2	1079	121.177	27.7699	-2.12552	0.00421748	Down	0.000113019	NA	NA	NA	K19519//transforming growth factor-beta-induced protein;K03456//serine/threonine-protein phosphatase 2A regulatory subunit A	gi|460412297|ref|XP_004251538.1|//PREDICTED: fasciclin-like arabinogalactan protein 2 [Solanum lycopersicum]
Solyc12g007050.1	198	128.942	21.3812	-2.59231	0.00997754	Down	0.000331841	NA	NA	NA	NA	NA
Solyc09g007940.3	1459	211.955	66.5016	-1.67229	0.0121499	Down	0.000429591	NA	GO:0019206//nucleoside kinase activity	GO:0043101//purine-containing compound salvage;GO:0006796//phosphate-containing compound metabolic process	K00856//adenosine kinase [EC:2.7.1.20]	gi|460402303|ref|XP_004246653.1|//PREDICTED: adenosine kinase 2-like [Solanum lycopersicum]
Solyc03g117440.3	3673	918.023	2024.83	1.1412	0.0346442	Up	0.00177953	NA	NA	NA	K13116//ATP-dependent RNA helicase DDX41 [EC:3.6.4.13]	gi|460380316|ref|XP_004235903.1|//PREDICTED: DEAD-box ATP-dependent RNA helicase 35 [Solanum lycopersicum]
Solyc05g053620.3	896	2548.87	1127.79	-1.17636	0.0129508	Down	0.000466332	NA	NA	NA	K16219//protein N-terminal methyltransferase [EC:2.1.1.244]	gi|460388416|ref|XP_004239863.1|//PREDICTED: putative F-box protein PP2-B12 [Solanum lycopersicum]
Solyc06g065680.3	2293	92.8205	22.8528	-2.02207	0.015224	Down	0.000576295	NA	NA	NA	K06627//cyclin A	gi|970037848|ref|XP_015080256.1|//PREDICTED: cyclin-A2-2-like [Solanum pennellii]
Solyc05g015490.3	809	2147.09	742.235	-1.53243	0.0402204	Down	0.00214718	NA	NA	NA	NA	gi|460387074|ref|XP_004239214.1|//PREDICTED: non-specific lipid transfer protein GPI-anchored 1 [Solanum lycopersicum]
Solyc12g008370.2	1728	1726.34	4218.6	1.28905	0.00699495	Up	0.000214451	NA	NA	NA	K06063//SNW domain-containing protein 1	gi|460412484|ref|XP_004251628.1|//PREDICTED: SNW/SKI-interacting protein [Solanum lycopersicum]
Solyc10g079750.2	3836	120.895	27.286	-2.14752	0.019653	Down	0.000806729	NA	NA	NA	K14508//regulatory protein NPR1	gi|460407586|ref|XP_004249233.1|//PREDICTED: regulatory protein NPR5 [Solanum lycopersicum]
Solyc10g024420.2	6432	919.883	4456.61	2.27642	1.44488e-08	Up	4.82759e-11	NA	NA	NA	K05665//ATP-binding cassette, subfamily C (CFTR/MRP), member 1	gi|460406162|ref|XP_004248540.1|//PREDICTED: putative ABC transporter C family member 15 isoform X1 [Solanum lycopersicum]
Solyc10g078220.2	1763	2.04696	15.462	2.91717	0.0218078	Up	0.000922267	NA	NA	NA	K09754//coumaroylquinate(coumaroylshikimate) 3'-monooxygenase [EC:1.14.13.36]	gi|460407347|ref|XP_004249114.1|//PREDICTED: cytochrome P450 98A3-like [Solanum lycopersicum]
Solyc05g014710.3	1777	322.528	121.95	-1.40314	0.0141373	Down	0.000519584	NA	NA	NA	NA	gi|460387022|ref|XP_004239190.1|//PREDICTED: uncharacterized protein At3g61260 [Solanum lycopersicum]
Solyc12g009240.1	747	460.737	1843.73	2.00061	1.83215e-05	Up	1.5472e-07	NA	NA	NA	K09286//EREBP-like factor	gi|460412633|ref|XP_004251702.1|//PREDICTED: ethylene-responsive transcription factor ERF017 [Solanum lycopersicum]
Solyc04g076800.3	2687	62.9201	173.927	1.46689	0.0278308	Up	0.00130387	NA	NA	NA	K06066//CBF1 interacting corepressor;K11000//callose synthase [EC:2.4.1.-]	gi|460384664|ref|XP_004238030.1|//PREDICTED: putative pentatricopeptide repeat-containing protein At5g52630 [Solanum lycopersicum]
Solyc09g083220.3	1579	965.823	1935.64	1.00298	0.047332	Up	0.00268324	NA	NA	NA	K16189//phytochrome-interacting factor 4;K12126//phytochrome-interacting factor 3	gi|460404331|ref|XP_004247636.1|//PREDICTED: transcription factor UNE12-like [Solanum lycopersicum]
Solyc01g108910.3	1586	1235.75	7596.13	2.61988	5.35628e-08	Up	2.04528e-10	NA	NA	NA	NA	gi|460369977|ref|XP_004230833.1|//PREDICTED: uncharacterized protein LOC101255248 [Solanum lycopersicum]
Solyc08g068150.3	1349	4256.27	17699.4	2.05603	4.07895e-05	Up	3.93878e-07	NA	NA	NA	K06699//proteasome activator subunit 4;K12472//epidermal growth factor receptor substrate 15	gi|350540638|ref|NP_001234521.1|//BURP domain-containing protein precursor [Solanum lycopersicum]
Solyc08g066500.3	3561	365.871	111.255	-1.71747	0.000568234	Down	9.5554e-06	NA	NA	NA	K09338//homeobox-leucine zipper protein	gi|460399251|ref|XP_004245155.1|//PREDICTED: homeobox-leucine zipper protein ATHB-15 isoform X2 [Solanum lycopersicum]
Solyc10g081570.2	1377	6278.92	916.217	-2.77675	7.33965e-06	Down	5.36272e-08	NA	NA	NA	NA	gi|970054891|ref|XP_015089091.1|//PREDICTED: ABC transporter F family member 4-like isoform X2 [Solanum pennellii]
Solyc06g051960.3	2119	506.759	54.3684	-3.22046	2.65528e-11	Down	5.06956e-14	NA	NA	NA	K01051//pectinesterase [EC:3.1.1.11]	gi|460390681|ref|XP_004240956.1|//PREDICTED: probable pectinesterase/pectinesterase inhibitor 34 [Solanum lycopersicum]
Solyc02g014730.3	2238	944.17	241.76	-1.96547	0.000304051	Down	4.58822e-06	NA	GO:0005506//iron ion binding;GO:0016491//oxidoreductase activity	GO:0008152//metabolic process	K15402//fatty acid omega-hydroxylase [EC:1.14.-.-]	gi|460371338|ref|XP_004231497.1|//PREDICTED: cytochrome P450 86B1 [Solanum lycopersicum]
Solyc07g043000.3	1448	1057.07	101.948	-3.37416	7.71098e-06	Down	5.66234e-08	NA	NA	NA	K12447//UDP-sugar pyrophosphorylase [EC:2.7.7.64];K01456//peptide-N4-(N-acetyl-beta-glucosaminyl)asparagine amidase [EC:3.5.1.52]	gi|147854093|emb|CAN83392.1|//hypothetical protein VITISV_041406 [Vitis vinifera]
Solyc05g051750.3	941	541.461	156.23	-1.79319	0.0248999	Down	0.00112084	GO:0044424//intracellular part	GO:0005102//receptor binding	NA	NA	gi|822476316|ref|NP_001296103.1|//systemin soform 1 [Solanum lycopersicum]
Solyc10g078920.2	858	49.2203	185.974	1.91778	0.00216009	Up	4.86171e-05	NA	NA	NA	K03671//thioredoxin 1	gi|460407484|ref|XP_004249182.1|//PREDICTED: thioredoxin-like 3-1, chloroplastic [Solanum lycopersicum]
Solyc11g010250.1	426	617.519	127.736	-2.27331	1.2013e-06	Down	6.96891e-09	NA	NA	NA	NA	gi|460409381|ref|XP_004250117.1|//PREDICTED: uncharacterized protein LOC101262884 [Solanum lycopersicum]
Solyc12g037930.2	656	82.8439	22.4513	-1.88359	0.0409815	Down	0.00220285	NA	NA	NA	NA	gi|723750338|ref|XP_010314201.1|//PREDICTED: uncharacterized protein LOC101259918 [Solanum lycopersicum]
Solyc08g005760.2	3022	64.6735	544.624	3.07401	1.04934e-05	Up	8.12932e-08	NA	GO:0016746//transferase activity, transferring acyl groups	NA	K19861//benzyl alcohol O-benzoyltransferase [EC:2.3.1.196 2.3.1.232]	gi|460398261|ref|XP_004244681.1|//PREDICTED: methanol O-anthraniloyltransferase [Solanum lycopersicum]
Solyc02g079500.4	1324	23109.1	7297.24	-1.66304	0.00925227	Down	0.000302	NA	GO:0016209//antioxidant activity;GO:0005506//iron ion binding;GO:0003824//catalytic activity	GO:0042743//hydrogen peroxide metabolic process;GO:0006950//response to stress	K00430//peroxidase [EC:1.11.1.7]	gi|823270909|ref|NP_001296245.1|//suberization-associated anionic peroxidase 1 precursor [Solanum lycopersicum]
Solyc05g054170.3	4313	2913.15	1236.02	-1.23688	0.00615347	Down	0.000182553	NA	NA	NA	K14494//DELLA protein	gi|460388327|ref|XP_004239819.1|//PREDICTED: scarecrow-like protein 13 [Solanum lycopersicum]
Solyc12g098810.2	1531	2917.54	693.416	-2.07296	0.000801086	Down	1.45887e-05	NA	GO:0004553//hydrolase activity, hydrolyzing O-glycosyl compounds	GO:0006026//aminoglycan catabolic process	K00434//L-ascorbate peroxidase [EC:1.11.1.11];K01183//chitinase [EC:3.2.1.14]	gi|460415231|ref|XP_004252963.1|//PREDICTED: chitinase-like protein 1 [Solanum lycopersicum]
Solyc03g114360.3	2255	683.61	249.649	-1.45327	0.0314166	Down	0.00156183	NA	NA	NA	K13459//disease resistance protein RPS2	gi|460380723|ref|XP_004236104.1|//PREDICTED: probable inactive poly [ADP-ribose] polymerase SRO5 isoform X2 [Solanum lycopersicum]
Solyc08g078640.2	3705	88.4798	408.105	2.20552	9.97165e-05	Up	1.17525e-06	NA	GO:0016740//transferase activity	NA	K00750//glycogenin [EC:2.4.1.186];K01051//pectinesterase [EC:3.1.1.11]	gi|703154015|ref|XP_010110829.1|//putative pectinesterase 68 [Morus notabilis]
Solyc12g040470.2	671	143.933	33.6956	-2.09477	0.0128872	Down	0.000461813	NA	NA	NA	NA	NA
Solyc09g014610.3	2003	185.376	41.7129	-2.15189	0.000250569	Down	3.56957e-06	GO:0031224//intrinsic component of membrane	NA	GO:0006810//transport	NA	gi|723726983|ref|XP_004246840.2|//PREDICTED: S-type anion channel SLAH2-like [Solanum lycopersicum]
Solyc12g010750.2	1049	100.852	33.5343	-1.58853	0.0340427	Down	0.00173988	GO:0031224//intrinsic component of membrane	NA	GO:0006810//transport	K19995//secretory carrier-associated membrane protein	gi|460412819|ref|XP_004251795.1|//PREDICTED: secretory carrier-associated membrane protein 1 [Solanum lycopersicum]
Solyc09g014350.3	1784	566.924	61.2082	-3.21136	7.77466e-07	Down	4.31038e-09	NA	GO:0016747//transferase activity, transferring acyl groups other than amino-acyl groups	NA	K13508//glycerol-3-phosphate acyltransferase [EC:2.3.1.15]	gi|460401656|ref|XP_004246333.1|//PREDICTED: glycerol-3-phosphate 2-O-acyltransferase 6 [Solanum lycopersicum]
Solyc12g056600.3	1118	8.88459	59.6258	2.74656	0.0012991	Up	2.61862e-05	NA	GO:0003824//catalytic activity	GO:0008152//metabolic process	K09841//xanthoxin dehydrogenase [EC:1.1.1.288]	gi|982742413|ref|NP_001238797.2|//short-chain dehydrogenase-reductase [Solanum lycopersicum]
Solyc07g052380.3	1659	222.33	65.5418	-1.76222	0.00246474	Down	5.75552e-05	NA	NA	NA	K03327//multidrug resistance protein, MATE family	gi|460395802|ref|XP_004243470.1|//PREDICTED: protein TRANSPARENT TESTA 12 [Solanum lycopersicum]
Solyc06g075780.2	849	1544.61	493.856	-1.64508	0.0307924	Down	0.00152176	NA	NA	NA	K20221//importin-4	gi|460391272|ref|XP_004241247.1|//PREDICTED: zinc finger protein ZAT12-like [Solanum lycopersicum]
Solyc10g081720.2	1980	9165.26	3829.15	-1.25915	0.0146692	Down	0.000545988	NA	NA	NA	NA	gi|460407912|ref|XP_004249393.1|//PREDICTED: fasciclin-like arabinogalactan protein 17 [Solanum lycopersicum]
Solyc03g117840.3	891	586.26	177.065	-1.72726	0.0286108	Down	0.00136037	NA	NA	NA	NA	gi|970019969|ref|XP_015071194.1|//PREDICTED: uncharacterized protein LOC107015442 [Solanum pennellii]
Solyc01g058720.3	1156	103.789	24.8078	-2.06478	0.0149299	Down	0.000560229	NA	NA	NA	K02183//calmodulin	gi|460366278|ref|XP_004229015.1|//PREDICTED: calmodulin [Solanum lycopersicum]
Solyc10g083440.1	1344	986.204	3554.54	1.8497	1.26792e-05	Up	1.03348e-07	NA	GO:0035251//UDP-glucosyltransferase activity	NA	K13269//kaempferol 3-O-beta-D-galactosyltransferase [EC:2.4.1.234];K10757//flavonol 3-O-glucosyltransferase [EC:2.4.1.91];K12930//anthocyanidin 3-O-glucosyltransferase [EC:2.4.1.115]	gi|460408022|ref|XP_004249447.1|//PREDICTED: anthocyanidin 3-O-glucosyltransferase-like [Solanum lycopersicum]
Solyc07g055690.2	3936	418.608	102.391	-2.03151	0.00164289	Down	3.49859e-05	NA	GO:0004672//protein kinase activity;GO:0005488//binding	NA	K04733//interleukin-1 receptor-associated kinase 4 [EC:2.7.11.1]	gi|460395352|ref|XP_004243248.1|//PREDICTED: G-type lectin S-receptor-like serine/threonine-protein kinase SD2-5 [Solanum lycopersicum]
Solyc04g017690.3	1024	3099.28	8748.49	1.4971	0.0069802	Up	0.000213486	NA	NA	NA	NA	gi|723688603|ref|XP_010319139.1|//PREDICTED: protein EARLY RESPONSIVE TO DEHYDRATION 15 [Solanum lycopersicum]
Solyc12g088910.2	4175	277.784	45.5161	-2.60951	0.000316519	Down	4.83447e-06	NA	NA	NA	NA	gi|460414845|ref|XP_004252773.1|//PREDICTED: uncharacterized protein LOC101265906 [Solanum lycopersicum]
Solyc06g050310.3	1761	393.484	1002.22	1.34883	0.0110646	Up	0.000378218	NA	NA	NA	NA	gi|460390521|ref|XP_004240879.1|//PREDICTED: uncharacterized protein LOC101260235 [Solanum lycopersicum]
Solyc04g005050.2	2115	4925.88	1626.62	-1.59851	9.16135e-05	Down	1.0562e-06	NA	GO:0070011//peptidase activity, acting on L-amino acid peptides;GO:0046872//metal ion binding	GO:0008152//metabolic process	K07761//metalloendoproteinase 5-MMP [EC:3.4.24.-]	gi|723690843|ref|XP_004237082.2|//PREDICTED: metalloendoproteinase 1 [Solanum lycopersicum]
Solyc07g065110.1	315	216.93	26.7736	-3.01835	2.98451e-05	Down	2.71511e-07	NA	NA	NA	K02605//origin recognition complex subunit 3	gi|723718178|ref|XP_010324294.1|//PREDICTED: putative lipid-transfer protein DIR1 [Solanum lycopersicum]
Solyc07g042160.3	2293	1456.26	451.599	-1.68916	0.000265097	Down	3.84467e-06	NA	GO:0004553//hydrolase activity, hydrolyzing O-glycosyl compounds	GO:0044238//primary metabolic process;GO:0045229//external encapsulating structure organization	K01184//polygalacturonase [EC:3.2.1.15]	gi|460396265|ref|XP_004243697.1|//PREDICTED: probable polygalacturonase [Solanum lycopersicum]
Solyc01g067300.3	4279	715.336	1805.01	1.33531	0.0167659	Up	0.000658669	NA	NA	NA	K19073//divinyl chlorophyllide a 8-vinyl-reductase [EC:1.3.1.75]	gi|723658083|ref|XP_010321210.1|//PREDICTED: divinyl chlorophyllide a 8-vinyl-reductase, chloroplastic [Solanum lycopersicum]
Solyc07g052480.3	3041	753.758	4079.5	2.43622	3.36462e-10	Up	7.41214e-13	GO:0005777//peroxisome	GO:0016833//oxo-acid-lyase activity	GO:0044262//cellular carbohydrate metabolic process;GO:0043436//oxoacid metabolic process;GO:0009060//aerobic respiration	K01637//isocitrate lyase [EC:4.1.3.1]	gi|922959962|ref|NP_001233878.2|//isocitrate lyase [Solanum lycopersicum]
Solyc04g074165.1	420	148.465	39.1799	-1.92193	0.0163733	Down	0.000634465	NA	NA	NA	NA	gi|697156098|ref|XP_009586797.1|//PREDICTED: classical arabinogalactan protein 25-like [Nicotiana tomentosiformis]
Solyc12g009050.2	2268	706.838	250.379	-1.49726	0.00773647	Down	0.000242297	NA	NA	NA	K08064//nuclear transcription factor Y, alpha	gi|460412591|ref|XP_004251681.1|//PREDICTED: nuclear transcription factor Y subunit A-7-like isoform X1 [Solanum lycopersicum]
Solyc08g082780.2	374	869.416	101.342	-3.10081	6.66895e-08	Down	2.66895e-10	NA	NA	NA	NA	NA
Solyc04g051730.1	1533	106.29	1231.45	3.53428	2.74898e-08	Up	9.68946e-11	NA	NA	NA	K15405//midchain alkane hydroxylase	gi|460383838|ref|XP_004237624.1|//PREDICTED: cytochrome P450 86B1-like [Solanum lycopersicum]
Solyc02g091250.1	393	159.969	39.9601	-2.00116	0.0151911	Down	0.000573934	NA	NA	NA	NA	gi|723678020|ref|XP_010317275.1|//PREDICTED: uncharacterized protein LOC104645999 [Solanum lycopersicum]
Solyc09g008175.1	387	6.83309	71.9376	3.39614	3.56919e-05	Up	3.36791e-07	NA	NA	NA	K14488//SAUR family protein	gi|460402259|ref|XP_004246631.1|//PREDICTED: auxin-induced protein X10A-like [Solanum lycopersicum]
Solyc00g135260.2	834	28.3872	2.09195	-3.76232	0.000631142	Down	1.08682e-05	NA	NA	NA	NA	gi|460394555|ref|XP_004242867.1|//PREDICTED: omega-hydroxypalmitate O-feruloyl transferase-like [Solanum lycopersicum]
Solyc10g008720.3	1054	14.475	1.94174	-2.89814	0.0233855	Down	0.00101919	NA	GO:0016788//hydrolase activity, acting on ester bonds	NA	K01206//alpha-L-fucosidase [EC:3.2.1.51]	gi|460405356|ref|XP_004248142.1|//PREDICTED: GDSL esterase/lipase At1g28610 [Solanum lycopersicum]
Solyc07g056000.2	1215	4136.74	1689.52	-1.29188	0.0129149	Down	0.00046328	GO:0030312//external encapsulating structure;GO:0005576//extracellular region	GO:0016758//transferase activity, transferring hexosyl groups;GO:0016798//hydrolase activity, acting on glycosyl bonds	GO:0044042//glucan metabolic process	K08235//xyloglucan:xyloglucosyl transferase [EC:2.4.1.207]	gi|350535681|ref|NP_001234207.1|//xyloglycan endo-transglycosylase precursor [Solanum lycopersicum]
Solyc06g061020.3	1888	2318.28	5345.17	1.20518	0.0446061	Up	0.00247823	NA	NA	NA	K19042//E3 ubiquitin-protein ligase BOI and related proteins [EC:2.3.2.27]	gi|970037379|ref|XP_015080034.1|//PREDICTED: BOI-related E3 ubiquitin-protein ligase 1-like [Solanum pennellii]
Solyc02g087910.2	374	12927.3	1706.49	-2.92131	1.84076e-05	Down	1.56734e-07	NA	NA	NA	NA	gi|460375782|ref|XP_004233683.1|//PREDICTED: non-specific lipid-transfer protein A-like [Solanum lycopersicum]
Solyc06g083370.3	2408	137.081	45.163	-1.60181	0.0221412	Down	0.000944634	NA	NA	NA	NA	gi|460393632|ref|XP_004242413.1|//PREDICTED: uncharacterized protein LOC101250609 isoform X1 [Solanum lycopersicum]
Solyc03g093760.1	2394	16.3288	75.3683	2.20654	0.0131891	Up	0.000476504	NA	NA	NA	K11420//euchromatic histone-lysine N-methyltransferase [EC:2.1.1.43]	gi|723683126|ref|XP_010318185.1|//PREDICTED: histone-lysine N-methyltransferase, H3 lysine-9 specific SUVH6-like [Solanum lycopersicum]
Solyc11g018805.1	1173	59.6368	2.45523	-4.60227	3.61156e-06	Down	2.37358e-08	NA	GO:0016209//antioxidant activity;GO:0005506//iron ion binding;GO:0003824//catalytic activity	GO:0042743//hydrogen peroxide metabolic process;GO:0006950//response to stress	K00430//peroxidase [EC:1.11.1.7]	gi|970062137|ref|XP_015057952.1|//PREDICTED: lignin-forming anionic peroxidase [Solanum pennellii]
Solyc12g056720.2	2371	3.5211	40.8264	3.5354	0.00059469	Up	1.00876e-05	NA	NA	NA	K15397//3-ketoacyl-CoA synthase [EC:2.3.1.199]	gi|460414561|ref|XP_004252637.1|//PREDICTED: probable 3-ketoacyl-CoA synthase 2 [Solanum lycopersicum]
Solyc04g025650.3	1617	646.883	185.418	-1.80272	0.00210793	Down	4.7211e-05	NA	NA	NA	K00480//salicylate hydroxylase [EC:1.14.13.1];K09838//zeaxanthin epoxidase [EC:1.14.15.21]	gi|460383070|ref|XP_004237255.1|//PREDICTED: zeaxanthin epoxidase, chloroplastic [Solanum lycopersicum]
Solyc01g107850.3	183	8.69057	75.9913	3.12831	0.00010908	Up	1.30562e-06	NA	GO:0016757//transferase activity, transferring glycosyl groups	NA	NA	gi|698530951|ref|XP_009762300.1|//PREDICTED: LOW QUALITY PROTEIN: scopoletin glucosyltransferase-like [Nicotiana sylvestris]
Solyc02g092000.3	1144	1467.95	560.71	-1.38848	0.00296864	Down	7.22649e-05	NA	NA	NA	K01188//beta-glucosidase [EC:3.2.1.21]	gi|460372265|ref|XP_004231951.1|//PREDICTED: uncharacterized protein At3g49720 [Solanum lycopersicum]
Solyc10g083880.2	1076	3.80481	351.771	6.53067	2.53545e-20	Up	1.28798e-23	GO:0031224//intrinsic component of membrane	NA	GO:0006810//transport	K09873//aquaporin TIP	gi|460408074|ref|XP_004249473.1|//PREDICTED: aquaporin TIP1-1 [Solanum lycopersicum]
Solyc03g031800.3	1303	1999.67	410.928	-2.2828	6.5362e-09	Down	1.94387e-11	GO:0030312//external encapsulating structure;GO:0005576//extracellular region	GO:0016758//transferase activity, transferring hexosyl groups;GO:0016798//hydrolase activity, acting on glycosyl bonds	GO:0044042//glucan metabolic process	K08235//xyloglucan:xyloglucosyl transferase [EC:2.4.1.207]	gi|460377410|ref|XP_004234486.1|//PREDICTED: probable xyloglucan endotransglucosylase/hydrolase protein 8 [Solanum lycopersicum]
Solyc09g060090.3	2715	387.236	160.208	-1.27327	0.027601	Down	0.00128499	NA	NA	NA	K19996//phosphatidylinositol transfer protein SFH5;K02433//aspartyl-tRNA(Asn)/glutamyl-tRNA(Gln) amidotransferase subunit A [EC:6.3.5.6 6.3.5.7]	gi|723730016|ref|XP_010326299.1|//PREDICTED: phosphatidylinositol/phosphatidylcholine transfer protein SFH9 [Solanum lycopersicum]
Solyc04g081900.3	2262	1276.67	2735.71	1.09953	0.0340163	Up	0.00173656	NA	GO:0043169//cation binding;GO:0003824//catalytic activity	GO:0019725//cellular homeostasis;GO:0007165//signal transduction	K17609//nucleoredoxin [EC:1.8.1.8]	gi|460385385|ref|XP_004238384.1|//PREDICTED: probable nucleoredoxin 2 [Solanum lycopersicum]
Solyc09g097760.3	933	7684.41	2515.03	-1.61136	0.00569067	Down	0.000165689	NA	NA	NA	K03006//DNA-directed RNA polymerase II subunit RPB1 [EC:2.7.7.6]	gi|460405135|ref|XP_004248032.1|//PREDICTED: glycine-rich protein DC9.1-like [Solanum lycopersicum]
Solyc01g104270.3	2419	1014.4	2618.44	1.36808	0.00394696	Up	0.000102584	NA	NA	NA	NA	gi|976916236|gb|KVI01761.1|//Protein of unknown function DUF3411 [Cynara cardunculus var. scolymus]
Solyc04g079420.3	2730	244.06	686.667	1.49237	0.00261705	Up	6.21689e-05	NA	GO:0000166//nucleotide binding	NA	K19613//leucine-rich repeat protein SHOC2;K13459//disease resistance protein RPS2	gi|460384990|ref|XP_004238189.1|//PREDICTED: probable disease resistance protein At4g33300 [Solanum lycopersicum]
Solyc05g007150.3	1932	688.071	142.659	-2.26998	2.98451e-05	Down	2.71757e-07	GO:0031224//intrinsic component of membrane	NA	GO:0006810//transport	K15275//solute carrier family 35 (UDP-galactose transporter), member B1	gi|48209877|gb|AAT40483.1|//putative UDP-galactose transporter [Solanum demissum]
Solyc07g044820.1	888	93.8423	20.5448	-2.19147	0.0115581	Down	0.00040054	NA	NA	NA	K14413//beta-1,3-galactosyltransferase [EC:2.4.1.-];K00734//galactosylxylosylprotein 3-beta-galactosyltransferase [EC:2.4.1.134]	gi|723716377|ref|XP_004243885.2|//PREDICTED: beta-1,3-galactosyltransferase pvg3-like [Solanum lycopersicum]
Solyc03g080075.1	1397	775.755	177.833	-2.12508	0.00103729	Down	1.98044e-05	NA	NA	NA	K07874//Ras-related protein Rab-1A;K01623//fructose-bisphosphate aldolase, class I [EC:4.1.2.13]	gi|723682517|ref|XP_010318066.1|//PREDICTED: WAT1-related protein At5g64700-like [Solanum lycopersicum]
Solyc07g054237.1	739	300.918	48.1858	-2.64269	8.04823e-05	Down	8.9832e-07	NA	NA	NA	NA	gi|970040329|ref|XP_015081544.1|//PREDICTED: uncharacterized protein LOC107025264 [Solanum pennellii]
Solyc07g055180.3	1548	218.858	89.8574	-1.28428	0.0457263	Down	0.00256871	NA	GO:0032559//adenyl ribonucleotide binding;GO:0004672//protein kinase activity	GO:0006464//cellular protein modification process	K04733//interleukin-1 receptor-associated kinase 4 [EC:2.7.11.1]	gi|460395412|ref|XP_004243277.1|//PREDICTED: PTI1-like tyrosine-protein kinase 2 [Solanum lycopersicum]
Solyc05g055910.3	3108	205.076	521.852	1.34748	0.0450419	Up	0.0025071	NA	NA	NA	K19525//vacuolar protein sorting-associated protein 13A/C;K18810//cyclin D1/2/4, plant;K13217//pre-mRNA-processing factor 39;K01759//lactoylglutathione lyase [EC:4.4.1.5]	gi|460388049|ref|XP_004239684.1|//PREDICTED: uncharacterized protein LOC101256489 [Solanum lycopersicum]
Solyc04g078730.2	6504	1052.77	296.952	-1.82588	6.38085e-05	Down	6.8644e-07	NA	NA	NA	K13199//plasminogen activator inhibitor 1 RNA-binding protein;K01183//chitinase [EC:3.2.1.14]	gi|731429172|ref|XP_002282841.2|//PREDICTED: uncharacterized protein LOC100259061 [Vitis vinifera]
Solyc05g009270.3	1840	32.5484	2.776	-3.55151	0.00110385	Down	2.13994e-05	GO:0044464//cell part	GO:0016747//transferase activity, transferring acyl groups other than amino-acyl groups	GO:0006631//fatty acid metabolic process	K15397//3-ketoacyl-CoA synthase [EC:2.3.1.199]	gi|460386472|ref|XP_004238922.1|//PREDICTED: 3-ketoacyl-CoA synthase 6 [Solanum lycopersicum]
Solyc02g067870.3	1550	255.987	68.1257	-1.9098	0.000905714	Down	1.69264e-05	NA	GO:0016853//isomerase activity	GO:0006575//cellular modified amino acid metabolic process	NA	gi|350534898|ref|NP_001234421.1|//CHI protein [Solanum lycopersicum]
Solyc02g077470.3	1000	593.32	206.791	-1.52064	0.0135885	Down	0.000493429	NA	NA	NA	NA	gi|723674904|ref|XP_010316781.1|//PREDICTED: OPA3-like protein [Solanum lycopersicum]
Solyc01g081640.3	2681	50.7773	10.9674	-2.21096	0.0229618	Down	0.000993975	NA	NA	NA	NA	gi|723659373|ref|XP_010323483.1|//PREDICTED: uncharacterized protein LOC101256626 [Solanum lycopersicum]
Solyc00g060810.3	917	31.7473	4390.79	7.1117	3.43001e-60	Up	1.25937e-64	NA	NA	GO:0006950//response to stress	NA	gi|460416104|ref|XP_004253390.1|//PREDICTED: kirola-like isoform X1 [Solanum lycopersicum]
Solyc02g082170.2	1207	389.516	146.622	-1.40958	0.0206489	Down	0.000856706	GO:0016020//membrane	NA	NA	NA	gi|460373597|ref|XP_004232602.1|//PREDICTED: probable purine permease 4 [Solanum lycopersicum]
Solyc12g013700.2	1571	443.457	2293.06	2.37041	2.45956e-07	Up	1.20106e-09	NA	NA	NA	K00218//protochlorophyllide reductase [EC:1.3.1.33]	gi|460412934|ref|XP_004251851.1|//PREDICTED: stem-specific protein TSJT1 [Solanum lycopersicum]
Solyc03g043900.1	612	73.916	216.047	1.54739	0.0154495	Up	0.000588233	NA	NA	NA	K09060//plant G-box-binding factor	gi|460377873|ref|XP_004234711.1|//PREDICTED: light-inducible protein CPRF2-like [Solanum lycopersicum]
Solyc01g006290.3	1037	6.53067	100.865	3.94906	4.14382e-07	Up	2.14524e-09	NA	GO:0016209//antioxidant activity;GO:0005506//iron ion binding;GO:0003824//catalytic activity	GO:0042743//hydrogen peroxide metabolic process;GO:0006950//response to stress	K00430//peroxidase [EC:1.11.1.7]	gi|460365564|ref|XP_004228671.1|//PREDICTED: lignin-forming anionic peroxidase-like [Solanum lycopersicum]
Solyc02g032940.3	2275	3430.86	1133.32	-1.59802	9.16891e-05	Down	1.06044e-06	NA	NA	NA	K08245//phytepsin [EC:3.4.23.40]	gi|460371586|ref|XP_004231616.1|//PREDICTED: aspartic proteinase [Solanum lycopersicum]
Solyc07g063930.3	2186	166.06	961.922	2.53422	1.10907e-09	Up	2.72828e-12	GO:0031224//intrinsic component of membrane	NA	GO:0006810//transport	K08202//MFS transporter, OCT family, solute carrier family 22 (organic cation transporter), member 4/5	gi|460397226|ref|XP_004244169.1|//PREDICTED: organic cation/carnitine transporter 4 [Solanum lycopersicum]
Solyc04g081250.1	450	19.4546	141.707	2.86473	2.08952e-05	Up	1.81057e-07	NA	NA	NA	K14488//SAUR family protein	gi|460385296|ref|XP_004238340.1|//PREDICTED: auxin-induced protein 10A5 [Solanum lycopersicum]
Solyc12g005020.2	1389	347.542	68.8398	-2.33587	0.000717322	Down	1.27736e-05	NA	NA	NA	K19041//E3 ubiquitin-protein ligase RNF38/44 [EC:2.3.2.27]	gi|460412141|ref|XP_004251461.1|//PREDICTED: NEP1-interacting protein-like 1 [Solanum lycopersicum]
Solyc09g091000.3	550	20.2166	82.9563	2.03682	0.00890538	Up	0.000288219	NA	NA	GO:0006950//response to stress	NA	gi|460404654|ref|XP_004247796.1|//PREDICTED: pathogenesis-related protein STH-2 [Solanum lycopersicum]
Solyc01g057770.3	7210	8846.02	2259.93	-1.96875	2.04156e-07	Down	9.59462e-10	GO:0031224//intrinsic component of membrane	GO:0015301//anion:anion antiporter activity	GO:0006811//ion transport	K13024//inositol-hexakisphosphate/diphosphoinositol-pentakisphosphate 1-kinase [EC:2.7.4.24];K13855;K08247//methionine S-methyltransferase [EC:2.1.1.12]	gi|460366320|ref|XP_004229035.1|//PREDICTED: boron transporter 1 isoform X2 [Solanum lycopersicum]
Solyc06g048960.3	4979	571.357	258.721	-1.143	0.0397843	Down	0.00211765	NA	NA	NA	K11592//endoribonuclease Dicer [EC:3.1.26.-]	gi|970036731|ref|XP_015079707.1|//PREDICTED: endoribonuclease Dicer homolog 2-like [Solanum pennellii]
Solyc07g005190.3	1991	2312.86	816.564	-1.50204	0.0250237	Down	0.00112917	NA	GO:0008238//exopeptidase activity	GO:0019538//protein metabolic process	K01285//lysosomal Pro-X carboxypeptidase [EC:3.4.16.2]	gi|460393943|ref|XP_004242567.1|//PREDICTED: lysosomal Pro-X carboxypeptidase [Solanum lycopersicum]
Solyc12g055930.2	2404	339.773	144.102	-1.23748	0.0278062	Down	0.00130067	NA	GO:0016857//racemase and epimerase activity, acting on carbohydrates and derivatives;GO:0048037//cofactor binding	GO:0019318//hexose metabolic process	K01784//UDP-glucose 4-epimerase [EC:5.1.3.2]	gi|460414513|ref|XP_004252613.1|//PREDICTED: UDP-glucose 4-epimerase GEPI48-like [Solanum lycopersicum]
Solyc03g034375.1	279	3242.86	1540.83	-1.07356	0.0421957	Down	0.00229446	NA	NA	GO:0010876//lipid localization	K18857//alcohol dehydrogenase class-P [EC:1.1.1.1]	gi|460377596|ref|XP_004234577.1|//PREDICTED: non-specific lipid-transfer protein 2-like [Solanum lycopersicum]
Solyc09g082660.3	1079	13.7773	1847.34	7.06701	1.53431e-48	Up	2.81669e-52	NA	GO:0016740//transferase activity	NA	K13272//flavonoid O-methyltransferase [EC:2.1.1.267];K00588//caffeoyl-CoA O-methyltransferase [EC:2.1.1.104]	gi|726965348|ref|NP_001289828.1|//flavonoid 3',5'-methyltransferase [Solanum lycopersicum]
Solyc07g043480.1	1371	834.758	200.444	-2.05816	0.00153647	Down	3.23088e-05	NA	NA	NA	K13495//cis-zeatin O-glucosyltransferase [EC:2.4.1.215]	gi|460396141|ref|XP_004243637.1|//PREDICTED: zeatin O-xylosyltransferase-like [Solanum lycopersicum]
Solyc02g071220.3	1248	387.638	125.322	-1.62907	0.00130774	Down	2.65044e-05	NA	NA	GO:0050794//regulation of cellular process	K14492//two-component response regulator ARR-A family	gi|460374439|ref|XP_004233018.1|//PREDICTED: two-component response regulator ARR9-like [Solanum lycopersicum]
Solyc05g056560.3	7328	1203.45	546.284	-1.13946	0.0347788	Down	0.00179027	NA	GO:0016301//kinase activity	NA	K14498//serine/threonine-protein kinase SRK2 [EC:2.7.11.1]	gi|460387936|ref|XP_004239628.1|//PREDICTED: serine/threonine-protein kinase SAPK7-like [Solanum lycopersicum]
Solyc12g098520.2	1742	858.3	2217.18	1.36917	0.00222549	Up	5.05793e-05	NA	GO:0003677//DNA binding	GO:0006351//transcription, DNA-templated	K09419//heat shock transcription factor, other eukaryote	gi|970064457|ref|XP_015059195.1|//PREDICTED: heat stress transcription factor A-5 [Solanum pennellii]
Solyc11g007050.1	303	86.7291	7.19926	-3.5906	0.000267549	Down	3.89005e-06	NA	NA	NA	NA	gi|723743058|ref|XP_010312892.1|//PREDICTED: inhibitor of trypsin and hageman factor-like [Solanum lycopersicum]
Solyc03g025430.1	720	137.26	374.261	1.44714	0.00708497	Up	0.000217731	NA	NA	NA	K12600//superkiller protein 3	gi|460377264|ref|XP_004234413.1|//PREDICTED: uncharacterized protein LOC101256847 [Solanum lycopersicum]
Solyc02g093335.1	2347	456.069	152.254	-1.58277	0.00146677	Down	3.05352e-05	NA	NA	NA	K14297//nuclear pore complex protein Nup98-Nup96	gi|723669178|ref|XP_010315960.1|//PREDICTED: nuclear pore complex protein Nup98-Nup96-like isoform X2 [Solanum lycopersicum]
Solyc12g013850.2	2500	136.672	20.9843	-2.70334	0.0227264	Down	0.000976276	NA	NA	NA	K00771//protein xylosyltransferase [EC:2.4.2.26]	gi|723748529|ref|XP_010313899.1|//PREDICTED: xylosyltransferase 1-like [Solanum lycopersicum]
Solyc01g107290.3	1498	3390.01	1340.84	-1.33815	0.00489995	Down	0.00013547	NA	NA	NA	K10664//E3 ubiquitin-protein ligase ATL6/9/15/31/42/55 [EC:2.3.2.27];K16274//E3 ubiquitin-protein ligase AIP2 [EC:2.3.2.27]	gi|723665052|ref|XP_010315196.1|//PREDICTED: E3 ubiquitin-protein ligase MBR2 [Solanum lycopersicum]
Solyc06g036440.2	3110	208.49	58.3436	-1.83733	0.00143362	Down	2.96345e-05	NA	NA	NA	NA	gi|460390326|ref|XP_004240786.1|//PREDICTED: S-type anion channel SLAH2-like [Solanum lycopersicum]
Solyc08g078160.3	752	17723.3	6187.7	-1.51817	0.00271637	Down	6.48275e-05	NA	NA	NA	NA	gi|460400571|ref|XP_004245807.1|//PREDICTED: oleosin 1-like [Solanum lycopersicum]
Solyc04g078360.2	5816	4098.95	1661.02	-1.30318	0.00303323	Down	7.45542e-05	NA	NA	NA	K00512//steroid 17alpha-monooxygenase / 17alpha-hydroxyprogesterone deacetylase [EC:1.14.14.19 1.14.14.32]	gi|976911654|gb|KVH98297.1|//cytochrome P450 [Cynara cardunculus var. scolymus]
Solyc03g095970.3	1109	1675.57	371.635	-2.1727	5.88691e-05	Down	6.1385e-07	NA	GO:0003824//catalytic activity	GO:0008152//metabolic process	K13070//momilactone-A synthase [EC:1.1.1.295];K09841//xanthoxin dehydrogenase [EC:1.1.1.288]	gi|460378967|ref|XP_004235238.1|//PREDICTED: short-chain dehydrogenase reductase 3b-like [Solanum lycopersicum]
Solyc04g054257.1	1674	216.5	529.115	1.28922	0.0116244	Up	0.000405463	NA	NA	NA	K00512//steroid 17alpha-monooxygenase / 17alpha-hydroxyprogesterone deacetylase [EC:1.14.14.19 1.14.14.32];K14985//26-hydroxylase [EC:1.14.-.-];K07408//cytochrome P450 family 1 subfamily A polypeptide 1 [EC:1.14.14.1]	gi|460416356|ref|XP_004253509.1|//PREDICTED: cytochrome P450 CYP736A12-like [Solanum lycopersicum]
Solyc11g006540.2	1835	2134.85	380.434	-2.48842	1.87043e-07	Down	8.65303e-10	NA	GO:0003824//catalytic activity;GO:0050662//coenzyme binding	GO:0008152//metabolic process	K01008//selenide, water dikinase [EC:2.7.9.3];K17871//NADH:ubiquinone reductase (non-electrogenic) [EC:1.6.5.9]	gi|460409029|ref|XP_004249943.1|//PREDICTED: apoptosis-inducing factor homolog A-like [Solanum lycopersicum]
Solyc02g077720.3	704	353.135	82.2829	-2.10155	0.0141622	Down	0.00052102	NA	NA	NA	NA	gi|460374233|ref|XP_004232916.1|//PREDICTED: uncharacterized protein LOC101260788 isoform X2 [Solanum lycopersicum]
Solyc02g088345.1	1517	244.283	803.964	1.71858	0.0248236	Up	0.00111468	NA	NA	NA	K08819//cyclin-dependent kinase 12/13 [EC:2.7.11.22 2.7.11.23];K13424//WRKY transcription factor 33	gi|460372768|ref|XP_004232197.1|//PREDICTED: probable WRKY transcription factor 3 [Solanum lycopersicum]
Solyc01g090730.3	1223	269.776	40.5499	-2.73399	1.74458e-07	Down	7.94272e-10	NA	NA	NA	K13415//protein brassinosteroid insensitive 1 [EC:2.7.10.1 2.7.11.1]	gi|460367834|ref|XP_004229775.1|//PREDICTED: squamosa promoter-binding-like protein 8 [Solanum lycopersicum]
Solyc01g094890.3	2788	1551.64	179.603	-3.11091	8.9978e-08	Down	3.83223e-10	NA	NA	NA	K13447//respiratory burst oxidase [EC:1.6.3.- 1.11.1.-]	gi|723661253|ref|XP_004229896.2|//PREDICTED: ferric reduction oxidase 2 [Solanum lycopersicum]
Solyc01g097350.3	1307	2128.49	726.883	-1.55003	0.0492904	Down	0.00284855	NA	NA	NA	K16277//E3 ubiquitin-protein ligase DRIP [EC:2.3.2.27];K17338//receptor expression-enhancing protein 1/2/3/4	gi|460368488|ref|XP_004230098.1|//PREDICTED: uncharacterized protein LOC101262051 [Solanum lycopersicum]
Solyc03g098020.3	2035	1239.94	346.192	-1.84063	0.0433774	Down	0.00237552	NA	NA	NA	K01054//acylglycerol lipase [EC:3.1.1.23]	gi|460379236|ref|XP_004235370.1|//PREDICTED: monoglyceride lipase [Solanum lycopersicum]
Solyc02g021680.3	1503	39.4197	167.346	2.08585	0.000475847	Up	7.79217e-06	NA	NA	NA	K13425//WRKY transcription factor 22	gi|723667782|ref|XP_010315625.1|//PREDICTED: probable WRKY transcription factor 14 [Solanum lycopersicum]
Solyc12g014130.2	2615	555.584	80.6464	-2.78432	1.23553e-08	Down	3.94664e-11	NA	NA	NA	K14411//RNA-binding protein Musashi	gi|970065821|ref|XP_015059873.1|//PREDICTED: protein IQ-DOMAIN 1 [Solanum pennellii]
Solyc04g081300.3	1892	4576.04	1442.11	-1.66592	8.40518e-05	Down	9.52323e-07	NA	GO:0004553//hydrolase activity, hydrolyzing O-glycosyl compounds	GO:0044238//primary metabolic process	K01179//endoglucanase [EC:3.2.1.4]	gi|460385306|ref|XP_004238345.1|//PREDICTED: endoglucanase 2-like [Solanum lycopersicum]
Solyc01g096720.3	1612	41.4527	7.72845	-2.42321	0.0210687	Down	0.000881087	NA	NA	NA	K17866//diphthamide biosynthesis protein 2;K12670//oligosaccharyltransferase complex subunit beta;K12818//ATP-dependent RNA helicase DHX8/PRP22 [EC:3.6.4.13]	gi|723661788|ref|XP_004230048.2|//PREDICTED: protein ZINC INDUCED FACILITATOR-LIKE 1-like [Solanum lycopersicum]
Solyc06g050530.3	2012	246.982	24.3018	-3.34527	1.38477e-07	Down	6.20289e-10	NA	NA	NA	K05909//laccase [EC:1.10.3.2]	gi|460390536|ref|XP_004240885.1|//PREDICTED: laccase-5-like [Solanum lycopersicum]
Solyc08g078450.3	2284	7.52231	106.843	3.82818	2.05106e-07	Up	9.71805e-10	NA	NA	NA	K18789//xylogalacturonan beta-1,3-xylosyltransferase [EC:2.4.2.41]	gi|723725100|ref|XP_010325494.1|//PREDICTED: probable glycosyltransferase At5g03795 isoform X1 [Solanum lycopersicum]
Solyc11g021290.2	813	1298.96	346.768	-1.90531	0.0441771	Down	0.00244599	GO:0016020//membrane;GO:0009507//chloroplast	NA	NA	NA	gi|813424324|ref|YP_009132102.1|//Ycf1 (chloroplast) [Solanum neorickii]
Solyc12g011310.2	1651	410.027	1270.59	1.63171	0.00070968	Up	1.26114e-05	NA	GO:0016740//transferase activity	NA	K00799//glutathione S-transferase [EC:2.5.1.18]	gi|460412890|ref|XP_004251829.1|//PREDICTED: glutathione S-transferase U25-like [Solanum lycopersicum]
Solyc07g045090.3	1460	32.2583	588.22	4.18861	8.68231e-13	Up	1.14761e-15	NA	GO:0003824//catalytic activity;GO:0005488//binding	GO:0008152//metabolic process	K07119//uncharacterized protein	gi|460396077|ref|XP_004243606.1|//PREDICTED: 2-alkenal reductase (NADP(+)-dependent)-like [Solanum lycopersicum]
Solyc03g097500.3	1778	294.877	49.426	-2.57677	1.00529e-06	Down	5.75803e-09	NA	GO:0016747//transferase activity, transferring acyl groups other than amino-acyl groups	NA	K15400//omega-hydroxypalmitate O-feruloyl transferase [EC:2.3.1.188]	gi|460379126|ref|XP_004235315.1|//PREDICTED: omega-hydroxypalmitate O-feruloyl transferase [Solanum lycopersicum]
Solyc09g025210.3	1711	993253	309089	-1.68414	0.000641864	Down	1.10999e-05	NA	NA	NA	NA	gi|460402890|ref|XP_004246943.1|//PREDICTED: 12S seed storage protein CRA1-like [Solanum lycopersicum]
Solyc01g094690.3	1296	1572.83	625.996	-1.32913	0.00410415	Down	0.0001094	NA	NA	NA	K09872//aquaporin PIP	gi|970001489|ref|XP_015058037.1|//PREDICTED: probable aquaporin PIP1-5 isoform X2 [Solanum pennellii]
Solyc01g104210.2	1241	18.9312	86.5585	2.19291	0.0238194	Up	0.00104335	NA	NA	NA	K10249//elongation of very long chain fatty acids protein 4 [EC:2.3.1.199]	gi|969999964|ref|XP_015085679.1|//PREDICTED: putative elongation of fatty acids protein DDB_G0272012 [Solanum pennellii]
Solyc05g010583.1	371	32.5231	6.1515	-2.40246	0.0338885	Down	0.00172578	NA	NA	NA	NA	NA
Solyc03g025460.3	3753	426.143	122.357	-1.80024	0.0208319	Down	0.000866592	NA	NA	NA	K10403//kinesin family member 22	gi|460377354|ref|XP_004234458.1|//PREDICTED: uncharacterized protein At3g49055 [Solanum lycopersicum]
Solyc06g082860.3	1705	69.5541	19.1166	-1.86331	0.0456918	Down	0.00256509	NA	NA	NA	K03189//urease accessory protein	gi|460393722|ref|XP_004242458.1|//PREDICTED: cytochrome b561 and DOMON domain-containing protein At3g07570-like [Solanum lycopersicum]
Solyc12g005740.1	525	39.7231	8.29157	-2.26026	0.0412213	Down	0.00222257	NA	NA	NA	NA	NA
Solyc06g048750.3	789	280.886	70.5462	-1.99335	0.0268132	Down	0.00123453	NA	NA	NA	NA	NA
Solyc05g009630.3	2975	140.073	353.526	1.33564	0.0212945	Up	0.000893656	NA	NA	NA	K13457//disease resistance protein RPM1	gi|460386524|ref|XP_004238948.1|//PREDICTED: putative late blight resistance protein homolog R1B-16 [Solanum lycopersicum]
Solyc09g090070.2	3060	950.896	3347.6	1.81577	0.0281788	Up	0.00132973	GO:0031224//intrinsic component of membrane	GO:0015291//secondary active transmembrane transporter activity	GO:0015698//inorganic anion transport	K08176//MFS transporter, PHS family, inorganic phosphate transporter	gi|976906893|gb|KVH94292.1|//hypothetical protein Ccrd_003635 [Cynara cardunculus var. scolymus]
Solyc09g009830.3	1728	650.352	198.127	-1.7148	0.0495763	Down	0.00286689	NA	NA	NA	K01674//carbonic anhydrase [EC:4.2.1.1]	gi|723727766|ref|XP_010325903.1|//PREDICTED: alpha carbonic anhydrase 1, chloroplastic [Solanum lycopersicum]
Solyc10g009240.3	1755	4.55799	40.0154	3.13409	0.00192621	Up	4.25045e-05	NA	NA	NA	K15397//3-ketoacyl-CoA synthase [EC:2.3.1.199]	gi|460405264|ref|XP_004248096.1|//PREDICTED: 3-ketoacyl-CoA synthase 1 [Solanum lycopersicum]
Solyc09g014990.3	1517	919.718	241.033	-1.93196	6.79313e-05	Down	7.39011e-07	NA	NA	NA	K10268//F-box and leucine-rich repeat protein 2/20;K13424//WRKY transcription factor 33	gi|460401603|ref|XP_004246308.1|//PREDICTED: probable WRKY transcription factor 26 [Solanum lycopersicum]
Solyc01g099180.3	2788	79.4962	382.398	2.26612	0.0436292	Up	0.00240284	GO:0044424//intracellular part	GO:0016702//oxidoreductase activity, acting on single donors with incorporation of molecular oxygen, incorporation of two atoms of oxygen;GO:0046914//transition metal ion binding	GO:0006633//fatty acid biosynthetic process	K15718//linoleate 9S-lipoxygenase [EC:1.13.11.58]	gi|460368706|ref|XP_004230206.1|//PREDICTED: lipoxygenase isoform X2 [Solanum lycopersicum]
Solyc11g071830.2	1676	4364.51	1136.09	-1.94174	1.0634e-05	Down	8.2773e-08	NA	GO:0005515//protein binding	NA	K09503//DnaJ homolog subfamily A member 2	gi|460411645|ref|XP_004251216.1|//PREDICTED: dnaJ protein homolog [Solanum lycopersicum]
Solyc01g006560.3	1500	22.2172	105.386	2.24593	0.0018332	Up	4.0183e-05	NA	GO:0016702//oxidoreductase activity, acting on single donors with incorporation of molecular oxygen, incorporation of two atoms of oxygen;GO:0046914//transition metal ion binding	GO:0006633//fatty acid biosynthetic process	K00454//lipoxygenase [EC:1.13.11.12]	gi|350536681|ref|NP_001234259.1|//lipoxygenase [Solanum lycopersicum]
Solyc02g067660.3	2260	549.12	141.799	-1.95327	0.000174128	Down	2.30158e-06	NA	NA	NA	K18875//enhanced disease susceptibility 1 protein	gi|723676807|ref|XP_010317094.1|//PREDICTED: senescence-associated carboxylesterase 101 isoform X1 [Solanum lycopersicum]
Solyc10g017980.1	192	722.702	2969.01	2.03851	4.5971e-06	Up	3.12257e-08	NA	GO:0004553//hydrolase activity, hydrolyzing O-glycosyl compounds;GO:0030247//polysaccharide binding	GO:0006026//aminoglycan catabolic process	K01183//chitinase [EC:3.2.1.14]	gi|418729864|gb|AFX66979.1|//class I chitinase [Solanum tuberosum]
Solyc10g077080.2	2568	967.27	276.956	-1.80426	0.000282563	Down	4.13947e-06	NA	GO:0004553//hydrolase activity, hydrolyzing O-glycosyl compounds	GO:0019566//arabinose metabolic process	K01209//alpha-N-arabinofuranosidase [EC:3.2.1.55]	gi|460407327|ref|XP_004249104.1|//PREDICTED: alpha-L-arabinofuranosidase 1-like [Solanum lycopersicum]
Solyc09g091430.3	1973	222.94	903.164	2.01833	2.60968e-06	Up	1.64806e-08	NA	GO:0003824//catalytic activity	NA	K01728//pectate lyase [EC:4.2.2.2]	gi|460404708|ref|XP_004247823.1|//PREDICTED: probable pectate lyase 8 [Solanum lycopersicum]
Solyc03g098240.3	2247	8004.91	19338	1.27248	0.0496533	Up	0.00287317	NA	GO:0016831//carboxy-lyase activity;GO:0005515//protein binding;GO:0048037//cofactor binding	GO:0009064//glutamine family amino acid metabolic process	K01580//glutamate decarboxylase [EC:4.1.1.15]	gi|922959877|ref|NP_001234041.2|//glutamate decarboxylase [Solanum lycopersicum]
Solyc00g157087.1	1018	37.3198	304.644	3.02911	1.47396e-09	Up	3.73415e-12	NA	GO:0030414//peptidase inhibitor activity	NA	NA	gi|697178604|ref|XP_009598289.1|//PREDICTED: proteinase inhibitor PSI-1.2-like [Nicotiana tomentosiformis]
Solyc06g072650.1	513	10.4005	127.409	3.61475	0.000128037	Up	1.62186e-06	NA	NA	NA	K14488//SAUR family protein	gi|460391688|ref|XP_004241451.1|//PREDICTED: uncharacterized protein LOC101265243 [Solanum lycopersicum]
Solyc10g085285.1	663	44.9842	313.934	2.80297	8.63068e-05	Up	9.91851e-07	NA	NA	NA	K04628//ceramide galactosyltransferase [EC:2.4.1.47];K00699//glucuronosyltransferase [EC:2.4.1.17]	gi|460408446|ref|XP_004249656.1|//PREDICTED: UDP-glucose iridoid glucosyltransferase-like [Solanum lycopersicum]
Solyc07g065985.1	675	422.328	947.139	1.16521	0.0286821	Up	0.00136692	NA	NA	NA	NA	gi|723717895|ref|XP_010324233.1|//PREDICTED: oleosin S1-2-like [Solanum lycopersicum]
Solyc03g116630.3	1165	204.29	789.409	1.95015	0.000127806	Up	1.60485e-06	NA	NA	NA	NA	gi|460380438|ref|XP_004235963.1|//PREDICTED: uncharacterized protein LOC101253674 [Solanum lycopersicum]
Solyc07g049440.3	1519	735.736	241.305	-1.60833	0.00508465	Down	0.000141883	NA	NA	NA	K01188//beta-glucosidase [EC:3.2.1.21];K00679//phospholipid:diacylglycerol acyltransferase [EC:2.3.1.158];K01206//alpha-L-fucosidase [EC:3.2.1.51];K10960//geranylgeranyl diphosphate/geranylgeranyl-bacteriochlorophyllide a reductase [EC:1.3.1.83 1.3.1.111]	gi|460395883|ref|XP_004243509.1|//PREDICTED: GDSL esterase/lipase At2g04570-like [Solanum lycopersicum]
Solyc09g091510.3	1452	702.755	2566.37	1.86863	0.0129508	Up	0.000466385	NA	GO:0016747//transferase activity, transferring acyl groups other than amino-acyl groups	GO:0009699//phenylpropanoid biosynthetic process	K00660//chalcone synthase [EC:2.3.1.74]	gi|807066326|ref|NP_001234033.2|//chalcone synthase 1 [Solanum lycopersicum]
Solyc08g079330.2	1849	199.663	75.0515	-1.41161	0.0261609	Down	0.00119778	NA	NA	NA	K00512//steroid 17alpha-monooxygenase / 17alpha-hydroxyprogesterone deacetylase [EC:1.14.14.19 1.14.14.32]	gi|460401266|ref|XP_004246147.1|//PREDICTED: flavonoid 3'-monooxygenase-like [Solanum lycopersicum]
Solyc02g085400.3	1864	129.158	14.0879	-3.19661	4.61469e-05	Down	4.60859e-07	NA	NA	NA	K11996//adenylyltransferase and sulfurtransferase [EC:2.7.7.80 2.8.1.11]	gi|460373169|ref|XP_004232395.1|//PREDICTED: uncharacterized protein LOC101255155 [Solanum lycopersicum]
Solyc07g007400.3	2619	2181.15	8056.76	1.88511	1.39594e-06	Up	8.14929e-09	NA	NA	NA	K10280//F-box and leucine-rich repeat protein 14	gi|723712626|ref|XP_010323274.1|//PREDICTED: F-box/LRR-repeat protein 14-like isoform X3 [Solanum lycopersicum]
Solyc12g013620.2	1557	910.744	2268.4	1.31656	0.00292611	Up	7.10147e-05	NA	GO:0003676//nucleic acid binding	NA	K12581//CCR4-NOT transcription complex subunit 7/8;K02437//glycine cleavage system H protein;K13126//polyadenylate-binding protein;K05941//glutathione gamma-glutamylcysteinyltransferase [EC:2.3.2.15];K01054//acylglycerol lipase [EC:3.1.1.23]	gi|350536069|ref|NP_001233972.1|//jasmonic acid 2 [Solanum lycopersicum]
Solyc03g095900.3	1167	1148.04	10147.1	3.14382	8.12639e-17	Up	7.16087e-20	NA	GO:0043169//cation binding;GO:0019842//vitamin binding;GO:0003824//catalytic activity	GO:0003006//developmental process involved in reproduction;GO:0009692//ethylene metabolic process	K06892//feruloyl-CoA ortho-hydroxylase [EC:1.14.11.-];K13229//2,4-dihydroxy-1,4-benzoxazin-3-one-glucoside dioxygenase [EC:1.14.20.2]	gi|798951781|ref|NP_001233961.2|//ethylene-responsive protein E8-6 [Solanum lycopersicum]
Solyc03g043850.3	877	547.015	1437.65	1.39406	0.0032864	Up	8.19307e-05	NA	NA	NA	K02266//cytochrome c oxidase subunit 6a	gi|460377728|ref|XP_004234642.1|//PREDICTED: cytochrome c oxidase subunit 6a, mitochondrial-like [Solanum lycopersicum]
Solyc05g050710.3	1284	94.3709	268.921	1.51077	0.0119574	Up	0.000421028	NA	NA	NA	K06129//lysophospholipase III [EC:3.1.1.5]	gi|460388826|ref|XP_004240065.1|//PREDICTED: lecithin-cholesterol acyltransferase-like 1 [Solanum lycopersicum]
Solyc03g115420.2	1290	2.93335	49.3411	4.07217	0.000126065	Up	1.56667e-06	NA	NA	NA	K00383//glutathione reductase (NADPH) [EC:1.8.1.7];K03164//DNA topoisomerase II [EC:5.99.1.3]	gi|460380554|ref|XP_004236020.1|//PREDICTED: putative F-box protein At3g25750 [Solanum lycopersicum]
Solyc04g082140.3	1971	3454.39	715.938	-2.27052	3.44174e-07	Down	1.76914e-09	NA	NA	NA	K19791//iron transport multicopper oxidase	gi|460385429|ref|XP_004238406.1|//PREDICTED: L-ascorbate oxidase homolog [Solanum lycopersicum]
Solyc06g068270.3	1313	112.949	522.118	2.20871	4.79529e-06	Up	3.31001e-08	NA	GO:0003824//catalytic activity	GO:0008152//metabolic process	K05278//flavonol synthase [EC:1.14.11.23]	gi|460392168|ref|XP_004241689.1|//PREDICTED: protein SRG1-like [Solanum lycopersicum]
Solyc08g082770.3	1334	873.354	305.417	-1.51579	0.0297539	Down	0.00145334	GO:0016020//membrane	NA	GO:0006810//transport	K15382//solute carrier family 50 (sugar transporter)	gi|460399918|ref|XP_004245483.1|//PREDICTED: bidirectional sugar transporter SWEET4-like [Solanum lycopersicum]
Solyc01g090520.3	634	142.554	8.18218	-4.12288	3.6371e-05	Down	3.48539e-07	NA	NA	NA	NA	NA
Solyc12g006370.3	2522	1453.75	572.696	-1.34394	0.00500752	Down	0.000139547	NA	GO:0003824//catalytic activity	GO:0008152//metabolic process	K17839//polyamine oxidase [EC:1.5.3.17 1.5.3.-]	gi|460412333|ref|XP_004251556.1|//PREDICTED: probable polyamine oxidase 2 [Solanum lycopersicum]
Solyc03g112620.4	2046	135.203	47.2881	-1.51557	0.0295035	Down	0.00143098	NA	NA	NA	K05609//ubiquitin carboxyl-terminal hydrolase L3 [EC:3.4.19.12]	gi|970013422|ref|XP_015067680.1|//PREDICTED: uncharacterized protein LOC107012369 [Solanum pennellii]
Solyc09g008970.1	411	4088.46	834.558	-2.29247	1.48144e-05	Down	1.22383e-07	NA	NA	GO:0006950//response to stress;GO:0045333//cellular respiration	NA	gi|460402132|ref|XP_004246568.1|//PREDICTED: uncharacterized protein LOC101245195 [Solanum lycopersicum]
Solyc04g008230.3	1569	93.8762	21.1138	-2.15257	0.00479465	Down	0.000132031	NA	NA	NA	K01213//galacturan 1,4-alpha-galacturonidase [EC:3.2.1.67]	gi|460382382|ref|XP_004236918.1|//PREDICTED: polygalacturonase At1g48100 [Solanum lycopersicum]
Solyc08g065625.1	169	104.354	16.1982	-2.68758	0.0391289	Down	0.00207454	GO:0031224//intrinsic component of membrane;GO:0043231//intracellular membrane-bounded organelle	GO:0043169//cation binding;GO:0003824//catalytic activity	GO:0022900//electron transport chain;GO:0051234//establishment of localization	K00412//ubiquinol-cytochrome c reductase cytochrome b subunit	gi|984914901|gb|AMC32875.1|//cytochrome b (mitochondrion) [Euphorbia esula]
Solyc07g056670.3	1268	88.0201	848.491	3.26899	3.26208e-15	Up	3.7129e-18	NA	GO:0046914//transition metal ion binding;GO:0003824//catalytic activity	GO:0008152//metabolic process	K04125//gibberellin 2-oxidase [EC:1.14.11.13]	gi|350538337|ref|NP_001234338.1|//gibberellin 2-oxidase 2 [Solanum lycopersicum]
Solyc01g005305.1	696	2.22497	33.7704	3.9239	0.000245794	Up	3.45642e-06	NA	NA	NA	K12116//flavin-binding kelch repeat F-box protein 1	gi|460365707|ref|XP_004228739.1|//PREDICTED: adagio protein 3 [Solanum lycopersicum]
Solyc09g082220.1	318	62.0094	9.76854	-2.66627	0.00528976	Down	0.000149693	NA	GO:0016407//acetyltransferase activity	NA	NA	gi|971574419|ref|XP_015170461.1|//PREDICTED: uncharacterized N-acetyltransferase p20-like [Solanum tuberosum]
Solyc12g006460.2	1681	483.148	159.01	-1.60334	0.0455752	Down	0.00255352	NA	NA	NA	K04123//ent-kaurenoic acid hydroxylase [EC:1.14.13.79]	gi|723747292|ref|XP_010313690.1|//PREDICTED: ent-kaurenoic acid oxidase 2 [Solanum lycopersicum]
Solyc09g059610.3	1317	4885.73	364.011	-3.74652	4.82652e-17	Down	4.07585e-20	NA	NA	NA	K03006//DNA-directed RNA polymerase II subunit RPB1 [EC:2.7.7.6]	gi|460403184|ref|XP_004247075.1|//PREDICTED: early nodulin-75-like [Solanum lycopersicum]
Solyc09g090557.1	4033	681.551	183.479	-1.89321	0.0280137	Down	0.00131552	GO:0044424//intracellular part	GO:0008135//translation factor activity, RNA binding	GO:0006412//translation	K03259//translation initiation factor 4E	gi|460404590|ref|XP_004247764.1|//PREDICTED: protein PROTON GRADIENT REGULATION 5, chloroplastic [Solanum lycopersicum]
Solyc06g069120.3	1255	9197.49	27430.9	1.57649	0.0233488	Up	0.00101673	NA	NA	NA	NA	gi|460392045|ref|XP_004241628.1|//PREDICTED: uncharacterized protein LOC101268114 [Solanum lycopersicum]
Solyc05g012360.3	1279	98.5834	32.2513	-1.61199	0.0365208	Down	0.00189603	NA	NA	NA	NA	gi|460387600|ref|XP_004239464.1|//PREDICTED: epoxide hydrolase 3-like [Solanum lycopersicum]
Solyc01g098140.3	2013	5.91977	32.3152	2.4486	0.0235063	Up	0.00102531	NA	NA	NA	K14493//gibberellin receptor GID1 [EC:3.-.-.-]	gi|460368579|ref|XP_004230143.1|//PREDICTED: carboxylesterase 1-like [Solanum lycopersicum]
Solyc09g059170.2	1410	259.428	1777.08	2.7761	8.49037e-09	Up	2.58739e-11	NA	GO:0035251//UDP-glucosyltransferase activity	NA	K17193//anthocyanidin 3-O-glucoside 2'''-O-xylosyltransferase [EC:2.4.2.51]	gi|460403139|ref|XP_004247056.1|//PREDICTED: anthocyanidin 3-O-glucosyltransferase-like [Solanum lycopersicum]
Solyc08g083500.2	1793	904.208	267.147	-1.75902	0.0069208	Down	0.000210756	NA	NA	NA	K00512//steroid 17alpha-monooxygenase / 17alpha-hydroxyprogesterone deacetylase [EC:1.14.14.19 1.14.14.32]	gi|460401254|ref|XP_004246141.1|//PREDICTED: flavonoid 3'-monooxygenase-like [Solanum lycopersicum]
Solyc08g007620.2	13518	2741.74	654.638	-2.06632	3.46219e-06	Down	2.22457e-08	NA	NA	NA	K13199//plasminogen activator inhibitor 1 RNA-binding protein	gi|970048038|ref|XP_015085563.1|//PREDICTED: LOW QUALITY PROTEIN: subtilisin-like protease SBT1.2 [Solanum pennellii]
Solyc11g021060.2	849	27.6818	2.64738	-3.3863	0.00243098	Down	5.66776e-05	NA	GO:0004866//endopeptidase inhibitor activity	GO:0051346//negative regulation of hydrolase activity	NA	gi|350534604|ref|NP_001234661.1|//proteinase inhibitor type-2 TR8 precursor [Solanum lycopersicum]
Solyc04g079860.1	1032	602.02	184.334	-1.70749	0.00070968	Down	1.25929e-05	NA	GO:0016740//transferase activity	NA	K13648//alpha-1,4-galacturonosyltransferase [EC:2.4.1.43]	gi|460385050|ref|XP_004238218.1|//PREDICTED: probable galacturonosyltransferase-like 1 [Solanum lycopersicum]
Solyc03g006880.3	1635	381.002	73.6901	-2.37026	3.54734e-06	Down	2.30533e-08	NA	GO:0046914//transition metal ion binding;GO:0003824//catalytic activity	GO:0008152//metabolic process	K05282//gibberellin 20-oxidase [EC:1.14.11.12]	gi|350538089|ref|NP_001234070.1|//gibberellin 20-oxidase-1 [Solanum lycopersicum]
Solyc10g018300.2	2398	1710.24	3876.77	1.18066	0.0162594	Up	0.000629218	GO:0009534//chloroplast thylakoid	GO:0043169//cation binding;GO:0016744//transferase activity, transferring aldehyde or ketonic groups	NA	K00615//transketolase [EC:2.2.1.1]	gi|460406209|ref|XP_004248560.1|//PREDICTED: transketolase, chloroplastic [Solanum lycopersicum]
Solyc02g085010.1	366	372.072	131.205	-1.50375	0.00449152	Down	0.000122199	NA	NA	NA	NA	gi|460373232|ref|XP_004232425.1|//PREDICTED: uncharacterized protein LOC101264778 [Solanum lycopersicum]
Solyc02g087450.3	2973	72.2948	21.3564	-1.75922	0.0340163	Down	0.00173729	NA	NA	NA	NA	gi|970011037|ref|XP_015066420.1|//PREDICTED: uncharacterized protein LOC107011427 [Solanum pennellii]
Solyc11g020330.1	573	1953.88	625.826	-1.64251	0.000346109	Down	5.33727e-06	NA	NA	NA	K13993//HSP20 family protein	gi|926657629|ref|NP_001234600.2|//small heat shock protein precursor [Solanum lycopersicum]
Solyc05g006020.3	2092	94.7149	26.9693	-1.81227	0.0207674	Down	0.000863147	GO:0044464//cell part	NA	GO:0006810//transport	K14611//solute carrier family 23 (nucleobase transporter), member 1/2	gi|460386032|ref|XP_004238704.1|//PREDICTED: nucleobase-ascorbate transporter 7 [Solanum lycopersicum]
Solyc03g118530.3	4693	1159.24	2510.06	1.11455	0.0324736	Up	0.00163584	NA	NA	NA	K08789//microtubule-associated serine/threonine kinase [EC:2.7.11.1]	gi|723685938|ref|XP_010318657.1|//PREDICTED: uncharacterized protein LOC101262500 isoform X2 [Solanum lycopersicum]
Solyc01g010480.3	4136	268.458	885.398	1.72163	8.60991e-05	Up	9.86302e-07	NA	GO:0060089//molecular transducer activity	GO:0007165//signal transduction	K08282//non-specific serine/threonine protein kinase [EC:2.7.11.1]	gi|460365015|ref|XP_004228401.1|//PREDICTED: protein TWIN LOV 1-like isoform X1 [Solanum lycopersicum]
Solyc08g074940.3	3892	10816.5	4731.46	-1.19288	0.0450592	Down	0.00251138	NA	NA	NA	K02882//large subunit ribosomal protein L18Ae	gi|723726453|ref|XP_010325698.1|//PREDICTED: aspartic proteinase CDR1-like [Solanum lycopersicum]
Solyc07g052430.3	976	305.828	92.5852	-1.72387	0.030359	Down	0.00148919	NA	NA	NA	NA	gi|460395790|ref|XP_004243464.1|//PREDICTED: transmembrane protein 97-like [Solanum lycopersicum]
Solyc03g007890.3	3336	9495.35	3626.56	-1.38862	0.00131888	Down	2.67785e-05	GO:0044424//intracellular part	GO:0005515//protein binding;GO:0032559//adenyl ribonucleotide binding	GO:0044267//cellular protein metabolic process;GO:0050896//response to stimulus	K04079//molecular chaperone HtpG	gi|970014193|ref|XP_015068083.1|//PREDICTED: heat shock protein 83 [Solanum pennellii]
Solyc12g096860.2	2683	231.074	19.3385	-3.57881	1.40637e-05	Down	1.15546e-07	NA	NA	NA	K17361//acyl-coenzyme A thioesterase 9 [EC:3.1.2.-]	gi|460415356|ref|XP_004253025.1|//PREDICTED: acyl-coenzyme A thioesterase 9, mitochondrial [Solanum lycopersicum]
Solyc12g008660.1	1218	273.569	1148.33	2.06956	0.00330792	Up	8.2953e-05	NA	NA	NA	K15172//transcription elongation factor SPT5;K07560//D-tyrosyl-tRNA(Tyr) deacylase [EC:3.1.-.-]	gi|460412528|ref|XP_004251650.1|//PREDICTED: zinc finger CCCH domain-containing protein 20 [Solanum lycopersicum]
Solyc07g064210.2	585	20507.4	3823.17	-2.4233	4.70232e-05	Down	4.71337e-07	NA	NA	NA	NA	gi|460397184|ref|XP_004244148.1|//PREDICTED: 2S sulfur-rich seed storage protein 1-like [Solanum lycopersicum]
Solyc06g066270.2	4203	13.0235	114.929	3.14155	4.06169e-06	Up	2.68433e-08	NA	NA	NA	K00512//steroid 17alpha-monooxygenase / 17alpha-hydroxyprogesterone deacetylase [EC:1.14.14.19 1.14.14.32]	gi|723709415|ref|XP_004241762.2|//PREDICTED: geraniol 8-hydroxylase-like [Solanum lycopersicum]
Solyc02g084005.1	360	202.848	51.0317	-1.99093	0.0147671	Down	0.00055195	NA	NA	NA	K14488//SAUR family protein	gi|460373344|ref|XP_004232480.1|//PREDICTED: auxin-induced protein 15A-like [Solanum lycopersicum]
Solyc08g061130.3	1560	143.219	344.469	1.26615	0.0462436	Up	0.00260456	GO:0043231//intracellular membrane-bounded organelle	GO:0003677//DNA binding;GO:0005515//protein binding;GO:0001071//nucleic acid binding transcription factor activity	GO:0007602//phototransduction;GO:0006351//transcription, DNA-templated	K16241//transcription factor HY5	gi|350537753|ref|NP_001234820.1|//transcription factor HY5 [Solanum lycopersicum]
Solyc06g083650.3	1403	37.2337	5.98139	-2.63806	0.00943888	Down	0.000310863	NA	GO:0016787//hydrolase activity	GO:0044238//primary metabolic process	K01188//beta-glucosidase [EC:3.2.1.21];K00679//phospholipid:diacylglycerol acyltransferase [EC:2.3.1.158];K10396//kinesin family member 5;K01206//alpha-L-fucosidase [EC:3.2.1.51];K10960//geranylgeranyl diphosphate/geranylgeranyl-bacteriochlorophyllide a reductase [EC:1.3.1.83 1.3.1.111]	gi|460393568|ref|XP_004242381.1|//PREDICTED: GDSL esterase/lipase At5g33370-like [Solanum lycopersicum]
Solyc03g006970.1	2328	245.265	91.2628	-1.42624	0.0287474	Down	0.00137268	NA	GO:0004175//endopeptidase activity;GO:0005515//protein binding	GO:0044092//negative regulation of molecular function;GO:0019538//protein metabolic process	K11262//acetyl-CoA carboxylase / biotin carboxylase 1 [EC:6.4.1.2 6.3.4.14];K13199//plasminogen activator inhibitor 1 RNA-binding protein;K01183//chitinase [EC:3.2.1.14]	gi|350537305|ref|NP_001234288.1|//SBT2 protein precursor [Solanum lycopersicum]
Solyc05g005535.1	1100	529.162	51.8616	-3.35097	0.00181377	Down	3.96904e-05	GO:0030312//external encapsulating structure;GO:0005576//extracellular region	NA	GO:0003006//developmental process involved in reproduction;GO:0045229//external encapsulating structure organization	K06699//proteasome activator subunit 4;K12472//epidermal growth factor receptor substrate 15	gi|822885198|ref|NP_001296190.1|//polygalacturonase non-catalytic subunit AroGP3 precursor [Solanum lycopersicum]
Solyc07g063860.3	645	1007.86	278.598	-1.85504	0.00543277	Down	0.000155387	NA	NA	NA	NA	gi|723718495|ref|XP_010324339.1|//PREDICTED: uncharacterized protein LOC104648557 [Solanum lycopersicum]
Solyc10g054880.2	756	1920.28	631.585	-1.60427	0.00268135	Down	6.37947e-05	NA	NA	NA	K13249//translocon-associated protein subunit alpha	gi|970059383|ref|XP_015056424.1|//PREDICTED: translocon-associated protein subunit alpha-like [Solanum pennellii]
Solyc10g076670.2	1054	3.29559	37.4122	3.5049	0.000560743	Up	9.36767e-06	NA	NA	NA	K05278//flavonol synthase [EC:1.14.11.23];K05277//leucoanthocyanidin dioxygenase [EC:1.14.11.19]	gi|723740029|ref|XP_010312367.1|//PREDICTED: leucoanthocyanidin dioxygenase-like, partial [Solanum lycopersicum]
Solyc05g009820.3	2312	505.456	188.308	-1.42449	0.0242838	Down	0.00107795	NA	NA	NA	K13648//alpha-1,4-galacturonosyltransferase [EC:2.4.1.43]	gi|460386556|ref|XP_004238964.1|//PREDICTED: probable galacturonosyltransferase-like 3 [Solanum lycopersicum]
Solyc12g042910.2	2411	51.2243	152.51	1.574	0.0243224	Up	0.00108324	NA	NA	NA	K02295//cryptochrome	gi|460413920|ref|XP_004252323.1|//PREDICTED: (6-4)DNA photolyase [Solanum lycopersicum]
Solyc06g060620.3	2176	846.1	298.798	-1.50166	0.00543995	Down	0.000155792	GO:0031224//intrinsic component of membrane	NA	GO:0015833//peptide transport	K14638//solute carrier family 15 (peptide/histidine transporter), member 3/4	gi|460392810|ref|XP_004242006.1|//PREDICTED: protein NRT1/ PTR FAMILY 6.3-like [Solanum lycopersicum]
Solyc04g064920.3	1198	14.076	68.0802	2.274	0.0147655	Up	0.000550873	NA	NA	NA	K07300//Ca2+:H+ antiporter	gi|460384088|ref|XP_004237746.1|//PREDICTED: uncharacterized protein LOC101266022 [Solanum lycopersicum]
Solyc02g078760.1	762	94.8468	29.071	-1.70602	0.0283161	Down	0.00133923	NA	NA	NA	NA	gi|460374059|ref|XP_004232829.1|//PREDICTED: uncharacterized protein LOC101262169 [Solanum lycopersicum]
Solyc00g212260.2	1799	80.1608	14.4098	-2.47585	0.00145605	Down	3.02355e-05	NA	NA	NA	K14506//jasmonic acid-amino synthetase	gi|460416341|ref|XP_004253502.1|//PREDICTED: probable indole-3-acetic acid-amido synthetase GH3.5, partial [Solanum lycopersicum]
Solyc01g081060.3	1312	2574.21	9311.1	1.85482	0.0051485	Up	0.000144421	GO:0030312//external encapsulating structure;GO:0005576//extracellular region	GO:0016758//transferase activity, transferring hexosyl groups;GO:0016798//hydrolase activity, acting on glycosyl bonds	GO:0044042//glucan metabolic process	K08235//xyloglucan:xyloglucosyl transferase [EC:2.4.1.207]	gi|806638509|ref|NP_001234470.2|//xyloglucan endotransglucosylase-hydrolase XTH5 precursor [Solanum lycopersicum]
Solyc03g096460.3	756	99.3038	22.4069	-2.1479	0.0240855	Down	0.00106208	NA	NA	NA	NA	gi|350537023|ref|NP_001234532.1|//wound/stress protein precursor [Solanum lycopersicum]
Solyc11g068950.2	2841	2317.21	5724.21	1.30469	0.0142594	Up	0.000525119	NA	NA	NA	K16670//homeobox protein Meis2;K15613//homeobox protein Meis1	gi|723745634|ref|XP_010313381.1|//PREDICTED: BEL1-like homeodomain protein 1 [Solanum lycopersicum]
Solyc09g009940.3	2014	686.909	1766.77	1.36292	0.0441771	Up	0.00244553	GO:0030529//intracellular ribonucleoprotein complex	GO:0003723//RNA binding;GO:0016462//pyrophosphatase activity;GO:0032561//guanyl ribonucleotide binding	GO:0006613//cotranslational protein targeting to membrane	K03106//signal recognition particle subunit SRP54 [EC:3.6.5.4]	gi|460402000|ref|XP_004246503.1|//PREDICTED: signal recognition particle 54 kDa protein, chloroplastic [Solanum lycopersicum]
Solyc11g044910.2	2623	519.502	5131.95	3.30431	1.00824e-18	Up	6.66337e-22	NA	GO:0016798//hydrolase activity, acting on glycosyl bonds	GO:0044238//primary metabolic process	K15920//beta-D-xylosidase 4 [EC:3.2.1.37]	gi|925114422|ref|NP_001266104.2|//SlArf/Xyl1 protein precursor [Solanum lycopersicum]
Solyc02g077530.2	1692	47.4227	261.995	2.46589	5.95629e-06	Up	4.19888e-08	NA	GO:0008168//methyltransferase activity	NA	K13262//isoflavone-7-O-methyltransferase [EC:2.1.1.150];K16040//trans-resveratrol di-O-methyltransferase [EC:2.1.1.240]	gi|460374256|ref|XP_004232927.1|//PREDICTED: trans-resveratrol di-O-methyltransferase-like [Solanum lycopersicum]
Solyc03g116320.3	1485	55.6505	217.459	1.96628	0.000457516	Up	7.43488e-06	NA	NA	NA	K16221//transcription factor TCP21 (protein CCA1 HIKING EXPEDITION)	gi|350539944|ref|NP_001234586.1|//TCP transcription factor 16 [Solanum lycopersicum]
Solyc06g076170.3	2372	293.504	97.7829	-1.58573	0.0140688	Down	0.000515001	NA	GO:0008422//beta-glucosidase activity;GO:0043167//ion binding	GO:0044238//primary metabolic process	K19891//glucan endo-1,3-beta-glucosidase 1/2/3 [EC:3.2.1.39]	gi|460391228|ref|XP_004241225.1|//PREDICTED: glucan endo-1,3-beta-glucosidase-like [Solanum lycopersicum]
Solyc02g078150.3	1211	408.046	1451.13	1.83038	0.0110655	Up	0.000379061	NA	NA	NA	NA	gi|460374167|ref|XP_004232883.1|//PREDICTED: uncharacterized protein LOC101251740 [Solanum lycopersicum]
Solyc02g091690.3	1259	1866.71	459.865	-2.02122	0.000295835	Down	4.42079e-06	NA	NA	NA	K16190//glucuronokinase [EC:2.7.1.43];K13422//transcription factor MYC2	gi|460372305|ref|XP_004231971.1|//PREDICTED: transcription factor bHLH93-like [Solanum lycopersicum]
Solyc12g019740.2	1575	822.239	1889.48	1.20036	0.0143983	Up	0.000532351	NA	NA	NA	K03671//thioredoxin 1	gi|460413245|ref|XP_004252003.1|//PREDICTED: thioredoxin-like 1-1, chloroplastic [Solanum lycopersicum]
Solyc11g066680.2	2697	878.904	367.092	-1.25957	0.0157408	Down	0.000603948	NA	NA	NA	K13495//cis-zeatin O-glucosyltransferase [EC:2.4.1.215]	gi|460411200|ref|XP_004251002.1|//PREDICTED: zeatin O-glucosyltransferase-like [Solanum lycopersicum]
Solyc08g066360.3	2447	179.422	47.5302	-1.91644	0.0014311	Down	2.93723e-05	NA	GO:0043169//cation binding;GO:0000166//nucleotide binding;GO:0016615//malate dehydrogenase activity	GO:0043648//dicarboxylic acid metabolic process	K00029//malate dehydrogenase (oxaloacetate-decarboxylating)(NADP+) [EC:1.1.1.40]	gi|723722594|ref|XP_010325074.1|//PREDICTED: NADP-dependent malic enzyme-like isoform X1 [Solanum lycopersicum]
Solyc11g069540.2	1165	348.294	52.7617	-2.72274	3.40651e-07	Down	1.73212e-09	GO:0031224//intrinsic component of membrane	NA	NA	K15285//solute carrier family 35, member E3	gi|460411495|ref|XP_004251146.1|//PREDICTED: uncharacterized membrane protein At1g06890 [Solanum lycopersicum]
Solyc03g096290.3	1218	366.456	161.823	-1.17922	0.0404678	Down	0.0021693	GO:0031224//intrinsic component of membrane	NA	GO:0006810//transport	K09872//aquaporin PIP	gi|970019576|ref|XP_015070996.1|//PREDICTED: aquaporin PIP1-1 [Solanum pennellii]
Solyc05g005440.2	531	185.387	60.6641	-1.61162	0.0220923	Down	0.000939335	NA	NA	NA	K08065//nuclear transcription Y subunit beta	gi|723696826|ref|XP_010320575.1|//PREDICTED: nuclear transcription factor Y subunit B-6-like [Solanum lycopersicum]
Solyc03g112390.3	2491	858.524	182.459	-2.23428	0.0002897	Down	4.27933e-06	NA	NA	NA	K09422//myb proto-oncogene protein, plant	gi|460381025|ref|XP_004236253.1|//PREDICTED: transcription factor MYB51-like isoform X1 [Solanum lycopersicum]
Solyc04g014680.3	2063	1772.06	839.069	-1.07857	0.0402904	Down	0.00215642	NA	NA	NA	NA	gi|460381890|ref|XP_004236674.1|//PREDICTED: uncharacterized membrane protein At1g16860-like [Solanum lycopersicum]
Solyc09g011860.3	2382	1512.54	314.547	-2.26562	1.02999e-08	Down	3.17663e-11	NA	NA	NA	K13506//glycerol-3-phosphate O-acyltransferase 3/4 [EC:2.3.1.15]	gi|460401712|ref|XP_004246361.1|//PREDICTED: uncharacterized protein At1g04910-like [Solanum lycopersicum]
Solyc03g115060.3	2342	186.8	67.598	-1.46644	0.0230375	Down	0.000998946	NA	NA	NA	NA	gi|460380619|ref|XP_004236052.1|//PREDICTED: uncharacterized protein LOC101255575 [Solanum lycopersicum]
Solyc05g006830.3	2046	319.632	69.9721	-2.19156	0.0242263	Down	0.00107175	NA	NA	NA	K03671//thioredoxin 1	gi|460386125|ref|XP_004238750.1|//PREDICTED: thioredoxin H2-like [Solanum lycopersicum]
Solyc08g079870.3	2240	2517.27	1055.1	-1.25448	0.0163824	Down	0.000635784	NA	GO:0004175//endopeptidase activity;GO:0005515//protein binding	GO:0044092//negative regulation of molecular function;GO:0019538//protein metabolic process	K13199//plasminogen activator inhibitor 1 RNA-binding protein	gi|350536267|ref|NP_001233982.1|//subtilisin-like protease precursor [Solanum lycopersicum]
Solyc08g077760.3	819	196.179	48.6204	-2.01253	0.000482858	Down	7.92472e-06	NA	NA	NA	NA	NA
Solyc08g077100.3	1821	380.844	130.934	-1.54037	0.0248596	Down	0.00111811	NA	NA	NA	K20283//golgin subfamily A member 4;K10696//E3 ubiquitin-protein ligase BRE1 [EC:2.3.2.27];K10400//kinesin family member 15	gi|460400721|ref|XP_004245881.1|//PREDICTED: MND1-interacting protein 1-like [Solanum lycopersicum]
Solyc11g020720.1	525	114.634	470.572	2.03738	8.40518e-05	Up	9.56678e-07	NA	NA	NA	NA	gi|723742920|ref|XP_010312867.1|//PREDICTED: putative lipase YOR059C [Solanum lycopersicum]
Solyc05g053070.3	357	2155.35	673.574	-1.67802	0.00343625	Down	8.70545e-05	NA	NA	NA	NA	NA
Solyc09g091635.1	1107	217.911	62.1783	-1.80926	0.0017058	Down	3.67014e-05	NA	NA	NA	K01889//phenylalanyl-tRNA synthetase alpha chain [EC:6.1.1.20];K11649//SWI/SNF related-matrix-associated actin-dependent regulator of chromatin subfamily C;K15030//translation initiation factor 3 subunit M	gi|460404968|ref|XP_004247950.1|//PREDICTED: F-box/kelch-repeat protein At3g06240-like [Solanum lycopersicum]
Solyc09g008770.3	1501	4678.47	11001.4	1.23358	0.0073108	Up	0.000225745	NA	NA	NA	NA	gi|460402809|ref|XP_004246903.1|//PREDICTED: embryonic protein DC-8 [Solanum lycopersicum]
Solyc06g068770.3	2440	1500.76	369.526	-2.02194	6.67764e-07	Down	3.65314e-09	NA	NA	NA	K02366//glucuronyl/N-acetylglucosaminyl transferase EXT1 [EC:2.4.1.224 2.4.1.225];K18789//xylogalacturonan beta-1,3-xylosyltransferase [EC:2.4.2.41]	gi|460392103|ref|XP_004241657.1|//PREDICTED: probable beta-1,4-xylosyltransferase IRX10L [Solanum lycopersicum]
Solyc01g104860.3	1313	1388.75	293.167	-2.24399	3.40914e-08	Down	1.22667e-10	NA	NA	NA	K00430//peroxidase [EC:1.11.1.7]	gi|460369538|ref|XP_004230619.1|//PREDICTED: peroxidase 43-like [Solanum lycopersicum]
Solyc07g061800.3	820	4010.46	252.191	-3.99118	4.37014e-16	Down	4.17182e-19	NA	NA	NA	K18729//protein angel	gi|460397524|ref|XP_004244317.1|//PREDICTED: heme-binding protein 2-like [Solanum lycopersicum]
Solyc02g068070.3	1444	138.37	37.753	-1.87387	0.00346585	Down	8.83132e-05	NA	NA	NA	K01052//lysosomal acid lipase/cholesteryl ester hydrolase [EC:3.1.1.13]	gi|971568131|ref|XP_006357189.2|//PREDICTED: triacylglycerol lipase 2-like [Solanum tuberosum]
Solyc04g064610.3	2786	93.0729	257.772	1.46966	0.0121499	Up	0.000429358	GO:0031224//intrinsic component of membrane	NA	GO:0071702//organic substance transport	K15382//solute carrier family 50 (sugar transporter)	gi|460384038|ref|XP_004237722.1|//PREDICTED: bidirectional sugar transporter SWEET1-like [Solanum lycopersicum]
Solyc11g066020.2	2291	1561.05	3483.38	1.15797	0.0350229	Up	0.0018067	NA	NA	NA	K19044//E3 ubiquitin-protein ligase XBAT32/33 [EC:2.3.2.27]	gi|525313976|ref|NP_001265923.1|//Hop-interacting protein THI012 [Solanum lycopersicum]
Solyc09g011080.3	1626	924.477	128.332	-2.84876	7.753e-11	Down	1.56563e-13	GO:0009532//plastid stroma	GO:0032559//adenyl ribonucleotide binding	NA	K14571//ribosome biogenesis ATPase	gi|723727338|ref|XP_010325843.1|//PREDICTED: ribulose bisphosphate carboxylase/oxygenase activase 1, chloroplastic isoform X2 [Solanum lycopersicum]
Solyc08g028780.1	1020	619.953	222.29	-1.47972	0.00410415	Down	0.000109315	NA	NA	NA	K10406//kinesin family member C2/C3	gi|460398693|ref|XP_004244888.1|//PREDICTED: uncharacterized protein LOC101262938 [Solanum lycopersicum]
Solyc03g097960.1	1062	430.575	184.469	-1.22288	0.0240417	Down	0.00105573	NA	NA	NA	K16219//protein N-terminal methyltransferase [EC:2.1.1.244];K20393//PRA1 family protein 3	gi|723683936|ref|XP_010318329.1|//PREDICTED: uncharacterized protein LOC101264193 [Solanum lycopersicum]
Solyc01g109460.3	1886	1040.12	2382.09	1.19547	0.0117705	Up	0.000412286	GO:0031224//intrinsic component of membrane	GO:0016628//oxidoreductase activity, acting on the CH-CH group of donors, NAD or NADP as acceptor;GO:0022857//transmembrane transporter activity	GO:0071702//organic substance transport;GO:0008152//metabolic process	K08150//MFS transporter, SP family, solute carrier family 2 (myo-inositol transporter), member 13	gi|663071113|ref|NP_001287655.1|//polyol transporter 5-like [Solanum lycopersicum]
Solyc04g016330.3	2605	1397.16	582.224	-1.26285	0.00629141	Down	0.000188031	NA	NA	NA	K00006//glycerol-3-phosphate dehydrogenase (NAD+) [EC:1.1.1.8]	gi|460381710|ref|XP_004236586.1|//PREDICTED: probable glycerol-3-phosphate dehydrogenase [NAD(+)] 1, cytosolic [Solanum lycopersicum]
Solyc09g011130.2	1608	452.456	78.2797	-2.53107	0.000179875	Down	2.41057e-06	NA	NA	NA	K08081//tropinone reductase I [EC:1.1.1.206]	gi|460402731|ref|XP_004246864.1|//PREDICTED: tropinone reductase homolog [Solanum lycopersicum]
Solyc06g007430.2	2112	855.034	1831.97	1.09934	0.0226471	Up	0.000971209	NA	GO:0000166//nucleotide binding;GO:0004672//protein kinase activity	GO:0009987//cellular process	K07198//5'-AMP-activated protein kinase, catalytic alpha subunit [EC:2.7.11.11];K12761//carbon catabolite-derepressing protein kinase [EC:2.7.11.1]	gi|460389568|ref|XP_004240423.1|//PREDICTED: CBL-interacting protein kinase 2-like [Solanum lycopersicum]
Solyc03g114380.3	3528	57.3227	14.6583	-1.96739	0.0370755	Down	0.00193253	NA	NA	NA	K10401//kinesin family member 18/19	gi|723687295|ref|XP_010318906.1|//PREDICTED: kinesin-like protein KIF18B isoform X1 [Solanum lycopersicum]
Solyc06g034180.2	1642	66.3459	15.2477	-2.12141	0.0150884	Down	0.000569499	NA	NA	NA	K02985//small subunit ribosomal protein S3e;K00963//UTP--glucose-1-phosphate uridylyltransferase [EC:2.7.7.9]	gi|723705293|ref|XP_010322010.1|//PREDICTED: uncharacterized protein LOC101248109 [Solanum lycopersicum]
Solyc07g048085.1	894	5698.35	2106.97	-1.43537	0.00114636	Down	2.2476e-05	NA	NA	NA	NA	gi|970042949|ref|XP_015082872.1|//PREDICTED: fasciclin-like arabinogalactan protein 7 [Solanum pennellii]
Solyc01g097270.3	1482	75.4615	193.581	1.35912	0.0477983	Up	0.00272113	NA	GO:0030247//polysaccharide binding	GO:0006952//defense response	K04730//interleukin-1 receptor-associated kinase 1 [EC:2.7.11.1];K01183//chitinase [EC:3.2.1.14]	gi|460368474|ref|XP_004230091.1|//PREDICTED: wound-induced protein WIN2 [Solanum lycopersicum]
Solyc12g087940.2	1366	336.356	102.812	-1.70999	0.00086836	Down	1.6037e-05	NA	NA	NA	K00924;K02882//large subunit ribosomal protein L18Ae	gi|460414727|ref|XP_004252715.1|//PREDICTED: protein ASPARTIC PROTEASE IN GUARD CELL 2-like [Solanum lycopersicum]
Solyc04g008100.2	1257	233.215	74.7735	-1.64106	0.00557315	Down	0.00016063	NA	NA	NA	K10260//F-box and WD-40 domain protein 7;K01876//aspartyl-tRNA synthetase [EC:6.1.1.12];K08332	gi|460382392|ref|XP_004236923.1|//PREDICTED: U-box domain-containing protein 21-like [Solanum lycopersicum]
Solyc07g043230.3	1293	636.202	138.183	-2.2029	2.51541e-05	Down	2.23501e-07	NA	NA	NA	K14709//solute carrier family 39 (zinc transporter), member 1/2/3	gi|460396165|ref|XP_004243649.1|//PREDICTED: zinc transporter 5-like [Solanum lycopersicum]
Solyc02g085380.3	2679	73.8085	14.2431	-2.37352	0.015852	Down	0.000609962	NA	NA	NA	K19001//ATP-dependent DNA helicase	gi|460373173|ref|XP_004232397.1|//PREDICTED: uncharacterized protein LOC101255752 [Solanum lycopersicum]
Solyc03g111310.3	1735	2397.27	6000.44	1.32368	0.00634061	Up	0.000190376	NA	GO:0003824//catalytic activity	GO:0008152//metabolic process	NA	gi|460381176|ref|XP_004236328.1|//PREDICTED: SNF1-related protein kinase regulatory subunit gamma-1 [Solanum lycopersicum]
Solyc03g007600.3	3511	191.217	505.532	1.40259	0.0200219	Up	0.00082334	NA	NA	NA	NA	gi|460376822|ref|XP_004234195.1|//PREDICTED: pentatricopeptide repeat-containing protein At4g21190 [Solanum lycopersicum]
Solyc09g092520.3	1265	2235.75	278.175	-3.00669	1.64773e-15	Down	1.81495e-18	GO:0030312//external encapsulating structure;GO:0005576//extracellular region	GO:0016758//transferase activity, transferring hexosyl groups;GO:0016798//hydrolase activity, acting on glycosyl bonds	GO:0044042//glucan metabolic process	K08235//xyloglucan:xyloglucosyl transferase [EC:2.4.1.207]	gi|836469025|ref|NP_001296797.1|//brassinosteroid-regulated protein BRU1 precursor [Solanum lycopersicum]
Solyc05g007490.3	2610	516.27	150.579	-1.77761	0.00037701	Down	5.91068e-06	NA	GO:0016741//transferase activity, transferring one-carbon groups	GO:0006730//one-carbon metabolic process	K16302//metal transporter CNNM;K15449//tRNA wybutosine-synthesizing protein 1 [EC:4.1.3.44]	gi|460386217|ref|XP_004238796.1|//PREDICTED: probable methyltransferase PMT2 [Solanum lycopersicum]
Solyc04g015030.3	860	64.7647	7.64026	-3.08351	0.00565976	Down	0.000164129	NA	NA	NA	K00430//peroxidase [EC:1.11.1.7];K07213//copper chaperone;K10752//histone-binding protein RBBP4	gi|460381852|ref|XP_004236655.1|//PREDICTED: golgin subfamily A member 6-like protein 22 [Solanum lycopersicum]
Solyc03g043770.3	3456	404.412	153.573	-1.3969	0.0229578	Down	0.000992245	NA	NA	NA	K00924	gi|460377726|ref|XP_004234641.1|//PREDICTED: leucine-rich repeat receptor-like serine/threonine-protein kinase BAM1 [Solanum lycopersicum]
Solyc01g066910.3	306	64.1916	14.8349	-2.11339	0.043612	Down	0.00240029	NA	NA	GO:0010876//lipid localization	NA	gi|969999689|ref|XP_015084229.1|//PREDICTED: putative lipid-transfer protein DIR1 [Solanum pennellii]
Solyc03g112580.3	3461	500.279	154.278	-1.6972	0.00249844	Down	5.86174e-05	GO:0031224//intrinsic component of membrane	GO:0032559//adenyl ribonucleotide binding;GO:0004672//protein kinase activity;GO:0016628//oxidoreductase activity, acting on the CH-CH group of donors, NAD or NADP as acceptor;GO:0004871//signal transducer activity	GO:0006464//cellular protein modification process	K00924;K17422//large subunit ribosomal protein L41	gi|460380991|ref|XP_004236236.1|//PREDICTED: probable LRR receptor-like serine/threonine-protein kinase At4g26540 [Solanum lycopersicum]
Solyc12g088430.1	351	402.859	95.8505	-2.07142	0.000238003	Down	3.30316e-06	NA	NA	NA	NA	gi|460414785|ref|XP_004252743.1|//PREDICTED: uncharacterized protein LOC101257452 [Solanum lycopersicum]
Solyc10g086390.2	1359	89.0564	234.764	1.39842	0.0206152	Up	0.000853793	NA	NA	NA	K11153//retinol dehydrogenase 12 [EC:1.1.1.300]	gi|460408386|ref|XP_004249626.1|//PREDICTED: short-chain dehydrogenase TIC 32, chloroplastic [Solanum lycopersicum]
Solyc04g017670.3	878	155.07	371.437	1.2602	0.0230298	Up	0.000997768	NA	NA	NA	NA	gi|460382735|ref|XP_004237092.1|//PREDICTED: probable F-box protein At5g04010 [Solanum lycopersicum]
Solyc05g007120.3	2825	3707.72	1601.97	-1.21068	0.0112215	Down	0.00038523	NA	NA	NA	K13415//protein brassinosteroid insensitive 1 [EC:2.7.10.1 2.7.11.1]	gi|970030566|ref|XP_015076566.1|//PREDICTED: probable LRR receptor-like serine/threonine-protein kinase At1g14390 [Solanum pennellii]
Solyc01g107590.3	1632	3609.81	1526	-1.24217	0.00566415	Down	0.000164691	NA	GO:0016616//oxidoreductase activity, acting on the CH-OH group of donors, NAD or NADP as acceptor;GO:0046914//transition metal ion binding	GO:0009699//phenylpropanoid biosynthetic process	K00083//cinnamyl-alcohol dehydrogenase [EC:1.1.1.195]	gi|460369778|ref|XP_004230734.1|//PREDICTED: probable cinnamyl alcohol dehydrogenase 1 [Solanum lycopersicum]
Solyc02g072100.3	1361	208.461	59.3267	-1.81302	0.0178449	Down	0.000715472	NA	GO:0005488//binding	NA	NA	gi|460374559|ref|XP_004233078.1|//PREDICTED: ubiquitin domain-containing protein 1-like [Solanum lycopersicum]
Solyc09g065660.3	2536	347.424	18.6925	-4.21617	4.91711e-12	Down	7.40203e-15	NA	NA	NA	K09419//heat shock transcription factor, other eukaryote	gi|723730611|ref|XP_010326409.1|//PREDICTED: heat stress transcription factor A-7a isoform X1 [Solanum lycopersicum]
Solyc05g018060.1	219	2.09984	14.4564	2.78336	0.0324426	Up	0.00163309	NA	NA	NA	NA	NA
Solyc05g007880.3	1707	167.346	61.2867	-1.44919	0.0428405	Down	0.00233469	NA	NA	NA	K16222//Dof zinc finger protein DOF5.5	gi|460386268|ref|XP_004238821.1|//PREDICTED: cyclic dof factor 1 [Solanum lycopersicum]
Solyc09g042693.1	648	2.03252	14.0848	2.7928	0.0314705	Up	0.00156567	NA	NA	NA	K20093//DNA excision repair protein ERCC-6-like [EC:3.6.4.12];K09422//myb proto-oncogene protein, plant;K01188//beta-glucosidase [EC:3.2.1.21];K05387//glutamate receptor, ionotropic, plant;K05658//ATP-binding cassette, subfamily B (MDR/TAP), member 1 [EC:3.6.3.44]	gi|743922913|ref|XP_011005534.1|//PREDICTED: LOW QUALITY PROTEIN: uncharacterized protein LOC105111782 [Populus euphratica]
Solyc02g068670.2	2386	258.085	44.0773	-2.54974	0.000100675	Down	1.19024e-06	NA	NA	NA	K15502//serine/threonine-protein phosphatase 6 regulatory ankyrin repeat subunit A	gi|723676452|ref|XP_010317038.1|//PREDICTED: ankyrin repeat-containing protein At5g02620-like [Solanum lycopersicum]
Solyc11g066580.2	2238	601.003	3354.79	2.48078	5.0295e-05	Up	5.07825e-07	NA	GO:0016709//oxidoreductase activity, acting on paired donors, with incorporation or reduction of molecular oxygen, NAD(P)H as one donor, and incorporation of one atom of oxygen;GO:0005506//iron ion binding	GO:0008152//metabolic process	K13083//flavonoid 3',5'-hydroxylase [EC:1.14.13.88]	gi|902763232|ref|NP_001234840.2|//putative flavonoid 3'5' hydroxylase [Solanum lycopersicum]
Solyc03g111130.1	1653	19.2463	276.041	3.84223	1.35796e-09	Up	3.3904e-12	GO:0005777//peroxisome	GO:0046912//transferase activity, transferring acyl groups, acyl groups converted into alkyl on transfer	GO:0044262//cellular carbohydrate metabolic process;GO:0009060//aerobic respiration	K01638//malate synthase [EC:2.3.3.9]	gi|723688255|ref|XP_010319064.1|//PREDICTED: malate synthase, glyoxysomal [Solanum lycopersicum]
Solyc02g078690.2	2539	85.9409	18.9644	-2.18005	0.0137685	Down	0.000501481	NA	NA	NA	K16297//serine carboxypeptidase-like clade II [EC:3.4.16.-]	gi|723674515|ref|XP_010316720.1|//PREDICTED: serine carboxypeptidase-like 31 [Solanum lycopersicum]
Solyc10g011960.2	830	1676.4	313.454	-2.41904	0.00272201	Down	6.51496e-05	NA	NA	NA	NA	gi|460405194|ref|XP_004248061.1|//PREDICTED: pollen-specific leucine-rich repeat extensin-like protein 1 [Solanum lycopersicum]
Solyc08g005250.3	915	25.6171	4.03523	-2.66638	0.0220923	Down	0.0009388	NA	NA	NA	NA	gi|460398229|ref|XP_004244665.1|//PREDICTED: lysine-specific demethylase JMJ706-like [Solanum lycopersicum]
Solyc09g072560.3	1786	754760	234886	-1.68406	0.000641864	Down	1.10913e-05	GO:0043231//intracellular membrane-bounded organelle	NA	GO:0006461//protein complex assembly	NA	gi|460404101|ref|XP_004247523.1|//PREDICTED: 11S globulin seed storage protein 2-like [Solanum lycopersicum]
Solyc02g081500.3	3072	1055.47	378.918	-1.47793	0.00154931	Down	3.27086e-05	NA	NA	NA	K04733//interleukin-1 receptor-associated kinase 4 [EC:2.7.11.1]	gi|723678160|ref|XP_010317309.1|//PREDICTED: uncharacterized protein LOC101250956 [Solanum lycopersicum]
Solyc07g006390.2	784	49.511	3.8182	-3.69678	0.00012545	Down	1.55224e-06	NA	NA	NA	K14771//U3 small nucleolar RNA-associated protein 19	gi|723712374|ref|XP_010323233.1|//PREDICTED: putative EG45-like domain containing protein 1 [Solanum lycopersicum]
Solyc02g077710.1	1029	12771.8	30412.4	1.2517	0.00549572	Up	0.000157916	NA	NA	NA	NA	gi|460374235|ref|XP_004232917.1|//PREDICTED: homeobox protein 2-like [Solanum lycopersicum]
Solyc06g069220.1	1488	7093.98	2525.73	-1.48989	0.00197069	Down	4.37755e-05	NA	NA	NA	K00924;K02882//large subunit ribosomal protein L18Ae;K01381//saccharopepsin [EC:3.4.23.25]	gi|460392033|ref|XP_004241622.1|//PREDICTED: protein ASPARTIC PROTEASE IN GUARD CELL 1-like [Solanum lycopersicum]
Solyc08g008280.3	1759	3096.8	1118.29	-1.46949	0.0119533	Down	0.000420007	NA	NA	NA	K13425//WRKY transcription factor 22;K16225//probable WRKY transcription factor 52	gi|460398159|ref|XP_004244630.1|//PREDICTED: probable WRKY transcription factor 53 [Solanum lycopersicum]
Solyc09g007420.3	1306	144.924	41.2841	-1.81163	0.00695063	Down	0.000212326	NA	NA	NA	K00735	gi|460402364|ref|XP_004246682.1|//PREDICTED: probable beta-1,4-xylosyltransferase IRX9 [Solanum lycopersicum]
Solyc11g066720.2	1971	1907.56	805.123	-1.24444	0.0102261	Down	0.000341813	NA	GO:0048037//cofactor binding	GO:0008152//metabolic process	K12449//UDP-apiose/xylose synthase	gi|831181951|ref|NP_001296729.1|//UDP-D-apiose/UDP-D-xylose synthase 2 [Solanum lycopersicum]
Solyc10g017540.3	600	79.5578	326.539	2.03718	0.000240888	Up	3.3609e-06	NA	NA	NA	NA	gi|460406360|ref|XP_004248633.1|//PREDICTED: remorin-like [Solanum lycopersicum]
Solyc12g009930.2	1356	351.498	126.622	-1.47299	0.00773203	Down	0.000241874	NA	NA	NA	K13495//cis-zeatin O-glucosyltransferase [EC:2.4.1.215]	gi|460412717|ref|XP_004251744.1|//PREDICTED: zeatin O-glucosyltransferase-like [Solanum lycopersicum]
Solyc08g075570.3	2595	89.2458	13.3756	-2.73818	0.000151174	Down	1.9523e-06	GO:0031224//intrinsic component of membrane	NA	GO:0030001//metal ion transport	NA	gi|460400962|ref|XP_004245999.1|//PREDICTED: urea-proton symporter DUR3 [Solanum lycopersicum]
Solyc10g006880.3	1453	1037.98	2514.21	1.27633	0.00565976	Up	0.000164166	NA	GO:0003676//nucleic acid binding	NA	K12581//CCR4-NOT transcription complex subunit 7/8;K02437//glycine cleavage system H protein;K13126//polyadenylate-binding protein;K05941//glutathione gamma-glutamylcysteinyltransferase [EC:2.3.2.15];K01054//acylglycerol lipase [EC:3.1.1.23]	gi|350534426|ref|NP_001234652.1|//NAC domain protein [Solanum lycopersicum]
Solyc08g006030.3	2006	335.558	115.037	-1.54446	0.00323393	Down	8.02663e-05	NA	NA	NA	NA	gi|460397813|ref|XP_004244461.1|//PREDICTED: polyamine-modulated factor 1-binding protein 1 [Solanum lycopersicum]
Solyc02g078370.1	945	78.0909	17.8611	-2.12833	0.0118801	Down	0.000416998	NA	NA	NA	NA	gi|460376083|ref|XP_004233830.1|//PREDICTED: anther-specific protein TA-29-like [Solanum lycopersicum]
Solyc07g064230.3	3090	4342.21	518.368	-3.06638	0.000561175	Down	9.39984e-06	NA	NA	NA	K20168//TBC1 domain family member 15	gi|565401065|ref|XP_006366036.1|//PREDICTED: GTPase-activating protein GYP7-like isoform X1 [Solanum tuberosum]
Solyc07g043400.1	204	228.433	12.2277	-4.22355	7.88352e-05	Down	8.74146e-07	NA	NA	NA	NA	gi|970041563|ref|XP_015082182.1|//PREDICTED: cellulose synthase-like protein G1 [Solanum pennellii]
Solyc12g088670.2	2483	1059.12	3384.53	1.6761	0.00081433	Up	1.48598e-05	NA	GO:0004175//endopeptidase activity;GO:0016628//oxidoreductase activity, acting on the CH-CH group of donors, NAD or NADP as acceptor	GO:0019538//protein metabolic process;GO:0050896//response to stimulus	K16292//KDEL-tailed cysteine endopeptidase [EC:3.4.22.-];K01365//cathepsin L [EC:3.4.22.15]	gi|350538043|ref|NP_001234324.1|//low-temperature-induced cysteine proteinase precursor [Solanum lycopersicum]
Solyc01g009430.3	1125	576.618	4719.55	3.03296	3.61164e-05	Up	3.43448e-07	NA	NA	NA	NA	gi|460365130|ref|XP_004228457.1|//PREDICTED: uncharacterized protein At4g22758-like [Solanum lycopersicum]
Solyc01g081250.3	1867	8843.13	661.344	-3.74108	3.93232e-17	Down	3.17635e-20	NA	NA	NA	K00799//glutathione S-transferase [EC:2.5.1.18]	gi|460367324|ref|XP_004229524.1|//PREDICTED: glutathione transferase GST 23-like [Solanum lycopersicum]
Solyc11g005410.2	2153	413.5	91.6899	-2.17305	2.2905e-05	Down	2.00995e-07	NA	NA	NA	K07874//Ras-related protein Rab-1A;K01623//fructose-bisphosphate aldolase, class I [EC:4.1.2.13]	gi|723740417|ref|XP_010312463.1|//PREDICTED: WAT1-related protein At1g68170-like [Solanum lycopersicum]
Solyc06g054070.3	2756	1725.48	354.285	-2.28401	0.000670619	Down	1.17696e-05	NA	NA	NA	K15175//parafibromin	gi|460390861|ref|XP_004241043.1|//PREDICTED: parafibromin [Solanum lycopersicum]
Solyc08g007845.1	1602	71.3973	254.239	1.83224	0.0417419	Up	0.00225915	NA	NA	NA	K03327//multidrug resistance protein, MATE family	gi|460398097|ref|XP_004244600.1|//PREDICTED: MATE efflux family protein 5-like [Solanum lycopersicum]
Solyc08g080570.3	2072	904.679	3929.18	2.11875	8.18913e-05	Up	9.19583e-07	GO:0016020//membrane;GO:0044444//cytoplasmic part	GO:0005515//protein binding;GO:0048037//cofactor binding;GO:0016857//racemase and epimerase activity, acting on carbohydrates and derivatives	GO:0050896//response to stimulus;GO:0006012//galactose metabolic process	K01784//UDP-glucose 4-epimerase [EC:5.1.3.2]	gi|460400221|ref|XP_004245634.1|//PREDICTED: bifunctional UDP-glucose 4-epimerase and UDP-xylose 4-epimerase 1-like [Solanum lycopersicum]
Solyc01g010060.2	702	847.717	164.634	-2.36432	0.0168035	Down	0.000660763	NA	NA	NA	NA	gi|460365061|ref|XP_004228424.1|//PREDICTED: uncharacterized protein LOC101261845 [Solanum lycopersicum]
Solyc05g052410.2	1781	47.4114	178.546	1.91299	0.00180473	Up	3.94264e-05	NA	NA	NA	K09286//EREBP-like factor	gi|460388602|ref|XP_004239956.1|//PREDICTED: dehydration-responsive element-binding protein 2A-like [Solanum lycopersicum]
Solyc01g005800.3	2919	59.0825	199.745	1.75736	0.00543277	Up	0.000155223	NA	NA	NA	K06892//feruloyl-CoA ortho-hydroxylase [EC:1.14.11.-]	gi|460365451|ref|XP_004228615.1|//PREDICTED: uncharacterized protein LOC101245483 [Solanum lycopersicum]
Solyc02g090730.3	2358	654.574	171.179	-1.93505	0.0110015	Down	0.000375657	GO:0044464//cell part	GO:0015291//secondary active transmembrane transporter activity	GO:0015893//drug transport	K03327//multidrug resistance protein, MATE family	gi|723670299|ref|XP_010316145.1|//PREDICTED: multidrug and toxin extrusion protein 2-like isoform X2 [Solanum lycopersicum]
Solyc02g068920.3	2236	1792.26	4762.19	1.40985	0.00925723	Up	0.000302502	NA	GO:0008374//O-acyltransferase activity	GO:0044238//primary metabolic process	K11165//dehydrogenase/reductase SDR family member 7 [EC:1.1.-.-];K06129//lysophospholipase III [EC:3.1.1.5]	gi|350536369|ref|NP_001234755.1|//lecithine cholesterol acyltransferase-like protein [Solanum lycopersicum]
Solyc04g081810.3	2571	460.319	110.587	-2.05746	0.000657561	Down	1.14438e-05	NA	NA	NA	K13199//plasminogen activator inhibitor 1 RNA-binding protein	gi|460385373|ref|XP_004238378.1|//PREDICTED: CO(2)-response secreted protease [Solanum lycopersicum]
Solyc11g027840.2	1559	17.7489	72.2722	2.02571	0.0282081	Up	0.00133293	NA	NA	NA	K01061//carboxymethylenebutenolidase [EC:3.1.1.45]	gi|460410432|ref|XP_004250633.1|//PREDICTED: carboxymethylenebutenolidase homolog [Solanum lycopersicum]
Solyc02g084370.1	3384	215.968	66.7443	-1.6941	0.0108095	Down	0.000366324	NA	NA	NA	K13420//LRR receptor-like serine/threonine-protein kinase FLS2 [EC:2.7.11.1]	gi|460373320|ref|XP_004232468.1|//PREDICTED: probable LRR receptor-like serine/threonine-protein kinase At4g36180 [Solanum lycopersicum]
Solyc07g007120.3	1835	2478.27	5499.4	1.14994	0.0465005	Up	0.00262244	GO:0043231//intracellular membrane-bounded organelle	GO:0003677//DNA binding;GO:0001071//nucleic acid binding transcription factor activity	GO:0006351//transcription, DNA-templated	K16670//homeobox protein Meis2;K15613//homeobox protein Meis1	gi|798954394|ref|NP_001233945.2|//homeobox protein knotted-1-like LET12 [Solanum lycopersicum]
Solyc03g093800.1	426	37.9222	928.16	4.61326	7.05258e-24	Up	2.33049e-27	NA	NA	NA	NA	gi|460378874|ref|XP_004235193.1|//PREDICTED: glycine-rich cell wall structural protein 2-like [Solanum lycopersicum]
Solyc09g010860.3	1195	226.161	62.5853	-1.85345	0.00157371	Down	3.32815e-05	GO:0044464//cell part	NA	NA	NA	gi|350538315|ref|NP_001234081.1|//expansin A4 precursor [Solanum lycopersicum]
Solyc04g005630.3	1935	167.45	467.31	1.48065	0.0145741	Up	0.000540989	NA	NA	NA	K15032//mTERF domain-containing protein, mitochondrial	gi|460382633|ref|XP_004237042.1|//PREDICTED: uncharacterized protein LOC101248094 [Solanum lycopersicum]
Solyc08g075800.2	3348	1183.95	513.351	-1.20559	0.0233488	Down	0.0010164	NA	NA	NA	K00666//fatty-acyl-CoA synthase [EC:6.2.1.-]	gi|460400854|ref|XP_004245947.1|//PREDICTED: probable acyl-activating enzyme 1, peroxisomal [Solanum lycopersicum]
Solyc12g006050.2	2929	9.19236	43.267	2.23476	0.0228568	Up	0.000984395	NA	NA	NA	K14638//solute carrier family 15 (peptide/histidine transporter), member 3/4	gi|460412291|ref|XP_004251535.1|//PREDICTED: protein NRT1/ PTR FAMILY 6.4 [Solanum lycopersicum]
Solyc03g005320.3	1735	33.1914	122.06	1.87871	0.00619841	Up	0.000184569	GO:0044464//cell part	GO:0016747//transferase activity, transferring acyl groups other than amino-acyl groups	GO:0006631//fatty acid metabolic process	K15397//3-ketoacyl-CoA synthase [EC:2.3.1.199]	gi|460376478|ref|XP_004234025.1|//PREDICTED: 3-ketoacyl-CoA synthase 11-like [Solanum lycopersicum]
Solyc01g111933.1	873	81.1568	4.79597	-4.08082	0.000163207	Down	2.13926e-06	NA	NA	NA	K10418//dynein light chain LC8-type	gi|976909428|gb|KVH96540.1|//Plant specific Rop nucleotide exchanger, PRONE [Cynara cardunculus var. scolymus]
Solyc08g065940.3	963	767.184	2550.28	1.73301	0.0213961	Up	0.000899489	NA	NA	NA	K15172//transcription elongation factor SPT5;K07560//D-tyrosyl-tRNA(Tyr) deacylase [EC:3.1.-.-]	gi|460399199|ref|XP_004245129.1|//PREDICTED: zinc finger CCCH domain-containing protein 20-like [Solanum lycopersicum]
Solyc05g015610.3	4420	1222.52	3808.25	1.63926	0.0124796	Up	0.000443081	NA	GO:0004871//signal transducer activity;GO:0004673//protein histidine kinase activity	GO:0044260//cellular macromolecule metabolic process;GO:0016310//phosphorylation;GO:0007165//signal transduction;GO:0044238//primary metabolic process	K14489//arabidopsis histidine kinase 2/3/4 (cytokinin receptor) [EC:2.7.13.3]	gi|460387094|ref|XP_004239224.1|//PREDICTED: histidine kinase 3 [Solanum lycopersicum]
Solyc07g047800.3	1104	2944.89	6483.41	1.13854	0.0129508	Up	0.00046647	NA	GO:0003824//catalytic activity	GO:0008152//metabolic process	K02934//large subunit ribosomal protein L6e;K10256//omega-6 fatty acid desaturase / acyl-lipid omega-6 desaturase (Delta-12 desaturase) [EC:1.14.19.6 1.14.19.22];K13237//peroxisomal 2,4-dienoyl-CoA reductase [EC:1.3.1.34]	gi|460395975|ref|XP_004243555.1|//PREDICTED: short-chain dehydrogenase reductase 3a [Solanum lycopersicum]
Solyc08g075870.3	2377	8039	3729.73	-1.10794	0.0441148	Down	0.00243607	NA	NA	NA	K16302//metal transporter CNNM;K15449//tRNA wybutosine-synthesizing protein 1 [EC:4.1.3.44]	gi|460400802|ref|XP_004245921.1|//PREDICTED: probable methyltransferase PMT21 [Solanum lycopersicum]
Solyc08g062580.1	1647	23.7085	3.3022	-2.8439	0.0251301	Down	0.00113596	NA	NA	NA	K03452//magnesium/proton exchanger;K10683//BRCA1-associated RING domain protein 1;K11000//callose synthase [EC:2.4.1.-]	gi|723723489|ref|XP_010325245.1|//PREDICTED: LOW QUALITY PROTEIN: pentatricopeptide repeat-containing protein At1g74630-like [Solanum lycopersicum]
Solyc02g089770.3	1582	198.892	499.166	1.32754	0.0350076	Up	0.00180462	NA	NA	NA	K09753//cinnamoyl-CoA reductase [EC:1.2.1.44]	gi|460372564|ref|XP_004232099.1|//PREDICTED: dihydroflavonol-4-reductase-like isoform X2 [Solanum lycopersicum]
Solyc01g005210.3	2713	588.402	1843.86	1.64786	0.00430548	Up	0.000115873	NA	NA	GO:0005991//trehalose metabolic process	K16055//trehalose 6-phosphate synthase/phosphatase [EC:2.4.1.15 3.1.3.12]	gi|460365722|ref|XP_004228746.1|//PREDICTED: alpha,alpha-trehalose-phosphate synthase [UDP-forming] 6 [Solanum lycopersicum]
Solyc04g078640.2	2132	218.369	1232.37	2.49659	7.06001e-08	Up	2.85138e-10	NA	NA	GO:0006351//transcription, DNA-templated	K09286//EREBP-like factor	gi|460384883|ref|XP_004238136.1|//PREDICTED: ethylene-responsive transcription factor ERF010-like [Solanum lycopersicum]
Solyc02g014030.2	3036	942.727	291.863	-1.69155	0.0002037	Down	2.78222e-06	NA	NA	NA	K04733//interleukin-1 receptor-associated kinase 4 [EC:2.7.11.1];K04730//interleukin-1 receptor-associated kinase 1 [EC:2.7.11.1]	gi|565376982|ref|XP_006354973.1|//PREDICTED: receptor-like protein kinase FERONIA [Solanum tuberosum]
Solyc01g095580.3	2726	544.866	1302	1.25676	0.0256736	Up	0.00116695	NA	NA	NA	K14506//jasmonic acid-amino synthetase	gi|723661458|ref|XP_010326874.1|//PREDICTED: probable indole-3-acetic acid-amido synthetase GH3.5 [Solanum lycopersicum]
Solyc06g072050.3	2958	460.88	1155.59	1.32617	0.0225087	Up	0.000963619	NA	NA	NA	K13436//pto-interacting protein 1 [EC:2.7.11.1]	gi|460391765|ref|XP_004241489.1|//PREDICTED: CBS domain-containing protein CBSCBSPB1-like [Solanum lycopersicum]
Solyc11g009000.2	1219	194.687	706.839	1.86022	0.000273723	Up	3.99992e-06	NA	GO:0003824//catalytic activity	NA	K13698//abhydrolase domain-containing protein 4;K13703//abhydrolase domain-containing protein 11	gi|698485279|ref|XP_009789417.1|//PREDICTED: uncharacterized protein LOC104237044 [Nicotiana sylvestris]
Solyc06g060090.3	2427	3968.71	1594.95	-1.31516	0.0115913	Down	0.000403459	NA	NA	NA	NA	gi|460392885|ref|XP_004242043.1|//PREDICTED: putative tyrosine-protein phosphatase auxilin [Solanum lycopersicum]
Solyc03g098320.3	1972	412.075	167.115	-1.30206	0.0292695	Down	0.00141126	NA	NA	NA	K12133//MYB-related transcription factor LHY	gi|460379277|ref|XP_004235390.1|//PREDICTED: protein REVEILLE 7 [Solanum lycopersicum]
Solyc03g119210.1	282	180.016	50.2188	-1.84183	0.0216592	Down	0.000912937	NA	NA	GO:0010876//lipid localization	K18857//alcohol dehydrogenase class-P [EC:1.1.1.1]	gi|460380176|ref|XP_004235834.1|//PREDICTED: non-specific lipid-transfer protein 2 [Solanum lycopersicum]
Solyc01g060130.3	1033	1469.57	385.564	-1.93035	0.00240801	Down	5.59654e-05	GO:0043231//intracellular membrane-bounded organelle	GO:0032561//guanyl ribonucleotide binding	GO:0015031//protein transport	K07953//GTP-binding protein SAR1 [EC:3.6.5.-]	gi|350539267|ref|NP_001234640.1|//GTP-binding protein SAR2 [Solanum lycopersicum]
Solyc02g083880.3	485	6533.01	814.195	-3.0043	0.000118837	Down	1.45296e-06	NA	NA	NA	K03860//phosphatidylinositol glycan, class Q	gi|460373364|ref|XP_004232490.1|//PREDICTED: gibberellin-regulated protein 11 [Solanum lycopersicum]
Solyc05g015550.2	840	294.733	87.2291	-1.75653	0.00879879	Down	0.000283644	NA	NA	NA	K08065//nuclear transcription Y subunit beta	gi|723700543|ref|XP_010321196.1|//PREDICTED: nuclear transcription factor Y subunit B-6-like [Solanum lycopersicum]
Solyc03g013340.3	1013	576.109	101.472	-2.50527	0.000157351	Down	2.05094e-06	GO:0031224//intrinsic component of membrane	NA	GO:0051234//establishment of localization	K09874//aquaporin NIP	gi|565324117|ref|NP_001274283.1|//Lsi-1 [Solanum lycopersicum]
Solyc10g005370.3	1524	948.878	2007.55	1.08114	0.0380876	Up	0.00199977	NA	GO:0032559//adenyl ribonucleotide binding;GO:0016740//transferase activity	NA	K20115//[pyruvate, phosphate dikinase]-phosphate phosphotransferase / [pyruvate, phosphate dikinase] kinase [EC:2.7.4.27 2.7.11.32]	gi|460405862|ref|XP_004248393.1|//PREDICTED: pyruvate, phosphate dikinase regulatory protein 1, chloroplastic [Solanum lycopersicum]
Solyc02g084280.3	3425	181.568	55.059	-1.72146	0.0177028	Down	0.000706526	NA	NA	NA	K14297//nuclear pore complex protein Nup98-Nup96	gi|723672546|ref|XP_010316411.1|//PREDICTED: uncharacterized protein LOC101254256 isoform X2 [Solanum lycopersicum]
Solyc08g080100.3	3014	306.295	1297.55	2.0828	2.55611e-07	Up	1.25759e-09	NA	NA	NA	K18213//proteinaceous RNase P [EC:3.1.26.5];K09260//MADS-box transcription enhancer factor 2A	gi|350535753|ref|NP_001234723.1|//senescence-inducible chloroplast stay-green protein 1 [Solanum lycopersicum]
Solyc07g042520.3	2688	187.631	35.7921	-2.39018	0.000128037	Down	1.61279e-06	NA	GO:0035251//UDP-glucosyltransferase activity	GO:0005984//disaccharide metabolic process	K00695//sucrose synthase [EC:2.4.1.13]	gi|460396229|ref|XP_004243680.1|//PREDICTED: sucrose synthase-like [Solanum lycopersicum]
Solyc12g056940.2	7702	1358.11	4413	1.70016	0.00565503	Up	0.000163613	NA	GO:0016879//ligase activity, forming carbon-nitrogen bonds;GO:0032559//adenyl ribonucleotide binding;GO:0016421//CoA carboxylase activity	GO:0006631//fatty acid metabolic process	K11262//acetyl-CoA carboxylase / biotin carboxylase 1 [EC:6.4.1.2 6.3.4.14]	gi|460414363|ref|XP_004252541.1|//PREDICTED: acetyl-CoA carboxylase 1-like [Solanum lycopersicum]
Solyc03g065250.3	2069	494.975	1159.27	1.22779	0.012186	Up	0.000431314	NA	NA	NA	K15404//aldehyde decarbonylase [EC:4.1.99.5]	gi|460378168|ref|XP_004234847.1|//PREDICTED: protein ECERIFERUM 1-like [Solanum lycopersicum]
Solyc09g089580.3	1507	10254.8	34139	1.73512	0.00566415	Up	0.000164709	NA	GO:0043169//cation binding;GO:0019842//vitamin binding;GO:0003824//catalytic activity	GO:0003006//developmental process involved in reproduction;GO:0009692//ethylene metabolic process	K06892//feruloyl-CoA ortho-hydroxylase [EC:1.14.11.-];K13229//2,4-dihydroxy-1,4-benzoxazin-3-one-glucoside dioxygenase [EC:1.14.20.2]	gi|822606560|ref|NP_001296142.1|//1-aminocyclopropane-1-carboxylate oxidase homolog isoform 1 [Solanum lycopersicum]
Solyc12g089180.2	2042	398.936	1110.92	1.47753	0.011256	Up	0.000386826	NA	NA	NA	K08145//MFS transporter, SP family, solute carrier family 2 (facilitated glucose transporter), member 8	gi|659667844|ref|NP_001281110.1|//sugar transporter ERD6-like 6-like [Solanum lycopersicum]
Solyc06g076750.3	2192	1444.03	2936.46	1.02398	0.0384236	Up	0.00202022	GO:0031224//intrinsic component of membrane	NA	GO:0015833//peptide transport	K14638//solute carrier family 15 (peptide/histidine transporter), member 3/4	gi|723707007|ref|XP_004241180.2|//PREDICTED: protein NRT1/ PTR FAMILY 8.1-like [Solanum lycopersicum]
Solyc03g117420.3	7225	5396.62	14131.6	1.3888	0.000893334	Up	1.65311e-05	NA	NA	NA	K14963//COMPASS component SWD3	gi|460380320|ref|XP_004235905.1|//PREDICTED: putative adenylate cyclase regulatory protein [Solanum lycopersicum]
Solyc02g082100.3	4949	1073.56	333.154	-1.68814	0.000114917	Down	1.38816e-06	NA	NA	NA	K01931//protein neuralized [EC:2.3.2.27]	gi|460373606|ref|XP_004232606.1|//PREDICTED: uncharacterized protein LOC101246588 isoform X2 [Solanum lycopersicum]
Solyc12g006260.1	408	319.422	975.116	1.61011	0.0138934	Up	0.000507561	NA	NA	NA	NA	gi|565370792|ref|XP_006352002.1|//PREDICTED: uncharacterized protein LOC102602513 [Solanum tuberosum]
Solyc05g051220.3	3568	247.706	66.2245	-1.90319	0.000521844	Down	8.62204e-06	NA	NA	NA	K05391//cyclic nucleotide gated channel, other eukaryote;K04908//potassium voltage-gated channel Eag-related subfamily H member 5;K08867//WNK lysine deficient protein kinase [EC:2.7.11.1];K04909//potassium voltage-gated channel Eag-related subfamily H member 6	gi|460388769|ref|XP_004240037.1|//PREDICTED: potassium channel SKOR-like [Solanum lycopersicum]
Solyc12g010570.1	813	55.4519	11.8108	-2.23113	0.0244487	Down	0.00109156	NA	NA	NA	K17345//tetraspanin-5	gi|460412799|ref|XP_004251785.1|//PREDICTED: tetraspanin-8-like [Solanum lycopersicum]
Solyc01g073680.3	921	2096.36	451.91	-2.21378	0.000151174	Down	1.95378e-06	NA	NA	GO:0051234//establishment of localization	NA	gi|460366948|ref|XP_004229337.1|//PREDICTED: protein YLS3 [Solanum lycopersicum]
Solyc12g007060.1	294	53.3292	172.403	1.69279	0.0236647	Up	0.00103483	NA	NA	NA	NA	gi|723747488|ref|XP_010313728.1|//PREDICTED: putative uncharacterized protein DDB_G0284695 [Solanum lycopersicum]
Solyc02g065710.2	638	152.725	20.0089	-2.93223	0.00160714	Down	3.41065e-05	NA	NA	NA	K17604//zinc finger SWIM domain-containing protein 3;K00679//phospholipid:diacylglycerol acyltransferase [EC:2.3.1.158];K10960//geranylgeranyl diphosphate/geranylgeranyl-bacteriochlorophyllide a reductase [EC:1.3.1.83 1.3.1.111]	gi|723677124|ref|XP_004233932.2|//PREDICTED: GDSL esterase/lipase 7-like [Solanum lycopersicum]
Solyc03g098050.3	645	3304.39	952.106	-1.79519	0.0434397	Down	0.00238602	NA	GO:0046872//metal ion binding	NA	K02183//calmodulin	gi|350536977|ref|NP_001234786.1|//calmodulin [Solanum lycopersicum]
Solyc03g120090.1	918	2494.95	1236.35	-1.01292	0.0490003	Down	0.00281567	NA	NA	GO:0009108//coenzyme biosynthetic process	K06215//pyridoxal 5'-phosphate synthase pdxS subunit [EC:4.3.3.6]	gi|460379935|ref|XP_004235714.1|//PREDICTED: probable pyridoxal biosynthesis protein PDX1.2 [Solanum lycopersicum]
Solyc04g071080.1	1440	948.156	4116.95	2.11838	2.52135e-06	Up	1.58302e-08	NA	NA	NA	NA	gi|723696499|ref|XP_010320498.1|//PREDICTED: LOW QUALITY PROTEIN: extensin-3-like [Solanum lycopersicum]
Solyc12g013690.2	1567	778.612	3803.06	2.28819	5.89678e-08	Up	2.29497e-10	NA	NA	NA	K00480//salicylate hydroxylase [EC:1.14.13.1];K09838//zeaxanthin epoxidase [EC:1.14.15.21]	gi|460412932|ref|XP_004251850.1|//PREDICTED: zeaxanthin epoxidase, chloroplastic-like [Solanum lycopersicum]
Solyc06g060560.3	1033	152.092	42.0842	-1.85359	0.0166442	Down	0.000652056	NA	NA	NA	NA	gi|460392820|ref|XP_004242011.1|//PREDICTED: uncharacterized protein LOC101256008 [Solanum lycopersicum]
Solyc12g010590.2	1573	39.812	5.84315	-2.76839	0.00803686	Down	0.000253771	NA	GO:0016411//acylglycerol O-acyltransferase activity	NA	K15406//wax-ester synthase / diacylglycerol O-acyltransferase [EC:2.3.1.75 2.3.1.20];K20098//DNA excision repair protein ERCC-6-like 2 [EC:3.6.4.-]	gi|460412801|ref|XP_004251786.1|//PREDICTED: O-acyltransferase WSD1-like [Solanum lycopersicum]
Solyc12g098580.1	1398	23.5422	120.641	2.3574	0.00407224	Up	0.000107168	NA	NA	NA	K12338//anthocyanidin 3-O-glucoside 5-O-glucosyltransferase [EC:2.4.1.298]	gi|460415638|ref|XP_004253165.1|//PREDICTED: crocetin glucosyltransferase, chloroplastic-like [Solanum lycopersicum]
Solyc01g095140.3	590	3095.39	1002.03	-1.6272	0.00183349	Down	4.02566e-05	NA	NA	GO:0009414//response to water deprivation	NA	gi|350535431|ref|NP_001233938.1|//ethylene-responsive late embryogenesis-like protein [Solanum lycopersicum]
Solyc02g089480.1	366	68.475	13.3778	-2.35574	0.0227244	Down	0.000975357	NA	NA	NA	NA	gi|460375726|ref|XP_004233655.1|//PREDICTED: protein GLUTAMINE DUMPER 6 [Solanum lycopersicum]
Solyc10g086660.2	2598	386.449	1489.2	1.94619	0.000135997	Up	1.72768e-06	NA	NA	NA	K10418//dynein light chain LC8-type	gi|460408295|ref|XP_004249581.1|//PREDICTED: rop guanine nucleotide exchange factor 7 isoform X2 [Solanum lycopersicum]
Solyc02g081030.3	3147	1616.5	3775.48	1.22379	0.0108739	Up	0.000369303	GO:0044464//cell part	NA	NA	K03021//DNA-directed RNA polymerase III subunit RPC2 [EC:2.7.7.6];K15601//lysine-specific demethylase 3 [EC:1.14.11.-]	gi|460373769|ref|XP_004232686.1|//PREDICTED: calcium permeable stress-gated cation channel 1-like [Solanum lycopersicum]
Solyc03g117600.3	7274	2417.88	750.777	-1.68729	0.0280459	Down	0.00132012	NA	GO:0032559//adenyl ribonucleotide binding;GO:0016628//oxidoreductase activity, acting on the CH-CH group of donors, NAD or NADP as acceptor	GO:0008152//metabolic process;GO:0050896//response to stimulus	K03283//heat shock 70kDa protein 1/8	gi|723686193|ref|XP_010318701.1|//PREDICTED: heat shock 70 kDa protein 5 [Solanum lycopersicum]
Solyc09g014240.3	2132	1115.63	219.33	-2.34668	1.9807e-07	Down	9.2359e-10	GO:0005576//extracellular region	GO:0043169//cation binding;GO:0016682//oxidoreductase activity, acting on diphenols and related substances as donors, oxygen as acceptor	GO:0009808//lignin metabolic process	K05909//laccase [EC:1.10.3.2]	gi|460401668|ref|XP_004246339.1|//PREDICTED: laccase-4 [Solanum lycopersicum]
Solyc08g061560.3	4505	1505.56	635.397	-1.24457	0.0290158	Down	0.00139134	GO:0031224//intrinsic component of membrane	GO:0032559//adenyl ribonucleotide binding;GO:0004672//protein kinase activity;GO:0016628//oxidoreductase activity, acting on the CH-CH group of donors, NAD or NADP as acceptor	GO:0006464//cellular protein modification process	K00924;K04733//interleukin-1 receptor-associated kinase 4 [EC:2.7.11.1];K08286//protein-serine/threonine kinase [EC:2.7.11.-]	gi|460399020|ref|XP_004245043.1|//PREDICTED: LRR receptor-like serine/threonine-protein kinase ERECTA [Solanum lycopersicum]
Solyc09g065260.2	729	2852.88	485.087	-2.55611	8.33369e-06	Down	6.21141e-08	NA	NA	NA	NA	gi|460403696|ref|XP_004247324.1|//PREDICTED: mavicyanin-like [Solanum lycopersicum]
Solyc01g079580.3	2332	542.444	173.646	-1.64333	0.00228497	Down	5.22667e-05	NA	GO:0005488//binding	NA	K09527//DnaJ homolog subfamily C member 7	gi|460367078|ref|XP_004229402.1|//PREDICTED: uncharacterized protein LOC101245693 [Solanum lycopersicum]
Solyc02g092090.2	567	231.302	529.273	1.19423	0.0243224	Up	0.00108179	NA	NA	NA	K09060//plant G-box-binding factor	gi|723669661|ref|XP_010316032.1|//PREDICTED: basic leucine zipper 63 [Solanum lycopersicum]
Solyc06g069355.1	982	895.632	222.328	-2.01022	0.00487858	Down	0.0001347	NA	NA	NA	NA	NA
Solyc07g056390.3	2185	693.364	266.288	-1.38062	0.0148847	Down	0.000557984	NA	NA	NA	K10950//ERO1-like protein alpha [EC:1.8.4.-]	gi|460395256|ref|XP_004243200.1|//PREDICTED: endoplasmic reticulum oxidoreductin-1 [Solanum lycopersicum]
Solyc11g006360.1	339	262.15	1192.95	2.18608	0.00179249	Up	3.9093e-05	NA	NA	NA	NA	gi|460409003|ref|XP_004249930.1|//PREDICTED: uncharacterized protein LOC101256540 [Solanum lycopersicum]
Solyc02g021220.1	2385	9869.64	2890.94	-1.77146	8.15683e-06	Down	6.04964e-08	NA	NA	NA	K13199//plasminogen activator inhibitor 1 RNA-binding protein;K12663//Delta(3,5)-Delta(2,4)-dienoyl-CoA isomerase [EC:5.3.3.-];K01183//chitinase [EC:3.2.1.14]	gi|460371413|ref|XP_004231532.1|//PREDICTED: subtilisin-like protease [Solanum lycopersicum]
Solyc12g042500.2	716	3182.17	815.474	-1.9643	0.00228497	Down	5.21915e-05	GO:0030312//external encapsulating structure	NA	GO:0006950//response to stress	K03860//phosphatidylinositol glycan, class Q	gi|970065588|ref|XP_015059755.1|//PREDICTED: peamaclein-like [Solanum pennellii]
Solyc02g094110.1	1542	80.4049	15.6017	-2.36558	0.0172807	Down	0.000687778	NA	NA	NA	K13407//fatty acid omega-hydroxylase [EC:1.14.-.-]	gi|460375589|ref|XP_004233587.1|//PREDICTED: cytochrome P450 94B3 [Solanum lycopersicum]
Solyc09g008830.3	822	998.848	386.943	-1.36814	0.0154453	Down	0.000587388	NA	NA	NA	NA	gi|723728027|ref|XP_010325945.1|//PREDICTED: putative DNA helicase INO80 [Solanum lycopersicum]
Solyc12g010320.2	1156	3022.16	7979.21	1.40067	0.000800704	Up	1.45524e-05	NA	NA	GO:0051234//establishment of localization	K03098//apolipoprotein D and lipocalin family protein	gi|350539735|ref|NP_001234515.1|//temperature-induced lipocalin [Solanum lycopersicum]
Solyc01g086660.2	467	194.513	45.6901	-2.08991	0.00943369	Down	0.000310346	NA	NA	NA	NA	NA
Solyc11g010530.2	700	64.6252	915.132	3.82381	2.2126e-11	Up	4.14314e-14	NA	NA	NA	NA	NA
Solyc02g063000.3	1743	31.257	6.35686	-2.29779	0.0385639	Down	0.00203467	NA	NA	NA	K12356//coniferyl-alcohol glucosyltransferase [EC:2.4.1.111]	gi|460375424|ref|XP_004233506.1|//PREDICTED: anthocyanidin 3-O-glucosyltransferase 5-like [Solanum lycopersicum]
Solyc07g064410.1	999	8.26883	50.0725	2.59826	0.00443025	Up	0.000120068	NA	NA	NA	K20417//palmitoyl-[glycerolipid] 3-(E)-desaturase [EC:1.14.19.43]	gi|460397154|ref|XP_004244133.1|//PREDICTED: fatty acid desaturase 4, chloroplastic [Solanum lycopersicum]
Solyc11g072630.2	4324	119.698	333.992	1.48041	0.0218078	Up	0.000921835	NA	GO:0032559//adenyl ribonucleotide binding;GO:0004702//signal transducer, downstream of receptor, with serine/threonine kinase activity	GO:0006464//cellular protein modification process	K04371//mitogen-activated protein kinase 1/3 [EC:2.7.11.24]	gi|350539803|ref|NP_001233767.1|//mitogen-activated protein kinase 4 [Solanum lycopersicum]
Solyc01g086920.3	1107	5698.15	914.972	-2.6387	4.97418e-12	Down	7.67057e-15	NA	NA	NA	K13420//LRR receptor-like serine/threonine-protein kinase FLS2 [EC:2.7.11.1]	gi|460367497|ref|XP_004229610.1|//PREDICTED: DNA-damage-repair/toleration protein DRT100-like [Solanum lycopersicum]
Solyc09g015020.1	465	1420.93	197.801	-2.84471	2.52253e-08	Down	8.61342e-11	NA	NA	GO:0050896//response to stimulus	K13993//HSP20 family protein	gi|460401597|ref|XP_004246305.1|//PREDICTED: 17.3 kDa class I heat shock protein-like [Solanum lycopersicum]
Solyc03g032020.3	3959	711.222	2174.75	1.61248	0.043217	Up	0.00235951	GO:0031224//intrinsic component of membrane;GO:0043231//intracellular membrane-bounded organelle;GO:0031090//organelle membrane	GO:0016616//oxidoreductase activity, acting on the CH-OH group of donors, NAD or NADP as acceptor;GO:0000166//nucleotide binding;GO:0048037//cofactor binding	GO:0006732//coenzyme metabolic process;GO:0006720//isoprenoid metabolic process	K00021//hydroxymethylglutaryl-CoA reductase (NADPH) [EC:1.1.1.34]	gi|723680019|ref|XP_004234589.2|//PREDICTED: 3-hydroxy-3-methylglutaryl-coenzyme A reductase 3 [Solanum lycopersicum]
Solyc08g062330.3	1662	281.623	84.767	-1.73219	0.00116765	Down	2.31079e-05	NA	NA	NA	K19626//inversin;K15502//serine/threonine-protein phosphatase 6 regulatory ankyrin repeat subunit A	gi|460399061|ref|XP_004245062.1|//PREDICTED: homeobox protein Wariai-like [Solanum lycopersicum]
Solyc01g091010.3	1216	171.103	56.7481	-1.59222	0.0182539	Down	0.000736564	NA	GO:0003676//nucleic acid binding	NA	NA	gi|460367870|ref|XP_004229793.1|//PREDICTED: axial regulator YABBY 1 [Solanum lycopersicum]
Solyc06g076080.2	641	258.964	84.676	-1.61273	0.00490783	Down	0.000135909	NA	NA	NA	NA	NA
Solyc02g085600.1	1611	482.105	1793.52	1.89537	2.07405e-05	Up	1.78194e-07	NA	NA	NA	K14494//DELLA protein	gi|460373145|ref|XP_004232383.1|//PREDICTED: scarecrow-like protein 15 [Solanum lycopersicum]
Solyc12g099440.2	2454	5055.05	14648.6	1.53496	0.0160841	Up	0.000620663	NA	GO:0048037//cofactor binding;GO:0003824//catalytic activity	GO:0032787//monocarboxylic acid metabolic process	K10527//enoyl-CoA hydratase/3-hydroxyacyl-CoA dehydrogenase [EC:4.2.1.17 1.1.1.35 1.1.1.211]	gi|460415128|ref|XP_004252912.1|//PREDICTED: glyoxysomal fatty acid beta-oxidation multifunctional protein MFP-a isoform X1 [Solanum lycopersicum]
Solyc11g031950.1	885	181.835	37.2948	-2.28558	0.00233057	Down	5.35666e-05	NA	NA	NA	K18801//glucuronoxylan 4-O-methyltransferase [EC:2.1.1.112]	gi|460410464|ref|XP_004250648.1|//PREDICTED: glucuronoxylan 4-O-methyltransferase 3-like [Solanum lycopersicum]
Solyc07g064220.1	390	867.944	185.403	-2.22694	0.000669145	Down	1.17191e-05	NA	NA	NA	NA	gi|970040905|ref|XP_015081843.1|//PREDICTED: 2S sulfur-rich seed storage protein 1-like [Solanum pennellii]
Solyc01g010180.3	801	947.445	362.537	-1.38592	0.00312371	Down	7.71867e-05	NA	NA	NA	NA	gi|460365051|ref|XP_004228419.1|//PREDICTED: uncharacterized protein LOC101260464 [Solanum lycopersicum]
Solyc03g123630.3	2265	17174.1	3776.49	-2.18511	3.27685e-09	Down	8.90214e-12	GO:0030312//external encapsulating structure	GO:0030234//enzyme regulator activity	GO:0045229//external encapsulating structure organization;GO:0071555//cell wall organization	K01051//pectinesterase [EC:3.1.1.11]	gi|795881070|ref|NP_001233857.2|//pectinesterase/pectinesterase inhibitor U1 precursor [Solanum lycopersicum]
Solyc03g026220.3	1903	5169.74	2173.42	-1.25012	0.00717797	Down	0.000221116	NA	NA	NA	NA	gi|460377147|ref|XP_004234356.1|//PREDICTED: BAG family molecular chaperone regulator 1 [Solanum lycopersicum]
Solyc01g098570.2	1174	101.18	323.152	1.67529	0.00171504	Up	3.69633e-05	NA	NA	NA	K13161//heterogeneous nuclear ribonucleoprotein R	gi|460368618|ref|XP_004230162.1|//PREDICTED: protein FANTASTIC FOUR 3 [Solanum lycopersicum]
Solyc09g065240.3	1666	1481.19	605.427	-1.29074	0.00476101	Down	0.000130405	NA	GO:0003824//catalytic activity	GO:0044238//primary metabolic process	K16815//calcium-independent phospholipase A2-gamma	gi|460403378|ref|XP_004247168.1|//PREDICTED: probable inactive patatin-like protein 9 [Solanum lycopersicum]
Solyc07g008240.3	982	157.946	35.5522	-2.15142	0.00129338	Down	2.60234e-05	NA	GO:0005506//iron ion binding	GO:0015669//gas transport	NA	gi|350539675|ref|NP_001234498.1|//non-symbiotic hemoglobin class 1 [Solanum lycopersicum]
Solyc09g090680.3	1631	221.83	62.1275	-1.83615	0.00398876	Down	0.000104097	NA	NA	NA	K04730//interleukin-1 receptor-associated kinase 1 [EC:2.7.11.1]	gi|970049570|ref|XP_015086298.1|//PREDICTED: cysteine-rich repeat secretory protein 3 [Solanum pennellii]
Solyc02g079040.3	2747	3782.29	1547.91	-1.28894	0.00325997	Down	8.10324e-05	NA	NA	NA	NA	gi|460374015|ref|XP_004232807.1|//PREDICTED: uncharacterized protein LOC101255950 [Solanum lycopersicum]
Solyc10g011740.3	982	3535.82	1166.24	-1.60018	0.0148261	Down	0.000555244	NA	GO:0016879//ligase activity, forming carbon-nitrogen bonds;GO:0032559//adenyl ribonucleotide binding	GO:0006464//cellular protein modification process	K06689//ubiquitin-conjugating enzyme E2 D [EC:2.3.2.23]	gi|460405216|ref|XP_004248072.1|//PREDICTED: ubiquitin-conjugating enzyme E2 28-like [Solanum lycopersicum]
Solyc06g051830.2	3450	200.735	62.8048	-1.67634	0.00473516	Down	0.000129437	GO:0044464//cell part	NA	NA	K03549//KUP system potassium uptake protein	gi|723706296|ref|XP_010322206.1|//PREDICTED: potassium transporter 26-like [Solanum lycopersicum]
Solyc06g005770.1	360	16920.1	5001.32	-1.75836	0.00405813	Down	0.000106534	NA	NA	GO:0051234//establishment of localization	NA	gi|723703719|ref|XP_004240614.2|//PREDICTED: non-specific lipid-transfer protein 1-like [Solanum lycopersicum]
Solyc03g118370.3	2402	131.022	29.5715	-2.14753	0.00668885	Down	0.000202611	NA	NA	NA	K16297//serine carboxypeptidase-like clade II [EC:3.4.16.-]	gi|970013042|ref|XP_015067475.1|//PREDICTED: serine carboxypeptidase-like 45 [Solanum pennellii]
Solyc01g109580.3	2017	160.856	57.8773	-1.4747	0.0347552	Down	0.00178778	NA	GO:0005488//binding	GO:0016043//cellular component organization;GO:0009987//cellular process	K17261//adenylyl cyclase-associated protein	gi|460370082|ref|XP_004230883.1|//PREDICTED: cyclase-associated protein 1 [Solanum lycopersicum]
Solyc09g089830.3	10575	257.734	560.012	1.11957	0.038907	Up	0.00205992	NA	NA	NA	K13229//2,4-dihydroxy-1,4-benzoxazin-3-one-glucoside dioxygenase [EC:1.14.20.2]	gi|6692693|gb|AAF24827.1|AC007592_20//F12K11.6 [Arabidopsis thaliana]
Solyc02g084840.3	919	5416.07	15903.6	1.55403	0.000958401	Up	1.8087e-05	NA	NA	NA	NA	gi|970008589|ref|XP_015065160.1|//PREDICTED: late embryogenesis abundant protein-like [Solanum pennellii]
Solyc01g091420.2	943	1789.69	612.22	-1.54759	0.00403729	Down	0.000105839	NA	NA	NA	K13944;K13945//null	gi|460370655|ref|XP_004231166.1|//PREDICTED: LOB domain-containing protein 30 [Solanum lycopersicum]
Solyc02g080160.3	1477	306.748	80.0183	-1.93865	0.000303319	Down	4.55491e-06	GO:0030312//external encapsulating structure;GO:0005576//extracellular region	GO:0016758//transferase activity, transferring hexosyl groups;GO:0016798//hydrolase activity, acting on glycosyl bonds	GO:0044042//glucan metabolic process	K08235//xyloglucan:xyloglucosyl transferase [EC:2.4.1.207]	gi|723674001|ref|XP_004232742.2|//PREDICTED: probable xyloglucan endotransglucosylase/hydrolase protein 8 [Solanum lycopersicum]
Solyc05g014000.3	1647	1943.47	422.398	-2.20196	0.00111168	Down	2.1592e-05	NA	GO:0016837//carbon-oxygen lyase activity, acting on polysaccharides	NA	K01728//pectate lyase [EC:4.2.2.2]	gi|723699027|ref|XP_010320956.1|//PREDICTED: probable pectate lyase 5 [Solanum lycopersicum]
Solyc03g119540.3	1484	55.279	177.052	1.67937	0.00600219	Up	0.000176302	NA	NA	NA	K12135//zinc finger protein CONSTANS	gi|460380118|ref|XP_004235805.1|//PREDICTED: zinc finger protein CONSTANS-LIKE 16-like [Solanum lycopersicum]
Solyc10g079170.2	9198	1163.22	365.753	-1.66918	0.00345404	Down	8.76782e-05	NA	NA	NA	K00924;K17422//large subunit ribosomal protein L41	gi|460407524|ref|XP_004249202.1|//PREDICTED: leucine-rich repeat receptor-like tyrosine-protein kinase At2g41820 [Solanum lycopersicum]
Solyc07g048110.3	2783	250.057	74.9725	-1.73782	0.00896846	Down	0.00029109	GO:0044464//cell part	NA	NA	K03021//DNA-directed RNA polymerase III subunit RPC2 [EC:2.7.7.6];K15601//lysine-specific demethylase 3 [EC:1.14.11.-]	gi|460395935|ref|XP_004243535.1|//PREDICTED: CSC1-like protein At3g21620 [Solanum lycopersicum]
Solyc06g082440.1	1260	581.069	220.65	-1.39695	0.00561215	Down	0.00016196	NA	NA	NA	K12761//carbon catabolite-derepressing protein kinase [EC:2.7.11.1]	gi|525313837|ref|NP_001265893.1|//CBL-interacting protein kinase 11 [Solanum lycopersicum]
Solyc01g087730.3	1436	1536.83	3209.41	1.06235	0.0324426	Up	0.00163099	GO:0030529//intracellular ribonucleoprotein complex	GO:0005198//structural molecule activity;GO:0003676//nucleic acid binding	GO:0010467//gene expression	K02863//large subunit ribosomal protein L1	gi|460367599|ref|XP_004229660.1|//PREDICTED: 50S ribosomal protein L1, chloroplastic [Solanum lycopersicum]
Solyc01g099410.3	519	969.031	370.713	-1.38624	0.0343564	Down	0.00176348	GO:0043231//intracellular membrane-bounded organelle;GO:0000785//chromatin	GO:0003676//nucleic acid binding	GO:0034728//nucleosome organization	K11251//histone H2A	gi|823683761|ref|NP_001296309.1|//histone H2A.1 [Solanum lycopersicum]
Solyc03g007130.3	2781	24.5401	3.59709	-2.77024	0.0187517	Down	0.000762158	NA	NA	NA	K16732//protein regulator of cytokinesis 1	gi|460376752|ref|XP_004234161.1|//PREDICTED: 65-kDa microtubule-associated protein 3 [Solanum lycopersicum]
Solyc02g064680.3	4236	15623.1	5543.07	-1.49492	0.000290638	Down	4.31112e-06	GO:0043231//intracellular membrane-bounded organelle;GO:0031224//intrinsic component of membrane;GO:0031090//organelle membrane	GO:0046873//metal ion transmembrane transporter activity;GO:0016836//hydro-lyase activity;GO:0005515//protein binding;GO:0032559//adenyl ribonucleotide binding;GO:0019829//cation-transporting ATPase activity;GO:0046914//transition metal ion binding	GO:0009206//purine ribonucleoside triphosphate biosynthetic process;GO:0010035//response to inorganic substance;GO:0006816//calcium ion transport	K01537//Ca2+-transporting ATPase [EC:3.6.3.8]	gi|460375325|ref|XP_004233457.1|//PREDICTED: calcium-transporting ATPase 2, plasma membrane-type-like [Solanum lycopersicum]
Solyc11g069240.2	1560	31.4661	6.40459	-2.29662	0.040227	Down	0.00214901	NA	NA	NA	K14794//ribosomal RNA-processing protein 12;K12309//beta-galactosidase [EC:3.2.1.23]	gi|460411439|ref|XP_004251118.1|//PREDICTED: zinc finger protein JACKDAW [Solanum lycopersicum]
Solyc11g045350.2	4035	714.859	1806.9	1.33779	0.0464579	Up	0.00261833	NA	NA	NA	K14833//nucleolar complex protein 2	gi|460410736|ref|XP_004250776.1|//PREDICTED: protein NLP9 [Solanum lycopersicum]
Solyc03g120380.3	1085	95.1746	8.88643	-3.4209	5.9682e-06	Down	4.22919e-08	NA	NA	NA	K14484//auxin-responsive protein IAA	gi|525313550|ref|NP_001266080.1|//IAA19 [Solanum lycopersicum]
Solyc01g095720.3	3712	1604.1	406.471	-1.98054	4.4518e-05	Down	4.41323e-07	NA	NA	NA	NA	gi|460370749|ref|XP_004231212.1|//PREDICTED: uncharacterized protein LOC101245704 [Solanum lycopersicum]
Solyc08g067340.3	890	1363.94	303.034	-2.17023	5.71088e-05	Down	5.89204e-07	NA	GO:0003677//DNA binding;GO:0001071//nucleic acid binding transcription factor activity	GO:0010467//gene expression	K18834//WRKY transcription factor 1	gi|460399362|ref|XP_004245210.1|//PREDICTED: probable WRKY transcription factor 40 [Solanum lycopersicum]
Solyc02g070890.3	4073	189.489	703.936	1.89333	0.000387231	Up	6.142e-06	NA	NA	NA	K13420//LRR receptor-like serine/threonine-protein kinase FLS2 [EC:2.7.11.1]	gi|460374588|ref|XP_004233092.1|//PREDICTED: LRR receptor-like serine/threonine-protein kinase FLS2 [Solanum lycopersicum]
Solyc02g089350.3	549	1433.14	170.556	-3.07086	3.30106e-08	Down	1.17566e-10	NA	NA	NA	K03860//phosphatidylinositol glycan, class Q	gi|823683814|ref|NP_001296306.1|//protein GAST1 precursor [Solanum lycopersicum]
Solyc04g072790.2	4052	1754	636.257	-1.46297	0.000665975	Down	1.16392e-05	NA	NA	NA	K10999//cellulose synthase A [EC:2.4.1.12]	gi|460385657|ref|XP_004238519.1|//PREDICTED: probable cellulose synthase A catalytic subunit 3 [UDP-forming] [Solanum lycopersicum]
Solyc06g005680.3	2319	80.1096	235.665	1.55669	0.0165908	Up	0.000647527	NA	NA	NA	K14491//two-component response regulator ARR-B family	gi|460389464|ref|XP_004240372.1|//PREDICTED: transcription factor PCL1 [Solanum lycopersicum]
Solyc12g099220.1	1728	7.81248	45.912	2.55502	0.0144544	Up	0.000535485	NA	NA	NA	K14494//DELLA protein	gi|460415616|ref|XP_004253154.1|//PREDICTED: DELLA protein RGL1-like [Solanum lycopersicum]
Solyc06g016790.2	2016	540.849	133.819	-2.01495	0.00473516	Down	0.000129523	NA	NA	NA	NA	gi|460390100|ref|XP_004240680.1|//PREDICTED: proline-rich receptor-like protein kinase PERK13 [Solanum lycopersicum]
Solyc02g077880.3	867	5684.08	20010.3	1.81575	6.21266e-05	Up	6.61504e-07	NA	NA	NA	NA	gi|1000814558|ref|NP_001307367.1|//auxin repressed/dormancy associated protein [Solanum lycopersicum]
Solyc02g094460.2	1069	614.368	179.507	-1.77507	0.000144261	Down	1.84326e-06	NA	NA	NA	K01653//acetolactate synthase I/III small subunit [EC:2.2.1.6];K09287//RAV-like factor	gi|723668787|ref|XP_004231748.2|//PREDICTED: B3 domain-containing transcription factor FUS3 [Solanum lycopersicum]
Solyc12g038450.1	282	104.375	30.3898	-1.78011	0.0477983	Down	0.00271875	NA	NA	NA	K09286//EREBP-like factor	gi|971546901|ref|XP_015163301.1|//PREDICTED: ethylene-responsive transcription factor 4-like [Solanum tuberosum]
Solyc02g088270.3	3937	652.967	4004.91	2.61669	1.08319e-07	Up	4.65313e-10	NA	NA	NA	NA	gi|460372787|ref|XP_004232206.1|//PREDICTED: uncharacterized protein At5g39570 [Solanum lycopersicum]
Solyc05g009240.3	2556	434.694	1161.16	1.4175	0.0285856	Up	0.00135812	NA	NA	NA	NA	gi|460387499|ref|XP_004239414.1|//PREDICTED: uncharacterized protein LOC101244872 isoform X1 [Solanum lycopersicum]
Solyc01g100600.3	2446	299.406	87.4508	-1.77556	0.000972471	Down	1.83883e-05	NA	NA	NA	K20285//Rab9 effector protein with kelch motifs	gi|460370916|ref|XP_004231294.1|//PREDICTED: acyl-CoA-binding domain-containing protein 5-like [Solanum lycopersicum]
Solyc04g016510.3	2418	330.278	1109.08	1.74761	0.000150158	Up	1.92963e-06	NA	NA	NA	K12662//U4/U6 small nuclear ribonucleoprotein PRP4	gi|460381681|ref|XP_004236572.1|//PREDICTED: U4/U6 small nuclear ribonucleoprotein PRP4-like protein [Solanum lycopersicum]
Solyc02g065470.1	543	1445.87	448.899	-1.68747	0.0373801	Down	0.001953	NA	NA	NA	K13449//pathogenesis-related protein 1;K20412//peptidase inhibitor 16	gi|723677197|ref|XP_010317149.1|//PREDICTED: STS14 protein [Solanum lycopersicum]
Solyc03g112460.3	1626	1517.76	519.362	-1.54713	0.0477983	Down	0.00271891	NA	GO:0003824//catalytic activity	NA	K16903//L-tryptophan---pyruvate aminotransferase [EC:2.6.1.99]	gi|460381011|ref|XP_004236246.1|//PREDICTED: L-tryptophan--pyruvate aminotransferase 1-like [Solanum lycopersicum]
Solyc01g107910.3	924	2447.84	568.723	-2.10571	0.00536789	Down	0.000152743	NA	GO:0043169//cation binding;GO:0008171//O-methyltransferase activity	GO:0009699//phenylpropanoid biosynthetic process;GO:0006730//one-carbon metabolic process	K00588//caffeoyl-CoA O-methyltransferase [EC:2.1.1.104]	gi|460369843|ref|XP_004230766.1|//PREDICTED: caffeoyl-CoA O-methyltransferase 6 [Solanum lycopersicum]
Solyc09g005120.3	2261	2948.67	836.4	-1.8178	7.31305e-05	Down	8.02835e-07	NA	NA	NA	K03686//molecular chaperone DnaJ	gi|460402555|ref|XP_004246777.1|//PREDICTED: dnaJ protein ERDJ3A [Solanum lycopersicum]
Solyc04g064690.3	1809	697.368	260.989	-1.41793	0.0060466	Down	0.000178272	NA	GO:0046872//metal ion binding;GO:0003824//catalytic activity	NA	K00430//peroxidase [EC:1.11.1.7]	gi|723693559|ref|XP_010320029.1|//PREDICTED: peroxidase 43-like isoform X1 [Solanum lycopersicum]
Solyc07g065980.3	2477	559.271	2126.25	1.92669	1.21108e-05	Up	9.78256e-08	NA	GO:0008378//galactosyltransferase activity	NA	K06617//raffinose synthase [EC:2.4.1.82]	gi|927442665|ref|NP_001234763.2|//alkaline alpha-galactosidase seed imbibition protein [Solanum lycopersicum]
Solyc05g005380.2	624	464.133	105.926	-2.13148	8.46535e-06	Down	6.34062e-08	NA	NA	NA	K08065//nuclear transcription Y subunit beta	gi|723696818|ref|XP_010320573.1|//PREDICTED: nuclear transcription factor Y subunit B-6-like [Solanum lycopersicum]
Solyc04g074900.3	3249	62.6937	14.4918	-2.11308	0.0491123	Down	0.00283465	GO:0030529//intracellular ribonucleoprotein complex	GO:0005198//structural molecule activity	GO:0010467//gene expression	K02971//small subunit ribosomal protein S21e	gi|460384529|ref|XP_004237963.1|//PREDICTED: 40S ribosomal protein S21-like [Solanum lycopersicum]
Solyc10g080210.2	1790	452.466	2634.02	2.54139	2.57155e-08	Up	8.87523e-11	GO:0030312//external encapsulating structure;GO:0005576//extracellular region	GO:0004553//hydrolase activity, hydrolyzing O-glycosyl compounds	GO:0003006//developmental process involved in reproduction;GO:0044238//primary metabolic process;GO:0045229//external encapsulating structure organization	K01184//polygalacturonase [EC:3.2.1.15];K01213//galacturan 1,4-alpha-galacturonidase [EC:3.2.1.67]	gi|350537043|ref|NP_001234021.1|//polygalacturonase-2 precursor [Solanum lycopersicum]
Solyc03g006840.3	2886	79.5892	20.3778	-1.96557	0.0162425	Down	0.00062797	NA	NA	NA	NA	gi|723678987|ref|XP_010317454.1|//PREDICTED: uncharacterized protein LOC101266997 [Solanum lycopersicum]
Solyc07g053230.3	1027	850.65	131.737	-2.6909	1.27797e-07	Down	5.58372e-10	NA	NA	NA	K09422//myb proto-oncogene protein, plant	gi|460395688|ref|XP_004243413.1|//PREDICTED: myb-related protein Myb4-like [Solanum lycopersicum]
Solyc06g053840.3	1130	338.129	1376.74	2.02561	4.3958e-05	Up	4.34157e-07	NA	NA	NA	K14484//auxin-responsive protein IAA	gi|525314352|ref|NP_001266256.1|//auxin-responsive protein IAA4 [Solanum lycopersicum]
Solyc03g116280.3	974	18.6927	2.62189	-2.8338	0.0242455	Down	0.00107447	NA	GO:0016706//oxidoreductase activity, acting on paired donors, with incorporation or reduction of molecular oxygen, 2-oxoglutarate as one donor, and incorporation of one atom each of oxygen into both donors	GO:0051553//flavone biosynthetic process	K04124//gibberellin 3-beta-dioxygenase [EC:1.14.11.15];K04125//gibberellin 2-oxidase [EC:1.14.11.13]	gi|565397290|ref|XP_006364232.1|//PREDICTED: 1-aminocyclopropane-1-carboxylate oxidase 5-like isoform X1 [Solanum tuberosum]
Solyc08g082160.3	690	196.42	25.6983	-2.9342	2.08952e-05	Down	1.80339e-07	NA	NA	NA	NA	gi|970046211|ref|XP_015084607.1|//PREDICTED: uncharacterized protein LOC107028064 [Solanum pennellii]
Solyc06g009000.1	867	7.30281	106.797	3.87028	8.13794e-07	Up	4.57154e-09	NA	NA	NA	NA	gi|723704366|ref|XP_010321848.1|//PREDICTED: uncharacterized protein LOC104647783 [Solanum lycopersicum]
Solyc05g056120.3	1371	6207.41	2241.48	-1.46954	0.00274387	Down	6.59874e-05	NA	NA	NA	K17895//GATA-binding protein 3	gi|723701021|ref|XP_004239667.2|//PREDICTED: GATA transcription factor 8-like isoform X1 [Solanum lycopersicum]
Solyc00g013133.1	267	492.143	89.8564	-2.45338	0.0418541	Down	0.00226974	NA	NA	NA	NA	NA
Solyc09g011490.3	2980	264.739	58.6433	-2.17453	5.09486e-05	Down	5.16295e-07	NA	GO:0016765//transferase activity, transferring alkyl or aryl (other than methyl) groups	GO:0009755//hormone-mediated signaling pathway	K00799//glutathione S-transferase [EC:2.5.1.18]	gi|460401764|ref|XP_004246386.1|//PREDICTED: probable glutathione S-transferase [Solanum lycopersicum]
Solyc09g092370.1	432	192.44	12.0931	-3.99215	2.28321e-06	Down	1.40835e-08	NA	NA	NA	NA	gi|698511714|ref|XP_009800927.1|//PREDICTED: uncharacterized protein LOC104246751 [Nicotiana sylvestris]
Solyc08g079350.2	2074	704.192	202.189	-1.80027	0.00882994	Down	0.000284973	NA	NA	NA	K00512//steroid 17alpha-monooxygenase / 17alpha-hydroxyprogesterone deacetylase [EC:1.14.14.19 1.14.14.32]	gi|460401260|ref|XP_004246144.1|//PREDICTED: flavonoid 3'-monooxygenase-like [Solanum lycopersicum]
Solyc09g009530.3	1221	322.484	736.242	1.19095	0.0492904	Up	0.00284829	NA	NA	NA	NA	gi|460402074|ref|XP_004246539.1|//PREDICTED: uncharacterized protein LOC101261737 [Solanum lycopersicum]
Solyc06g011470.3	368	215.499	45.7555	-2.23567	0.0211475	Down	0.000885157	NA	NA	NA	NA	NA
Solyc08g080585.1	714	124	41.3839	-1.5832	0.0466188	Down	0.00263495	NA	NA	GO:0006952//defense response;GO:0001906//cell killing	K14297//nuclear pore complex protein Nup98-Nup96;K12173//BRCA1-A complex subunit BRE	gi|460400217|ref|XP_004245632.1|//PREDICTED: thaumatin-like protein [Solanum lycopersicum]
Solyc04g007410.3	1128	68.0355	199.314	1.55069	0.0191556	Up	0.000780684	NA	NA	NA	NA	gi|460382564|ref|XP_004237009.1|//PREDICTED: uncharacterized protein LOC101262408 [Solanum lycopersicum]
Solyc10g074490.2	2470	88.6285	23.0079	-1.94564	0.0187517	Down	0.000762076	NA	NA	NA	K13506//glycerol-3-phosphate O-acyltransferase 3/4 [EC:2.3.1.15]	gi|460408539|ref|XP_004249701.1|//PREDICTED: uncharacterized protein At1g04910-like [Solanum lycopersicum]
Solyc02g063170.3	1276	319.032	82.0268	-1.95953	0.0316262	Down	0.00157458	NA	NA	NA	NA	gi|460375394|ref|XP_004233491.1|//PREDICTED: uncharacterized protein LOC101257039 isoform X1 [Solanum lycopersicum]
Solyc10g086250.2	1616	7.21582	2971.67	8.6859	4.24696e-57	Up	6.23728e-61	NA	NA	NA	K09422//myb proto-oncogene protein, plant	gi|525314307|ref|NP_001265992.1|//transcription factor MYB113-like [Solanum lycopersicum]
Solyc10g008040.3	2490	106.111	292.339	1.46206	0.00794112	Up	0.000249582	NA	NA	NA	K20254//perilipin-4;K01835//phosphoglucomutase [EC:5.4.2.2]	gi|460406041|ref|XP_004248482.1|//PREDICTED: seed biotin-containing protein SBP65-like isoform X1 [Solanum lycopersicum]
Solyc01g108780.3	1511	145.945	28.775	-2.34254	0.00170528	Down	3.66276e-05	NA	NA	NA	K08233//polyneuridine-aldehyde esterase [EC:3.1.1.78]	gi|460369963|ref|XP_004230826.1|//PREDICTED: polyneuridine-aldehyde esterase [Solanum lycopersicum]
Solyc07g006600.1	558	354.611	1050.26	1.56644	0.00151309	Up	3.15551e-05	NA	NA	NA	NA	gi|460394151|ref|XP_004242668.1|//PREDICTED: protein GLUTAMINE DUMPER 2 [Solanum lycopersicum]
Solyc12g057150.1	348	4332.6	1860.83	-1.21929	0.0304534	Down	0.00149521	NA	NA	NA	NA	NA
Solyc03g113350.3	5502	954.65	388.808	-1.29591	0.0109766	Down	0.000374403	NA	NA	NA	K16276//zinc finger protein-like protein	gi|723687626|ref|XP_010318962.1|//PREDICTED: uncharacterized protein LOC101268855 [Solanum lycopersicum]
Solyc08g065790.3	3108	5678.45	1575.55	-1.84964	8.08051e-06	Down	5.96337e-08	NA	GO:0016787//hydrolase activity	NA	K01369//legumain [EC:3.4.22.34]	gi|460399181|ref|XP_004245120.1|//PREDICTED: vacuolar-processing enzyme gamma-isozyme [Solanum lycopersicum]
Solyc10g009290.1	1356	20.1687	83.8607	2.05588	0.00760183	Up	0.000236685	NA	NA	NA	K13422//transcription factor MYC2	gi|460405256|ref|XP_004248092.1|//PREDICTED: transcription factor MYC3-like [Solanum lycopersicum]
Solyc06g069110.3	860	418.143	111.523	-1.90665	0.00106581	Down	2.05156e-05	NA	NA	GO:0010876//lipid localization	NA	gi|723708845|ref|XP_004241629.2|//PREDICTED: protein YLS3-like [Solanum lycopersicum]
Solyc10g078410.2	1796	96.5526	18.399	-2.39168	0.00138984	Down	2.84234e-05	NA	NA	NA	K01640//hydroxymethylglutaryl-CoA lyase [EC:4.1.3.4]	gi|460407385|ref|XP_004249133.1|//PREDICTED: F-box protein At2g26850-like isoform X1 [Solanum lycopersicum]
Solyc05g050110.3	1353	181.664	481.054	1.40493	0.020396	Up	0.000842109	NA	NA	NA	K12842//U2-associated protein SR140	gi|970029507|ref|XP_015076083.1|//PREDICTED: uncharacterized protein LOC107020299 [Solanum pennellii]
Solyc01g102610.3	2841	932.268	345.309	-1.43286	0.0104321	Down	0.000350231	NA	NA	NA	K13447//respiratory burst oxidase [EC:1.6.3.- 1.11.1.-]	gi|460369063|ref|XP_004230384.1|//PREDICTED: ferric reduction oxidase 6-like [Solanum lycopersicum]
Solyc12g040680.2	2641	3041.54	1312.51	-1.21247	0.0153136	Down	0.000581371	NA	NA	NA	K04371//mitogen-activated protein kinase 1/3 [EC:2.7.11.24]	gi|928589375|ref|NP_001233915.2|//mitogen-activated protein kinase 16 [Solanum lycopersicum]
Solyc11g006270.2	2289	335.112	1015.31	1.59921	0.000440768	Up	7.10446e-06	NA	NA	NA	K10258//very-long-chain enoyl-CoA reductase [EC:1.3.1.93]	gi|460408991|ref|XP_004249924.1|//PREDICTED: very-long-chain enoyl-CoA reductase-like [Solanum lycopersicum]
Solyc01g102640.2	181	25.0756	4.5908	-2.44946	0.0434575	Down	0.0023886	NA	NA	NA	K14297//nuclear pore complex protein Nup98-Nup96	gi|698533464|ref|XP_009763547.1|//PREDICTED: flocculation protein FLO11-like isoform X1 [Nicotiana sylvestris]
Solyc03g007740.3	1695	5851.31	12752.6	1.12396	0.0294965	Up	0.00142847	GO:0043231//intracellular membrane-bounded organelle	NA	NA	K00861//riboflavin kinase [EC:2.7.1.26];K07748//sterol-4alpha-carboxylate 3-dehydrogenase (decarboxylating) [EC:1.1.1.170]	gi|460376840|ref|XP_004234204.1|//PREDICTED: reticulon-like protein B2 [Solanum lycopersicum]
Solyc00g226760.1	990	86.0996	20.8557	-2.04556	0.00852961	Down	0.000272418	NA	NA	NA	K01025	gi|460416349|ref|XP_004253506.1|//PREDICTED: cytosolic sulfotransferase 12-like [Solanum lycopersicum]
Solyc09g091800.3	784	165.074	39.9567	-2.0466	0.00463443	Down	0.000126428	NA	NA	NA	NA	NA
Solyc01g088760.3	4370	235.688	548.644	1.21899	0.0409086	Up	0.00219743	NA	NA	NA	K10717//cytokinin trans-hydroxylase;K15639//PHYB activation tagged suppressor 1 [EC:1.14.-.-]	gi|460367729|ref|XP_004229723.1|//PREDICTED: cytochrome P450 714C2-like [Solanum lycopersicum]
Solyc07g007250.3	542	225.892	44.8199	-2.33342	0.0108736	Down	0.000368895	NA	GO:0004866//endopeptidase inhibitor activity	GO:0010466//negative regulation of peptidase activity	NA	gi|350535352|ref|NP_001233934.1|//metallocarboxypeptidase inhibitor precursor [Solanum lycopersicum]
Solyc11g021270.1	156	129.954	25.92	-2.32586	0.0387647	Down	0.00204669	GO:0031224//intrinsic component of membrane;GO:0009941//chloroplast envelope	NA	NA	NA	gi|813424324|ref|YP_009132102.1|//Ycf1 (chloroplast) [Solanum neorickii]
Solyc01g067620.3	2196	226.6	67.4833	-1.74755	0.00499979	Down	0.000139148	NA	GO:0016706//oxidoreductase activity, acting on paired donors, with incorporation or reduction of molecular oxygen, 2-oxoglutarate as one donor, and incorporation of one atom each of oxygen into both donors	GO:0051553//flavone biosynthetic process	K05278//flavonol synthase [EC:1.14.11.23]	gi|460366664|ref|XP_004229200.1|//PREDICTED: protein SRG1 [Solanum lycopersicum]
Solyc01g101130.3	3038	157.642	49.1507	-1.68137	0.010936	Down	0.000372617	NA	NA	NA	NA	gi|565385276|ref|XP_006358538.1|//PREDICTED: myosin-11-like isoform X1 [Solanum tuberosum]
Solyc02g075625.1	747	35.5782	118.479	1.73556	0.0260038	Up	0.00118581	NA	NA	NA	K14431//transcription factor TGA	gi|723675144|ref|XP_010316820.1|//PREDICTED: transcription factor HBP-1b(c38)-like [Solanum lycopersicum]
Solyc06g065260.3	5878	300.755	1381.82	2.19991	2.38674e-05	Up	2.10316e-07	GO:0016020//membrane	GO:0000166//nucleotide binding;GO:0004672//protein kinase activity	NA	K00924	gi|723709716|ref|XP_010322765.1|//PREDICTED: receptor-like protein kinase HAIKU2 [Solanum lycopersicum]
Solyc03g115380.2	1843	57.3055	9.10895	-2.65332	0.0417419	Down	0.00226059	NA	GO:0016616//oxidoreductase activity, acting on the CH-OH group of donors, NAD or NADP as acceptor;GO:0000166//nucleotide binding	GO:0008152//metabolic process	K00012//UDPglucose 6-dehydrogenase [EC:1.1.1.22]	gi|460380492|ref|XP_004235990.1|//PREDICTED: UDP-glucose 6-dehydrogenase 1-like [Solanum lycopersicum]
Solyc08g068680.3	1633	653.06	190.015	-1.7811	0.000383331	Down	6.03792e-06	NA	GO:0048037//cofactor binding;GO:0016830//carbon-carbon lyase activity	GO:0043436//oxoacid metabolic process	K01590//histidine decarboxylase [EC:4.1.1.22]	gi|350538737|ref|NP_001233845.1|//aromatic amino acid decarboxylase 1A [Solanum lycopersicum]
Solyc10g011730.3	490	293.359	50.0912	-2.55004	0.00038991	Down	6.19882e-06	NA	NA	NA	NA	gi|460405218|ref|XP_004248073.1|//PREDICTED: arabinogalactan peptide 20-like [Solanum lycopersicum]
Solyc02g082740.1	573	1936.47	431.783	-2.16505	0.000419733	Down	6.75e-06	NA	NA	NA	K19027//zinc finger FYVE domain-containing protein 26	gi|976924804|gb|KVI08737.1|//Plant disease resistance response protein [Cynara cardunculus var. scolymus]
Solyc01g104130.3	1859	652.237	2066.75	1.6639	0.028422	Up	0.0013493	NA	NA	NA	K10767//mRNA N6-methyladenine demethylase [EC:1.14.11.53]	gi|460369284|ref|XP_004230493.1|//PREDICTED: uncharacterized protein LOC101254040 isoform X1 [Solanum lycopersicum]
Solyc01g110590.3	516	29.9009	2.91147	-3.36037	0.00302043	Down	7.39693e-05	NA	NA	NA	K14488//SAUR family protein	gi|460370312|ref|XP_004230997.1|//PREDICTED: auxin-induced protein 15A-like [Solanum lycopersicum]
Solyc11g006250.2	1460	1426.85	46.2254	-4.948	5.89272e-34	Down	1.29815e-37	NA	GO:0016787//hydrolase activity	GO:0044238//primary metabolic process	K01188//beta-glucosidase [EC:3.2.1.21];K00679//phospholipid:diacylglycerol acyltransferase [EC:2.3.1.158];K01206//alpha-L-fucosidase [EC:3.2.1.51];K10960//geranylgeranyl diphosphate/geranylgeranyl-bacteriochlorophyllide a reductase [EC:1.3.1.83 1.3.1.111]	gi|999808283|ref|NP_001307298.1|//GDSL esterase/lipase precursor [Solanum lycopersicum]
Solyc04g076780.3	4697	16252.7	2853.08	-2.51009	0.000286378	Down	4.20587e-06	NA	NA	NA	K00430//peroxidase [EC:1.11.1.7]	gi|460384660|ref|XP_004238028.1|//PREDICTED: oligopeptide transporter 4-like [Solanum lycopersicum]
Solyc07g065570.2	1409	426.384	92.807	-2.19985	0.000250569	Down	3.56283e-06	NA	NA	NA	K08065//nuclear transcription Y subunit beta	gi|723718008|ref|XP_010324257.1|//PREDICTED: nuclear transcription factor Y subunit B-2-like isoform X1 [Solanum lycopersicum]
Solyc05g053810.3	1875	5508.71	2669.6	-1.04509	0.0389108	Down	0.00206155	NA	NA	NA	K00600//glycine hydroxymethyltransferase [EC:2.1.2.1]	gi|460388388|ref|XP_004239849.1|//PREDICTED: serine hydroxymethyltransferase 4 [Solanum lycopersicum]
Solyc10g084170.1	513	1670.42	313.866	-2.41199	5.8313e-05	Down	6.0591e-07	NA	NA	NA	K01555//fumarylacetoacetase [EC:3.7.1.2]	gi|460408739|ref|XP_004249799.1|//PREDICTED: BAG family molecular chaperone regulator 5, mitochondrial-like [Solanum lycopersicum]
Solyc09g011590.3	1497	1006.05	341.292	-1.55963	0.0311022	Down	0.00154392	NA	GO:0016765//transferase activity, transferring alkyl or aryl (other than methyl) groups	GO:0006950//response to stress	K00799//glutathione S-transferase [EC:2.5.1.18]	gi|350536817|ref|NP_001234778.1|//glutathione S-transferase-like protein [Solanum lycopersicum]
Solyc09g097850.1	405	5191.02	1040.84	-2.31826	0.0148261	Down	0.000554977	NA	NA	NA	K13899//cystatin-C	gi|723733513|ref|XP_010326957.1|//PREDICTED: cysteine proteinase inhibitor B [Solanum lycopersicum]
Solyc02g091990.3	2673	87.7599	23.1911	-1.91999	0.0385527	Down	0.00203267	NA	GO:0016846//carbon-sulfur lyase activity;GO:0048037//cofactor binding;GO:0016740//transferase activity	GO:0008652//cellular amino acid biosynthetic process;GO:0003006//developmental process involved in reproduction;GO:0009692//ethylene metabolic process	K01762//1-aminocyclopropane-1-carboxylate synthase [EC:4.4.1.14]	gi|924859412|ref|NP_001234026.2|//1-aminocyclopropane-1-carboxylate synthase 3 [Solanum lycopersicum]
Solyc04g055207.1	515	134.106	11.4015	-3.55608	0.000303635	Down	4.57081e-06	NA	NA	NA	NA	NA
Solyc08g013980.3	2264	471.329	130.717	-1.85028	0.0209963	Down	0.000876515	NA	NA	NA	K16585//HAUS augmin-like complex subunit 2	gi|460398397|ref|XP_004244747.1|//PREDICTED: uncharacterized protein LOC101248502 [Solanum lycopersicum]
Solyc08g066700.3	1424	580.329	1623.91	1.48453	0.00771251	Up	0.000240697	NA	GO:0008408//3'-5' exonuclease activity;GO:0003676//nucleic acid binding	GO:0010467//gene expression	K12590//exosome complex component RRP46	gi|460399285|ref|XP_004245172.1|//PREDICTED: exosome complex exonuclease RRP46 homolog [Solanum lycopersicum]
Solyc09g018460.1	1503	10.8207	44.1353	2.02815	0.0441148	Up	0.00243578	NA	NA	NA	K14494//DELLA protein	gi|970051535|ref|XP_015087364.1|//PREDICTED: nodulation-signaling pathway 2 protein-like [Solanum pennellii]
Solyc04g071990.3	4358	1695.73	4234.72	1.32036	0.0393594	Up	0.00209109	NA	NA	NA	K12124//GIGANTEA	gi|460384263|ref|XP_004237832.1|//PREDICTED: protein GIGANTEA [Solanum lycopersicum]
Solyc07g062550.3	2545	236.772	66.1286	-1.84015	0.00549572	Down	0.000157995	GO:0044424//intracellular part	GO:0016765//transferase activity, transferring alkyl or aryl (other than methyl) groups	GO:0000270//peptidoglycan metabolic process;GO:0019276//UDP-N-acetylgalactosamine metabolic process	K00800//3-phosphoshikimate 1-carboxyvinyltransferase [EC:2.5.1.19]	gi|460397428|ref|XP_004244269.1|//PREDICTED: uncharacterized protein LOC101267142 isoform X2 [Solanum lycopersicum]
Solyc05g007180.3	1669	738.929	165.408	-2.15941	3.0709e-05	Down	2.84086e-07	GO:0043231//intracellular membrane-bounded organelle	GO:0003677//DNA binding;GO:0001071//nucleic acid binding transcription factor activity	GO:0006351//transcription, DNA-templated	K09338//homeobox-leucine zipper protein	gi|831181961|ref|NP_001296720.1|//jasmonic acid 1 2 [Solanum lycopersicum]
Solyc12g032933.1	1233	60.4253	15.7729	-1.93771	0.0263855	Down	0.00121097	NA	NA	NA	K13436//pto-interacting protein 1 [EC:2.7.11.1]	gi|723750069|ref|XP_004252206.2|//PREDICTED: CBS domain-containing protein CBSCBSPB5-like isoform X2 [Solanum lycopersicum]
Solyc03g123540.3	457	1592.81	108.741	-3.8726	1.50667e-09	Down	3.87233e-12	NA	NA	NA	K13993//HSP20 family protein	gi|460379569|ref|XP_004235534.1|//PREDICTED: 17.4 kDa class III heat shock protein [Solanum lycopersicum]
Solyc03g121540.3	2937	1468.65	6285.74	2.09759	9.5868e-05	Up	1.12285e-06	NA	GO:0030246//carbohydrate binding;GO:0015925//galactosidase activity;GO:0043167//ion binding	GO:0044238//primary metabolic process	K12309//beta-galactosidase [EC:3.2.1.23]	gi|350537661|ref|NP_001234303.1|//beta-galactosidase precursor [Solanum lycopersicum]
Solyc02g067530.3	1370	761.633	273.331	-1.47845	0.00269039	Down	6.41087e-05	NA	GO:0019842//vitamin binding;GO:0046914//transition metal ion binding;GO:0016491//oxidoreductase activity	GO:0008152//metabolic process	K00472//prolyl 4-hydroxylase [EC:1.14.11.2]	gi|460375096|ref|XP_004233344.1|//PREDICTED: probable prolyl 4-hydroxylase 6 [Solanum lycopersicum]
Solyc09g098530.3	2795	29494.3	5626.29	-2.39018	0.0422352	Down	0.00229816	NA	GO:0004553//hydrolase activity, hydrolyzing O-glycosyl compounds	GO:0006026//aminoglycan catabolic process	K00434//L-ascorbate peroxidase [EC:1.11.1.11];K01183//chitinase [EC:3.2.1.14]	gi|460405027|ref|XP_004247979.1|//PREDICTED: uncharacterized protein LOC101254735 [Solanum lycopersicum]
Solyc03g095770.3	1416	5139.02	1036.33	-2.31001	0.000540642	Down	8.99217e-06	NA	NA	NA	K18835//WRKY transcription factor 2;K13425//WRKY transcription factor 22;K16225//probable WRKY transcription factor 52	gi|460378953|ref|XP_004235231.1|//PREDICTED: probable WRKY transcription factor 70 [Solanum lycopersicum]
Solyc10g017970.1	183	4924.91	16765.8	1.76735	6.38818e-05	Up	6.9192e-07	NA	GO:0004553//hydrolase activity, hydrolyzing O-glycosyl compounds;GO:0030247//polysaccharide binding	GO:0006026//aminoglycan catabolic process	K01183//chitinase [EC:3.2.1.14]	gi|418729864|gb|AFX66979.1|//class I chitinase [Solanum tuberosum]
Solyc09g061793.1	1701	48.6426	144.044	1.56622	0.0278849	Up	0.00130743	NA	NA	NA	K07409//cytochrome P450 family 1 subfamily A polypeptide 2 [EC:1.14.14.1];K00512//steroid 17alpha-monooxygenase / 17alpha-hydroxyprogesterone deacetylase [EC:1.14.14.19 1.14.14.32]	gi|970050323|ref|XP_015086676.1|//PREDICTED: geraniol 8-hydroxylase-like isoform X1 [Solanum pennellii]
Solyc07g054260.1	336	524.555	84.4015	-2.63575	0.000261444	Down	3.75793e-06	NA	NA	NA	NA	gi|763783021|gb|KJB50092.1|//hypothetical protein B456_008G153400 [Gossypium raimondii]
Solyc04g078750.3	2321	3559.97	1609.22	-1.14551	0.028828	Down	0.00138022	NA	NA	NA	NA	gi|460384891|ref|XP_004238140.1|//PREDICTED: uncharacterized protein LOC101250111 isoform X1 [Solanum lycopersicum]
Solyc11g066890.1	1284	326.952	753.943	1.20538	0.0281788	Up	0.00133051	NA	GO:0016836//hydro-lyase activity	GO:0006558//L-phenylalanine metabolic process	K05359//arogenate/prephenate dehydratase [EC:4.2.1.91 4.2.1.51]	gi|460411229|ref|XP_004251016.1|//PREDICTED: arogenate dehydratase/prephenate dehydratase 6, chloroplastic-like [Solanum lycopersicum]
Solyc10g045420.2	2514	1260.86	435.353	-1.53415	0.0150106	Down	0.000565721	NA	NA	NA	K13506//glycerol-3-phosphate O-acyltransferase 3/4 [EC:2.3.1.15]	gi|460406749|ref|XP_004248822.1|//PREDICTED: uncharacterized protein At1g04910-like isoform X1 [Solanum lycopersicum]
Solyc02g071590.2	1218	138.007	38.6068	-1.83781	0.0085087	Down	0.000271169	NA	NA	NA	K16055//trehalose 6-phosphate synthase/phosphatase [EC:2.4.1.15 3.1.3.12]	gi|723675478|ref|XP_010316884.1|//PREDICTED: alpha,alpha-trehalose-phosphate synthase [UDP-forming] 1-like isoform X2 [Solanum lycopersicum]
Solyc06g053220.3	1140	77.957	548.135	2.81378	3.27685e-09	Up	8.90316e-12	NA	NA	NA	K09338//homeobox-leucine zipper protein	gi|460390726|ref|XP_004240976.1|//PREDICTED: homeobox-leucine zipper protein ATHB-12-like [Solanum lycopersicum]
Solyc04g058170.1	471	80.144	23.223	-1.78704	0.0385527	Down	0.00203266	NA	NA	NA	K13448//calcium-binding protein CML	gi|460383274|ref|XP_004237355.1|//PREDICTED: probable calcium-binding protein CML44 [Solanum lycopersicum]
Solyc08g042063.1	1596	10.4067	67.5819	2.69912	0.00634061	Up	0.000190459	NA	NA	NA	K07305//peptide-methionine (R)-S-oxide reductase [EC:1.8.4.12];K03006//DNA-directed RNA polymerase II subunit RPB1 [EC:2.7.7.6];K03549//KUP system potassium uptake protein;K12447//UDP-sugar pyrophosphorylase [EC:2.7.7.64];K13420//LRR receptor-like serine/threonine-protein kinase FLS2 [EC:2.7.11.1]	gi|970028548|ref|XP_015075595.1|//PREDICTED: uncharacterized mitochondrial protein AtMg00810-like [Solanum pennellii]
Solyc06g062670.3	2224	627.252	1577.48	1.33051	0.00615593	Up	0.000182852	GO:0044464//cell part	GO:0046914//transition metal ion binding	NA	K14794//ribosomal RNA-processing protein 12;K12309//beta-galactosidase [EC:3.2.1.23]	gi|970036196|ref|XP_015079426.1|//PREDICTED: protein indeterminate-domain 7 isoform X2 [Solanum pennellii]
Solyc01g099160.3	2882	397.461	1091.98	1.45806	0.00232518	Up	5.33572e-05	NA	GO:0016702//oxidoreductase activity, acting on single donors with incorporation of molecular oxygen, incorporation of two atoms of oxygen;GO:0046914//transition metal ion binding	GO:0006633//fatty acid biosynthetic process	K15718//linoleate 9S-lipoxygenase [EC:1.13.11.58]	gi|350538669|ref|NP_001234098.1|//lipoxygenase [Solanum lycopersicum]
Solyc03g120510.1	687	68.9354	187.462	1.44328	0.0332311	Up	0.00168132	NA	NA	NA	K20131//Rab5 GDP/GTP exchange factor	gi|460379876|ref|XP_004235686.1|//PREDICTED: uncharacterized protein LOC101267975 [Solanum lycopersicum]
Solyc08g007800.3	2898	177.907	389.258	1.1296	0.0474965	Up	0.0026943	NA	NA	GO:0006810//transport	NA	gi|460398092|ref|XP_004244598.1|//PREDICTED: SPX domain-containing membrane protein At4g22990-like [Solanum lycopersicum]
Solyc03g096780.1	342	48.5129	189.594	1.96647	0.00958962	Up	0.000316884	NA	NA	NA	NA	gi|460379031|ref|XP_004235268.1|//PREDICTED: uncharacterized protein LOC101243970 [Solanum lycopersicum]
Solyc11g010120.2	3205	2506.62	657.928	-1.92974	0.0104528	Down	0.000351549	GO:0044464//cell part	GO:0016209//antioxidant activity;GO:0005506//iron ion binding;GO:0003824//catalytic activity	GO:0008152//metabolic process;GO:0006950//response to stress	K00430//peroxidase [EC:1.11.1.7]	gi|460409363|ref|XP_004250108.1|//PREDICTED: peroxidase 17 [Solanum lycopersicum]
Solyc06g076490.3	1792	231.263	845.104	1.8696	1.61934e-05	Up	1.34377e-07	NA	NA	NA	NA	gi|460391182|ref|XP_004241202.1|//PREDICTED: uncharacterized protein LOC101266832 [Solanum lycopersicum]
Solyc12g017460.1	1110	425.901	97.9157	-2.1209	4.21385e-05	Down	4.13093e-07	NA	NA	NA	K10396//kinesin family member 5;K01206//alpha-L-fucosidase [EC:3.2.1.51]	gi|460413165|ref|XP_004251965.1|//PREDICTED: GDSL esterase/lipase At5g03980-like [Solanum lycopersicum]
Solyc02g093197.1	1122	71.8682	6.735	-3.41561	0.00398876	Down	0.00010442	NA	NA	NA	NA	NA
Solyc07g052980.3	1228	752.272	186.461	-2.01238	1.61934e-05	Down	1.34964e-07	GO:0030312//external encapsulating structure;GO:0005576//extracellular region	GO:0016758//transferase activity, transferring hexosyl groups;GO:0016798//hydrolase activity, acting on glycosyl bonds	GO:0044042//glucan metabolic process	K08235//xyloglucan:xyloglucosyl transferase [EC:2.4.1.207]	gi|882939031|ref|NP_001297408.1|//xyloglucan endotransglycosylase/hydrolase 16 precursor [Solanum lycopersicum]
Solyc02g085020.3	1244	350.638	3130.43	3.15831	1.70987e-13	Up	2.19729e-16	NA	GO:0016616//oxidoreductase activity, acting on the CH-OH group of donors, NAD or NADP as acceptor;GO:0048037//cofactor binding	GO:0009699//phenylpropanoid biosynthetic process	K13082//bifunctional dihydroflavonol 4-reductase/flavanone 4-reductase [EC:1.1.1.219 1.1.1.234]	gi|723668699|ref|XP_010315879.1|//PREDICTED: dihydroflavonol-4-reductase isoform X1 [Solanum lycopersicum]
Solyc01g109250.2	876	642.349	178.464	-1.84773	9.97165e-05	Down	1.17261e-06	NA	NA	NA	NA	gi|460370014|ref|XP_004230850.1|//PREDICTED: uncharacterized protein LOC101261073 [Solanum lycopersicum]
Solyc01g091230.3	2451	297.385	89.9772	-1.7247	0.00195462	Down	4.32748e-05	NA	NA	NA	K13418//somatic embryogenesis receptor kinase 1 [EC:2.7.10.1 2.7.11.1];K04730//interleukin-1 receptor-associated kinase 1 [EC:2.7.11.1]	gi|460367898|ref|XP_004229807.1|//PREDICTED: probable LRR receptor-like serine/threonine-protein kinase At1g34110 [Solanum lycopersicum]
Solyc08g007820.1	735	291.289	114.497	-1.34713	0.0309891	Down	0.00153717	NA	NA	NA	K09286//EREBP-like factor	gi|723720083|ref|XP_010324621.1|//PREDICTED: dehydration-responsive element-binding protein 1E-like [Solanum lycopersicum]
Solyc06g076050.3	2116	5868.14	1770.93	-1.7284	0.000784498	Down	1.4229e-05	NA	NA	NA	K19044//E3 ubiquitin-protein ligase XBAT32/33 [EC:2.3.2.27]	gi|525314108|ref|NP_001265951.1|//Hop-interacting protein THI033 [Solanum lycopersicum]
Solyc03g044300.3	1731	188.908	992.93	2.39401	8.25245e-08	Up	3.42388e-10	GO:0043231//intracellular membrane-bounded organelle	GO:0001071//nucleic acid binding transcription factor activity;GO:0003676//nucleic acid binding	GO:0006351//transcription, DNA-templated	K09284//AP2-like factor, euAP2 lineage	gi|350535469|ref|NP_001234452.1|//APETALA2-like protein [Solanum lycopersicum]
Solyc07g053120.3	3879	98.3952	17.1836	-2.51755	0.000314006	Down	4.77303e-06	NA	NA	NA	K04733//interleukin-1 receptor-associated kinase 4 [EC:2.7.11.1]	gi|723715515|ref|XP_010323783.1|//PREDICTED: G-type lectin S-receptor-like serine/threonine-protein kinase At4g03230 [Solanum lycopersicum]
Solyc02g079510.3	1313	2630	784.524	-1.74517	0.016528	Down	0.000643863	NA	GO:0016209//antioxidant activity;GO:0005506//iron ion binding;GO:0003824//catalytic activity	GO:0042743//hydrogen peroxide metabolic process;GO:0006950//response to stress	K00430//peroxidase [EC:1.11.1.7]	gi|817473493|ref|NP_001295320.1|//suberization-associated anionic peroxidase 2 precursor [Solanum lycopersicum]
Solyc05g054590.3	2070	1748.11	584.246	-1.58115	0.0180394	Down	0.000727246	NA	GO:0016831//carboxy-lyase activity;GO:0048037//cofactor binding	GO:0008152//metabolic process	K08678//UDP-glucuronate decarboxylase [EC:4.1.1.35]	gi|970026611|ref|XP_015074621.1|//PREDICTED: UDP-glucuronic acid decarboxylase 6-like [Solanum pennellii]
Solyc03g019760.3	3054	671.47	1497.89	1.15754	0.0341285	Up	0.00174677	GO:0044464//cell part	GO:0015604//organic phosphonate transmembrane transporter activity;GO:0032559//adenyl ribonucleotide binding;GO:0017111//nucleoside-triphosphatase activity	GO:0009207//purine ribonucleoside triphosphate catabolic process	K05681//ATP-binding cassette, subfamily G (WHITE), member 2	gi|460377060|ref|XP_004234313.1|//PREDICTED: ABC transporter G family member 11-like [Solanum lycopersicum]
Solyc10g006550.2	658	73.1792	19.1817	-1.9317	0.0300225	Down	0.00147048	NA	NA	NA	K11450//lysine-specific histone demethylase 1A [EC:1.-.-.-]	gi|565358356|ref|XP_006345993.1|//PREDICTED: protein FLOWERING LOCUS D-like [Solanum tuberosum]
Solyc02g062310.1	399	73.4822	9.03537	-3.02374	0.00599888	Down	0.000175544	NA	NA	NA	K06699//proteasome activator subunit 4;K12472//epidermal growth factor receptor substrate 15	gi|723678404|ref|XP_010317369.1|//PREDICTED: dehydration-responsive protein RD22-like, partial [Solanum lycopersicum]
Solyc01g087180.3	703	75.6302	762.466	3.33364	1.90618e-11	Up	3.49937e-14	NA	NA	NA	K10999//cellulose synthase A [EC:2.4.1.12]	gi|460367534|ref|XP_004229628.1|//PREDICTED: uncharacterized protein LOC101246280 [Solanum lycopersicum]
Solyc03g119900.3	2074	79.2507	9.53059	-3.05579	0.00114434	Down	2.23944e-05	NA	NA	NA	NA	gi|723688359|ref|XP_004236413.2|//PREDICTED: protein jagged-1-like [Solanum lycopersicum]
Solyc02g069490.3	2148	2833.44	811.923	-1.80314	1.13307e-05	Down	8.98602e-08	NA	GO:0003824//catalytic activity;GO:0050662//coenzyme binding	NA	K09828//Delta24-sterol reductase [EC:1.3.1.72 1.3.1.-]	gi|970009887|ref|XP_015065843.1|//PREDICTED: delta(24)-sterol reductase-like [Solanum pennellii]
Solyc08g006740.3	1753	11.8566	47.4011	1.99924	0.0411851	Up	0.00221531	NA	GO:0048037//cofactor binding;GO:0016830//carbon-carbon lyase activity	GO:0043436//oxoacid metabolic process	K01590//histidine decarboxylase [EC:4.1.1.22]	gi|350539035|ref|NP_001233859.1|//aromatic amino acid decarboxylase 2 [Solanum lycopersicum]
Solyc12g006970.1	213	1224.15	384.003	-1.67259	0.0342027	Down	0.00175434	NA	NA	NA	NA	NA
Solyc06g060110.3	2246	3856.66	1899.73	-1.02155	0.0337237	Down	0.00171443	GO:0031224//intrinsic component of membrane	NA	NA	K14209//solute carrier family 36 (proton-coupled amino acid transporter)	gi|936976433|ref|NP_001234606.2|//amino acid transporter [Solanum lycopersicum]
Solyc10g079390.1	1089	67.2745	19.5447	-1.78328	0.0401152	Down	0.00214008	NA	NA	NA	NA	gi|723740144|ref|XP_010312402.1|//PREDICTED: uncharacterized protein LOC104644425 [Solanum lycopersicum]
Solyc09g010210.3	1802	122.163	2764.13	4.49994	1.01647e-30	Up	2.61246e-34	NA	GO:0004553//hydrolase activity, hydrolyzing O-glycosyl compounds	GO:0009827//plant-type cell wall modification;GO:0044238//primary metabolic process	K01179//endoglucanase [EC:3.2.1.4]	gi|350538697|ref|NP_001234867.1|//endo-1,4-beta-glucanase precursor [Solanum lycopersicum]
Solyc07g007930.3	3098	1255.27	6198.42	2.3039	1.87043e-07	Up	8.61928e-10	NA	NA	NA	K06617//raffinose synthase [EC:2.4.1.82]	gi|723712740|ref|XP_004242758.2|//PREDICTED: probable galactinol--sucrose galactosyltransferase 6 isoform X1 [Solanum lycopersicum]
Solyc02g068280.3	5392	591.32	2194.21	1.89169	1.70338e-05	Up	1.4322e-07	NA	GO:0004175//endopeptidase activity;GO:0005515//protein binding	GO:0044092//negative regulation of molecular function;GO:0019538//protein metabolic process	K13199//plasminogen activator inhibitor 1 RNA-binding protein;K12663//Delta(3,5)-Delta(2,4)-dienoyl-CoA isomerase [EC:5.3.3.-];K01183//chitinase [EC:3.2.1.14]	gi|964749884|ref|NP_001304905.1|//subtilisin-like protease SBT3.5 precursor [Solanum lycopersicum]
Solyc05g052050.1	705	154.105	405.741	1.39664	0.0316277	Up	0.00157581	GO:0043231//intracellular membrane-bounded organelle	GO:0001071//nucleic acid binding transcription factor activity;GO:0003676//nucleic acid binding	GO:0050794//regulation of cellular process;GO:0050896//response to stimulus;GO:0006351//transcription, DNA-templated	K13432//pathogenesis-related genes transcriptional activator PTI4;K09286//EREBP-like factor	gi|460388658|ref|XP_004239983.1|//PREDICTED: ethylene-responsive transcription factor 1 [Solanum lycopersicum]
Solyc09g013150.3	2138	416.552	172.087	-1.27536	0.0247512	Down	0.0011096	NA	NA	GO:0006810//transport	K08193//MFS transporter, ACS family, solute carrier family 17 (sodium-dependent inorganic phosphate cotransporter), other;K12303//MFS transporter, ACS family, solute carrier family 17 (sodium-dependent inorganic phosphate cotransporter), member 9;K13783//MFS transporter, OPA family, solute carrier family 37 (glycerol-3-phosphate transporter), member 1/2	gi|460401674|ref|XP_004246342.1|//PREDICTED: probable anion transporter 3, chloroplastic [Solanum lycopersicum]
Solyc11g072470.2	909	441.605	1277.73	1.53275	0.00634061	Up	0.000189855	NA	NA	NA	K13944;K14491//two-component response regulator ARR-B family	gi|460411743|ref|XP_004251265.1|//PREDICTED: LOB domain-containing protein 1 [Solanum lycopersicum]
Solyc08g080490.3	660	435317	152084	-1.5172	0.00291528	Down	7.04308e-05	NA	NA	NA	NA	gi|460400233|ref|XP_004245640.1|//PREDICTED: 2S sulfur-rich seed storage protein 2-like [Solanum lycopersicum]
Solyc10g018580.1	243	332.425	57.196	-2.53905	0.0228699	Down	0.000985834	GO:0031224//intrinsic component of membrane;GO:0009941//chloroplast envelope	NA	NA	NA	gi|544163672|ref|YP_008563147.1|//hypothetical chloroplast RF1 (chloroplast) [Solanum lycopersicum]
Solyc10g081120.2	2834	888.088	3310.88	1.89844	0.00390396	Up	0.000101053	NA	GO:0004553//hydrolase activity, hydrolyzing O-glycosyl compounds	GO:0019566//arabinose metabolic process	K01209//alpha-N-arabinofuranosidase [EC:3.2.1.55]	gi|854282314|ref|NP_001233925.2|//alpha-L-arabinofuranosidase precursor [Solanum lycopersicum]
Solyc03g118810.1	495	2373.37	682.876	-1.79724	0.0170285	Down	0.000672112	NA	NA	NA	K13448//calcium-binding protein CML	gi|460380152|ref|XP_004235822.1|//PREDICTED: calcium-binding allergen Ole e 8-like [Solanum lycopersicum]
Solyc01g010770.3	3569	208.596	494.978	1.24665	0.0482488	Up	0.00275292	GO:0044464//cell part	NA	NA	K15040//voltage-dependent anion channel protein 2	gi|460364983|ref|XP_004228385.1|//PREDICTED: hypersensitive-induced response protein 1 [Solanum lycopersicum]
Solyc06g006000.3	953	67.1263	259.472	1.95063	0.000248717	Up	3.52493e-06	NA	NA	NA	NA	gi|460389514|ref|XP_004240397.1|//PREDICTED: uncharacterized protein LOC101264428 [Solanum lycopersicum]
Solyc01g108400.3	5050	136.086	428.656	1.65531	0.00379826	Up	9.8178e-05	NA	GO:0046872//metal ion binding;GO:0032559//adenyl ribonucleotide binding;GO:0004672//protein kinase activity	GO:0006464//cellular protein modification process	K00924	gi|460369917|ref|XP_004230803.1|//PREDICTED: CDPK-related kinase 5 [Solanum lycopersicum]
Solyc02g092790.3	3748	24851.1	9915	-1.32562	0.00292754	Down	7.11571e-05	GO:0044464//cell part	NA	GO:0051234//establishment of localization	K12347//natural resistance-associated macrophage protein	gi|697124709|ref|XP_009616361.1|//PREDICTED: metal transporter Nramp3-like [Nicotiana tomentosiformis]
Solyc03g117480.3	3448	3332.71	8990.91	1.43177	0.0104882	Up	0.000353124	GO:0016021//integral component of membrane	GO:0046872//metal ion binding;GO:0015405//P-P-bond-hydrolysis-driven transmembrane transporter activity;GO:0016462//pyrophosphatase activity	GO:0006818//hydrogen transport	K01507//inorganic pyrophosphatase [EC:3.6.1.1]	gi|1001624455|ref|NP_001307479.1|//H+-inorganic pyrophosphatase 2 [Solanum lycopersicum]
Solyc12g095790.2	1752	1737.79	728	-1.25524	0.0243224	Down	0.00108313	GO:0031224//intrinsic component of membrane	NA	NA	K15285//solute carrier family 35, member E3	gi|460415528|ref|XP_004253110.1|//PREDICTED: UDP-galactose transporter 2 [Solanum lycopersicum]
Solyc12g094440.2	1224	96.3226	26.2638	-1.8748	0.0102261	Down	0.000342413	NA	NA	NA	K11446//histone demethylase JARID1 [EC:1.14.11.-];K09272//structure-specific recognition protein 1	gi|460415718|ref|XP_004253204.1|//PREDICTED: high mobility group B protein 9 [Solanum lycopersicum]
Solyc09g005770.1	1275	3084.06	385.719	-2.99921	7.4537e-05	Down	8.23749e-07	NA	NA	NA	K01889//phenylalanyl-tRNA synthetase alpha chain [EC:6.1.1.20];K11649//SWI/SNF related-matrix-associated actin-dependent regulator of chromatin subfamily C;K04079//molecular chaperone HtpG	gi|460402866|ref|XP_004246931.1|//PREDICTED: putative F-box protein At3g16210 [Solanum lycopersicum]
Solyc01g087970.3	4587	330.053	1012.78	1.61755	0.000896931	Up	1.66357e-05	NA	NA	NA	K16297//serine carboxypeptidase-like clade II [EC:3.4.16.-]	gi|296085098|emb|CBI28593.3|//unnamed protein product [Vitis vinifera]
Solyc08g075080.3	3504	168.526	46.4422	-1.85947	0.00801692	Down	0.000252591	NA	NA	NA	K16271//E3 ubiquitin-protein ligase RLIM [EC:2.3.2.27];K15692//E3 ubiquitin-protein ligase RNF13 [EC:2.3.2.27]	gi|460401027|ref|XP_004246031.1|//PREDICTED: uncharacterized protein LOC101258477 isoform X1 [Solanum lycopersicum]
Solyc05g015420.3	1569	397.662	971.339	1.28843	0.00717797	Up	0.000220975	NA	GO:0046914//transition metal ion binding	NA	NA	gi|460387059|ref|XP_004239208.1|//PREDICTED: F-box protein At1g67340 [Solanum lycopersicum]
Solyc11g006950.2	517	218.887	33.7491	-2.69726	0.00164289	Down	3.49825e-05	NA	NA	NA	NA	gi|697164208|ref|XP_009590912.1|//PREDICTED: defensin-like protein 1 [Nicotiana tomentosiformis]
Solyc11g072620.1	234	36.422	131.709	1.85447	0.0191415	Up	0.000779408	NA	NA	NA	NA	NA
Solyc12g008510.2	1889	49.1386	192.668	1.97119	0.000863331	Up	1.59125e-05	NA	GO:0032559//adenyl ribonucleotide binding;GO:0016772//transferase activity, transferring phosphorus-containing groups	GO:0006007//glucose catabolic process;GO:0006796//phosphate-containing compound metabolic process	K00844//hexokinase [EC:2.7.1.1]	gi|350535515|ref|NP_001234710.1|//hexokinase [Solanum lycopersicum]
Solyc03g112490.1	351	66.3436	7.86802	-3.07588	0.00175051	Down	3.79204e-05	NA	NA	NA	NA	NA
Solyc11g066930.1	960	61.1507	269.448	2.13957	0.0173495	Up	0.00069115	NA	NA	NA	K10406//kinesin family member C2/C3	gi|460411239|ref|XP_004251021.1|//PREDICTED: uncharacterized protein LOC101249043 [Solanum lycopersicum]
Solyc08g066400.2	953	80.1586	17.2131	-2.21935	0.0165986	Down	0.000649657	NA	NA	NA	K02218//casein kinase 1 [EC:2.7.11.1];K20476//RAB6A-GEF complex partner protein 1;K08959	gi|460399735|ref|XP_004245392.1|//PREDICTED: uncharacterized protein LOC101249392 [Solanum lycopersicum]
Solyc08g061970.3	1451	390.936	80.331	-2.2829	0.000747	Down	1.33844e-05	NA	GO:0016765//transferase activity, transferring alkyl or aryl (other than methyl) groups	GO:0006596//polyamine biosynthetic process	K18787//thermospermine synthase [EC:2.5.1.79]	gi|350537177|ref|NP_001234027.1|//spe4 protein [Solanum lycopersicum]
Solyc06g009600.1	2013	259.706	65.0839	-1.99651	0.000247095	Down	3.49286e-06	NA	NA	NA	K11666//INO80 complex subunit B	gi|460390036|ref|XP_004240648.1|//PREDICTED: AF4/FMR2 family member 4-like isoform X1 [Solanum lycopersicum]
Solyc05g015530.3	721	2720.68	1108.34	-1.29557	0.0485079	Down	0.00277483	NA	NA	NA	NA	gi|460387092|ref|XP_004239223.1|//PREDICTED: stress-associated endoplasmic reticulum protein 2 [Solanum lycopersicum]
Solyc03g019750.3	1868	2.89261	130.788	5.49872	1.43765e-11	Up	2.53368e-14	GO:0044459//plasma membrane part;GO:0030312//external encapsulating structure	GO:0035251//UDP-glucosyltransferase activity	GO:0045229//external encapsulating structure organization;GO:0009250//glucan biosynthetic process	K13379//reversibly glycosylated polypeptide / UDP-arabinopyranose mutase [EC:2.4.1.- 5.4.99.30]	gi|460377108|ref|XP_004234337.1|//PREDICTED: alpha-1,4-glucan-protein synthase [UDP-forming] 1-like isoform X2 [Solanum lycopersicum]
Solyc03g098480.1	978	59.6432	442.994	2.89286	3.97123e-10	Up	8.89429e-13	NA	NA	NA	NA	gi|970016030|ref|XP_015069105.1|//PREDICTED: uncharacterized protein LOC107013744 [Solanum pennellii]
Solyc11g017470.2	1385	728.067	3820.51	2.39162	0.000611796	Up	1.0463e-05	NA	GO:0003676//nucleic acid binding	NA	K12581//CCR4-NOT transcription complex subunit 7/8;K02437//glycine cleavage system H protein;K13126//polyadenylate-binding protein;K01054//acylglycerol lipase [EC:3.1.1.23]	gi|525313915|ref|NP_001265908.1|//NAC domain-containing protein 2-like [Solanum lycopersicum]
Solyc01g099630.3	1404	1168.95	143.102	-3.03011	3.8972e-12	Down	5.72359e-15	GO:0030312//external encapsulating structure;GO:0005576//extracellular region	GO:0016758//transferase activity, transferring hexosyl groups;GO:0016798//hydrolase activity, acting on glycosyl bonds	GO:0045229//external encapsulating structure organization;GO:0044042//glucan metabolic process	K08235//xyloglucan:xyloglucosyl transferase [EC:2.4.1.207]	gi|350540046|ref|NP_001233858.1|//probable xyloglucan endotransglucosylase/hydrolase 1 precursor [Solanum lycopersicum]
Solyc04g078590.3	3474	917.087	205.728	-2.15632	5.70069e-07	Down	3.05589e-09	NA	NA	NA	K04730//interleukin-1 receptor-associated kinase 1 [EC:2.7.11.1]	gi|723696624|ref|XP_004238131.2|//PREDICTED: probable inactive receptor kinase At5g67200 [Solanum lycopersicum]
Solyc08g082680.3	916	44.5297	143.634	1.68956	0.0330953	Up	0.0016708	NA	NA	NA	K19039//E3 ubiquitin-protein ligase ATL7/58/59 [EC:2.3.2.27]	gi|460399942|ref|XP_004245495.1|//PREDICTED: RING-H2 zinc finger protein RHA4a [Solanum lycopersicum]
Solyc01g109790.3	3948	1260.23	435.984	-1.53134	0.000412561	Down	6.61951e-06	GO:0009536//plastid	GO:0032559//adenyl ribonucleotide binding;GO:0070566//adenylyltransferase activity	GO:0005977//glycogen metabolic process;GO:0005982//starch metabolic process	K00975//glucose-1-phosphate adenylyltransferase [EC:2.7.7.27]	gi|807045825|ref|NP_001233918.2|//ADP-glucose pyrophosphorylase large subunit [Solanum lycopersicum]
Solyc08g079090.3	2598	6309.76	2084.69	-1.59775	0.00134808	Down	2.74655e-05	NA	GO:0016682//oxidoreductase activity, acting on diphenols and related substances as donors, oxygen as acceptor;GO:0046914//transition metal ion binding	GO:0008152//metabolic process	K19791//iron transport multicopper oxidase	gi|460400431|ref|XP_004245738.1|//PREDICTED: monocopper oxidase-like protein SKU5 [Solanum lycopersicum]
Solyc02g077610.3	7634	857.159	210.278	-2.02727	0.0193971	Down	0.000794756	NA	NA	NA	NA	gi|723674881|ref|XP_010316779.1|//PREDICTED: NAC domain-containing protein 8 [Solanum lycopersicum]
Solyc03g118310.3	4074	166.148	49.6997	-1.74116	0.0116714	Down	0.000407959	NA	NA	NA	K16190//glucuronokinase [EC:2.7.1.43];K13422//transcription factor MYC2	gi|460380193|ref|XP_004235842.1|//PREDICTED: transcription factor ICE1-like [Solanum lycopersicum]
Solyc01g094790.3	1963	909.465	2247.38	1.30516	0.00778269	Up	0.000244031	NA	GO:0048037//cofactor binding;GO:0016835//carbon-oxygen lyase activity	GO:0000097//sulfur amino acid biosynthetic process;GO:0006563//L-serine metabolic process	K13034//L-3-cyanoalanine synthase/ cysteine synthase [EC:2.5.1.47 4.4.1.9]	gi|460368103|ref|XP_004229909.1|//PREDICTED: bifunctional L-3-cyanoalanine synthase/cysteine synthase 2, mitochondrial [Solanum lycopersicum]
Solyc06g076300.3	2565	418.868	163.55	-1.35677	0.0185725	Down	0.000751464	NA	NA	NA	K07025//putative hydrolase of the HAD superfamily	gi|723707106|ref|XP_010322341.1|//PREDICTED: uncharacterized protein C24B11.05-like isoform X1 [Solanum lycopersicum]
Solyc09g092690.3	3759	509.24	114.27	-2.15591	5.15568e-06	Down	3.59663e-08	NA	NA	NA	K09571//FK506-binding protein 4/5 [EC:5.2.1.8]	gi|460404883|ref|XP_004247908.1|//PREDICTED: 70 kDa peptidyl-prolyl isomerase-like [Solanum lycopersicum]
Solyc11g071360.1	669	220.761	28.1288	-2.97236	3.11892e-05	Down	2.89722e-07	NA	NA	NA	NA	NA
Solyc07g008430.2	608	183.877	16.1394	-3.51008	0.000114884	Down	1.38354e-06	NA	NA	NA	NA	gi|970040909|ref|XP_015081846.1|//PREDICTED: uncharacterized protein LOC107025584 [Solanum pennellii]
Solyc02g070020.1	1440	206.473	886.56	2.10226	0.00514644	Up	0.000144175	NA	GO:0016740//transferase activity	NA	K18823//soyasaponin III rhamnosyltransferase [EC:2.4.1.273]	gi|460374714|ref|XP_004233155.1|//PREDICTED: UDP-glycosyltransferase 91C1-like [Solanum lycopersicum]
Solyc01g080020.2	1631	670.027	1622.63	1.27604	0.00530868	Up	0.000150669	NA	NA	NA	K00924;K02882//large subunit ribosomal protein L18Ae	gi|460367144|ref|XP_004229435.1|//PREDICTED: basic 7S globulin-like [Solanum lycopersicum]
Solyc07g049370.2	1645	925.875	186.506	-2.31159	9.29129e-06	Down	7.09572e-08	NA	GO:0043167//ion binding;GO:0016798//hydrolase activity, acting on glycosyl bonds	GO:0044238//primary metabolic process	K19891//glucan endo-1,3-beta-glucosidase 1/2/3 [EC:3.2.1.39]	gi|460395895|ref|XP_004243515.1|//PREDICTED: glucan endo-1,3-beta-glucosidase 12 [Solanum lycopersicum]
Solyc03g113720.3	1213	159.094	27.3638	-2.53954	0.00272663	Down	6.54727e-05	NA	GO:0004871//signal transducer activity;GO:0016772//transferase activity, transferring phosphorus-containing groups	GO:0007165//signal transduction;GO:0006351//transcription, DNA-templated;GO:0006796//phosphate-containing compound metabolic process	K14492//two-component response regulator ARR-A family	gi|460380828|ref|XP_004236156.1|//PREDICTED: two-component response regulator ARR15-like [Solanum lycopersicum]
Solyc04g054830.3	1915	5.51776	38.1365	2.78902	0.00600597	Up	0.000176633	NA	NA	NA	K20279//synaptojanin [EC:3.1.3.36];K01099//inositol polyphosphate 5-phosphatase INPP5B/F [EC:3.1.3.36]	gi|723692100|ref|XP_010319748.1|//PREDICTED: type I inositol 1,4,5-trisphosphate 5-phosphatase CVP2 [Solanum lycopersicum]
Solyc02g079750.3	1079	3319.1	998.943	-1.73232	0.0168096	Down	0.000661621	NA	GO:0000166//nucleotide binding;GO:0003824//catalytic activity	NA	K03809//NAD(P)H dehydrogenase (quinone) [EC:1.6.5.2]	gi|970005188|ref|XP_015063427.1|//PREDICTED: probable NAD(P)H dehydrogenase (quinone) FQR1-like 1 [Solanum pennellii]
Solyc12g094620.2	2629	8556.59	30574.3	1.83721	3.32518e-05	Up	3.10103e-07	GO:0005777//peroxisome	GO:0004601//peroxidase activity;GO:0005506//iron ion binding	GO:0042743//hydrogen peroxide metabolic process;GO:0006950//response to stress	K03781//catalase [EC:1.11.1.6]	gi|350537883|ref|NP_001234827.1|//catalase isozyme 1 [Solanum lycopersicum]
Solyc08g068640.4	1587	82.2377	16.4072	-2.32547	0.00345404	Down	8.77586e-05	NA	GO:0048037//cofactor binding;GO:0016830//carbon-carbon lyase activity	GO:0043436//oxoacid metabolic process	K01590//histidine decarboxylase [EC:4.1.1.22]	gi|350538737|ref|NP_001233845.1|//aromatic amino acid decarboxylase 1A [Solanum lycopersicum]
Solyc08g005260.2	1452	512.641	111.492	-2.201	3.41394e-06	Down	2.18103e-08	NA	NA	NA	K06236//collagen, type I, alpha;K14491//two-component response regulator ARR-B family;K14317//nuclear pore complex protein Nup214	gi|723719257|ref|XP_004244407.2|//PREDICTED: probable transcription factor KAN2 isoform X2 [Solanum lycopersicum]
Solyc05g005490.3	1364	1318.5	5001.22	1.92338	0.0278308	Up	0.00130331	NA	GO:0016836//hydro-lyase activity;GO:0046914//transition metal ion binding	NA	K01673//carbonic anhydrase [EC:4.2.1.1]	gi|849515008|ref|NP_001296993.1|//carbonic anhydrase 2 1 [Solanum lycopersicum]
Solyc01g103470.2	1040	649.381	100.96	-2.68528	3.0709e-05	Down	2.81502e-07	NA	NA	NA	NA	gi|590681929|ref|XP_007041211.1|//Uncharacterized protein TCM_006157 [Theobroma cacao]
Solyc07g008540.3	2222	80.6618	218.073	1.43486	0.0206572	Up	0.000857808	NA	NA	NA	K12130//pseudo-response regulator 5;K12135//zinc finger protein CONSTANS;K12129//pseudo-response regulator 7	gi|460394426|ref|XP_004242804.1|//PREDICTED: protein CHLOROPLAST IMPORT APPARATUS 2 isoform X1 [Solanum lycopersicum]
Solyc08g068600.3	1505	2951.59	1455.36	-1.02012	0.0490003	Down	0.00281897	NA	GO:0048037//cofactor binding;GO:0016830//carbon-carbon lyase activity	GO:0043436//oxoacid metabolic process	K01590//histidine decarboxylase [EC:4.1.1.22]	gi|460399503|ref|XP_004245279.1|//PREDICTED: histidine decarboxylase-like [Solanum lycopersicum]
Solyc02g083250.3	1072	1367.53	2813.83	1.04096	0.0317657	Up	0.00158502	NA	NA	NA	K18470//Rho GTPase-activating protein 1	gi|460373458|ref|XP_004232536.1|//PREDICTED: ganglioside-induced differentiation-associated protein 2 [Solanum lycopersicum]
Solyc06g066800.2	1340	1177.81	486.953	-1.27425	0.0452634	Down	0.00252774	NA	NA	NA	K03768//peptidyl-prolyl cis-trans isomerase B (cyclophilin B) [EC:5.2.1.8]	gi|460392236|ref|XP_004241723.1|//PREDICTED: uncharacterized protein LOC101245769 [Solanum lycopersicum]
Solyc06g060360.3	1335	90.443	23.6778	-1.93348	0.0125672	Down	0.000447004	NA	NA	NA	NA	gi|460392851|ref|XP_004242026.1|//PREDICTED: uncharacterized protein LOC101260545 [Solanum lycopersicum]
Solyc12g089295.1	1944	2.68909	18.1055	2.75123	0.030161	Up	0.00147837	NA	NA	NA	NA	NA
Solyc06g053440.3	1080	1193.24	150.332	-2.98866	0.00624909	Down	0.000186307	NA	NA	NA	NA	gi|460390769|ref|XP_004240997.1|//PREDICTED: uncharacterized protein LOC101245659 [Solanum lycopersicum]
Solyc08g078695.1	913	4853.48	1054.48	-2.20249	6.07709e-06	Down	4.35098e-08	NA	NA	NA	K13993//HSP20 family protein	gi|350539261|ref|NP_001233872.1|//mitochondrial small heat shock protein [Solanum lycopersicum]
Solyc05g005170.3	1596	83.8238	21.5382	-1.96046	0.0412213	Down	0.00222287	NA	GO:0004553//hydrolase activity, hydrolyzing O-glycosyl compounds	GO:0008152//metabolic process	K01184//polygalacturonase [EC:3.2.1.15]	gi|460385922|ref|XP_004238649.1|//PREDICTED: polygalacturonase At1g48100-like [Solanum lycopersicum]
Solyc02g093160.3	4305	459.236	172.841	-1.40979	0.0103797	Down	0.000347947	NA	NA	NA	K10352//myosin heavy chain	gi|460372076|ref|XP_004231859.1|//PREDICTED: filament-like plant protein 7 [Solanum lycopersicum]
Solyc10g079980.1	1416	819.489	315.874	-1.37537	0.00551065	Down	0.000158626	NA	NA	NA	K13495//cis-zeatin O-glucosyltransferase [EC:2.4.1.215]	gi|460407626|ref|XP_004249252.1|//PREDICTED: zeatin O-glucosyltransferase-like [Solanum lycopersicum]
Solyc03g116720.2	1659	22.4548	3.61392	-2.63538	0.0314166	Down	0.00156171	NA	GO:0060089//molecular transducer activity;GO:0016628//oxidoreductase activity, acting on the CH-CH group of donors, NAD or NADP as acceptor	GO:0007165//signal transduction;GO:0008152//metabolic process	K14490//histidine-containing phosphotransfer peotein	gi|460380421|ref|XP_004235955.1|//PREDICTED: histidine-containing phosphotransfer protein 6 [Solanum lycopersicum]
Solyc10g084290.2	2594	119.722	26.5837	-2.17107	0.00219189	Down	4.95259e-05	NA	NA	NA	K10352//myosin heavy chain;K12472//epidermal growth factor receptor substrate 15;K20478//golgin subfamily B member 1	gi|460408133|ref|XP_004249501.1|//PREDICTED: interactor of constitutive active ROPs 2, chloroplastic-like [Solanum lycopersicum]
Solyc05g051900.3	1784	162.493	444.89	1.45307	0.0198688	Up	0.000816315	NA	NA	NA	K13783//MFS transporter, OPA family, solute carrier family 37 (glycerol-3-phosphate transporter), member 1/2	gi|460388672|ref|XP_004239990.1|//PREDICTED: uncharacterized protein LOC101247024 [Solanum lycopersicum]
Solyc07g044970.1	642	10.7191	148.953	3.7966	3.69059e-08	Up	1.35504e-10	NA	NA	NA	NA	gi|747074129|ref|XP_011084046.1|//PREDICTED: uncharacterized protein LOC105166406 [Sesamum indicum]
Solyc05g010070.3	1914	4021.38	965.11	-2.05893	4.5971e-06	Down	3.08977e-08	NA	NA	NA	K17808//mitochondrial protein import protein ZIM17	gi|460386591|ref|XP_004238981.1|//PREDICTED: uncharacterized protein C24H6.02c [Solanum lycopersicum]
Solyc06g071540.3	3375	61.4861	6.55434	-3.22974	0.000110935	Down	1.33191e-06	NA	NA	NA	NA	gi|460391825|ref|XP_004241519.1|//PREDICTED: uncharacterized protein LOC101260442 [Solanum lycopersicum]
Solyc12g010745.1	1599	2988.1	7348.4	1.2982	0.00522158	Up	0.00014743	GO:0031224//intrinsic component of membrane	GO:0032559//adenyl ribonucleotide binding;GO:0016301//kinase activity;GO:0004871//signal transducer activity	GO:0006464//cellular protein modification process	K04730//interleukin-1 receptor-associated kinase 1 [EC:2.7.11.1]	gi|723748250|ref|XP_010313855.1|//PREDICTED: protein STRUBBELIG-RECEPTOR FAMILY 3 isoform X2 [Solanum lycopersicum]
Solyc04g064600.1	459	438.664	106.933	-2.03642	2.44263e-05	Down	2.16138e-07	NA	NA	NA	NA	gi|723693532|ref|XP_010320024.1|//PREDICTED: uncharacterized protein LOC104647118 [Solanum lycopersicum]
Solyc09g018280.1	1332	808.408	2206.56	1.44864	0.0235984	Up	0.00103107	NA	GO:0000166//nucleotide binding;GO:0004672//protein kinase activity	GO:0009987//cellular process	K12761//carbon catabolite-derepressing protein kinase [EC:2.7.11.1]	gi|460401515|ref|XP_004246268.1|//PREDICTED: CBL-interacting serine/threonine-protein kinase 14 [Solanum lycopersicum]
Solyc10g085010.2	756	3798.86	1256.26	-1.59643	0.0220923	Down	0.000938081	NA	NA	NA	NA	gi|460408240|ref|XP_004249554.1|//PREDICTED: uncharacterized protein LOC101267755 [Solanum lycopersicum]
Solyc09g082845.1	390	33.9136	6.20871	-2.4495	0.0415583	Down	0.00224301	NA	NA	NA	NA	gi|697099693|ref|XP_009587480.1|//PREDICTED: uncharacterized protein LOC104085195 isoform X2 [Nicotiana tomentosiformis]
Solyc10g005080.3	6548	502.239	156.833	-1.67914	0.00908366	Down	0.000295829	NA	NA	NA	K12133//MYB-related transcription factor LHY	gi|460405908|ref|XP_004248416.1|//PREDICTED: protein LHY [Solanum lycopersicum]
Solyc07g063320.3	4163	295.082	822.536	1.47896	0.0304534	Up	0.00149606	NA	NA	NA	K20241//WD repeat-containing protein 44	gi|460397314|ref|XP_004244212.1|//PREDICTED: lanC-like protein GCR2 [Solanum lycopersicum]
Solyc07g005660.3	1489	375.669	1213.73	1.69192	0.025058	Up	0.00113164	NA	NA	NA	NA	gi|460394011|ref|XP_004242599.1|//PREDICTED: probable purine permease 5 isoform X1 [Solanum lycopersicum]
Solyc01g095530.2	547	860.267	2106.59	1.29205	0.00801692	Up	0.000252847	NA	NA	NA	NA	gi|723661436|ref|XP_010326840.1|//PREDICTED: uncharacterized protein LOC104649409 [Solanum lycopersicum]
Solyc09g011010.3	1008	419.299	77.474	-2.4362	0.0116127	Down	0.000404628	GO:0043231//intracellular membrane-bounded organelle	NA	NA	NA	gi|970053996|ref|XP_015088629.1|//PREDICTED: high-light-induced protein, chloroplastic [Solanum pennellii]
Solyc06g006080.3	2586	1393.49	5206.56	1.90163	0.000224566	Up	3.09933e-06	NA	GO:0003824//catalytic activity	GO:0006772//thiamine metabolic process	K03147//phosphomethylpyrimidine synthase [EC:4.1.99.17]	gi|959092479|ref|NP_001304334.1|//phosphomethylpyrimidine synthase, chloroplastic [Solanum lycopersicum]
Solyc12g005690.1	393	101.156	16.9774	-2.5749	0.000917756	Down	1.71852e-05	NA	NA	NA	NA	gi|723749356|ref|XP_010314046.1|//PREDICTED: uncharacterized protein LOC104644893 [Solanum lycopersicum]
Solyc01g107370.3	2077	351.104	37.2793	-3.23545	0.0067887	Down	0.000205884	NA	NA	NA	K03860//phosphatidylinositol glycan, class Q	gi|460369750|ref|XP_004230720.1|//PREDICTED: uncharacterized protein LOC101246672 [Solanum lycopersicum]
Solyc08g008370.3	1598	13715	4828.13	-1.50622	0.0202855	Down	0.00083567	NA	NA	NA	K10450//kelch-like protein 12;K10442//kelch-like protein 1/4/5;K10457//kelch-like protein 20	gi|460398177|ref|XP_004244639.1|//PREDICTED: B2 protein-like [Solanum lycopersicum]
Solyc08g079270.3	871	98.0035	26.366	-1.89415	0.0192491	Down	0.000785216	NA	NA	NA	K09422//myb proto-oncogene protein, plant	gi|460400399|ref|XP_004245722.1|//PREDICTED: protein ODORANT1 [Solanum lycopersicum]
Solyc07g053290.3	1306	112.788	295.93	1.39164	0.0138934	Up	0.000507053	NA	NA	NA	K13422//transcription factor MYC2	gi|460395679|ref|XP_004243409.1|//PREDICTED: transcription factor bHLH30-like [Solanum lycopersicum]
Solyc09g030370.3	2656	145.116	32.5214	-2.15774	0.00152215	Down	3.18e-05	NA	NA	NA	K01188//beta-glucosidase [EC:3.2.1.21];K00679//phospholipid:diacylglycerol acyltransferase [EC:2.3.1.158];K01206//alpha-L-fucosidase [EC:3.2.1.51];K10960//geranylgeranyl diphosphate/geranylgeranyl-bacteriochlorophyllide a reductase [EC:1.3.1.83 1.3.1.111]	gi|460402958|ref|XP_004246974.1|//PREDICTED: GDSL esterase/lipase At2g30310-like isoform X1 [Solanum lycopersicum]
Solyc09g066145.1	249	43.2582	3.34031	-3.69492	0.00106581	Down	2.04608e-05	NA	NA	NA	NA	NA
Solyc04g005410.2	1663	15.1526	99.3791	2.71338	0.000852517	Up	1.56193e-05	NA	NA	NA	NA	gi|723690710|ref|XP_010319470.1|//PREDICTED: ureide permease 1-like isoform X1 [Solanum lycopersicum]
Solyc01g057600.3	888	51.787	8.98708	-2.52667	0.0176973	Down	0.000705658	NA	NA	NA	NA	gi|723657193|ref|XP_010319338.1|//PREDICTED: uncharacterized protein LOC104646718 [Solanum lycopersicum]
Solyc09g057580.3	2433	229.212	591.432	1.36753	0.015852	Up	0.000609807	NA	NA	NA	K08900//mitochondrial chaperone BCS1	gi|460403101|ref|XP_004247039.1|//PREDICTED: uncharacterized protein LOC101262953 [Solanum lycopersicum]
Solyc03g118090.3	3047	231.56	85.8691	-1.43118	0.0160725	Down	0.000619624	NA	NA	NA	K14684//solute carrier family 25 (mitochondrial phosphate transporter), member 23/24/25/41	gi|460380213|ref|XP_004235852.1|//PREDICTED: calcium-binding mitochondrial carrier protein SCaMC-1-like [Solanum lycopersicum]
Solyc06g009110.3	1664	1211.07	436.078	-1.47362	0.00428254	Down	0.000115098	NA	NA	NA	K00924	gi|460389816|ref|XP_004240544.1|//PREDICTED: aspartic proteinase Asp1 isoform X2 [Solanum lycopersicum]
Solyc03g120570.3	3649	84.4886	497.567	2.55806	4.8632e-08	Up	1.83915e-10	NA	NA	NA	K14638//solute carrier family 15 (peptide/histidine transporter), member 3/4	gi|460379864|ref|XP_004235680.1|//PREDICTED: protein NRT1/ PTR FAMILY 1.2-like [Solanum lycopersicum]
Solyc10g074540.1	1035	2135.2	924.533	-1.20757	0.0128573	Down	0.000460269	NA	NA	NA	NA	gi|460407118|ref|XP_004249003.1|//PREDICTED: protein EXORDIUM-like 5 [Solanum lycopersicum]
Solyc03g033540.3	2426	4734.07	2016.93	-1.23092	0.00516475	Down	0.000145446	GO:0031012//extracellular matrix	GO:0046872//metal ion binding;GO:0032559//adenyl ribonucleotide binding;GO:0004672//protein kinase activity	GO:0006464//cellular protein modification process;GO:0023052//signaling	K13412//calcium-dependent protein kinase [EC:2.7.11.1]	gi|350538611|ref|NP_001234607.1|//calcium-dependent protein kinase [Solanum lycopersicum]
Solyc02g089610.2	1392	7219	2114.37	-1.77157	0.000126065	Down	1.5691e-06	NA	GO:0016831//carboxy-lyase activity	GO:0006596//polyamine biosynthetic process	K01611//S-adenosylmethionine decarboxylase [EC:4.1.1.50]	gi|992319510|ref|NP_001307075.1|//S-adenosylmethionine decarboxylase 2 [Solanum lycopersicum]
Solyc04g080390.3	3923	867.345	1903.04	1.13363	0.0370755	Up	0.001933	NA	GO:0016741//transferase activity, transferring one-carbon groups	GO:0006730//one-carbon metabolic process	NA	gi|460385137|ref|XP_004238261.1|//PREDICTED: uncharacterized protein LOC101260430 [Solanum lycopersicum]
Solyc05g047510.2	1005	61.1751	10.6214	-2.52597	0.00417415	Down	0.000111419	NA	NA	NA	K01025	gi|970029100|ref|XP_015075875.1|//PREDICTED: cytosolic sulfotransferase 12-like [Solanum pennellii]
Solyc08g078890.2	843	5718.55	2133.13	-1.42268	0.0165986	Down	0.000649228	NA	NA	NA	K02883//large subunit ribosomal protein L18e;K11855//ubiquitin carboxyl-terminal hydrolase 36/42 [EC:3.4.19.12]	gi|970044850|ref|XP_015083850.1|//PREDICTED: 14 kDa proline-rich protein DC2.15-like [Solanum pennellii]
Solyc06g074000.1	1386	450.973	97.9753	-2.20255	2.13156e-05	Down	1.85565e-07	NA	NA	NA	K00924;K02882//large subunit ribosomal protein L18Ae;K01381//saccharopepsin [EC:3.4.23.25]	gi|460391471|ref|XP_004241344.1|//PREDICTED: aspartic proteinase nepenthesin-1 [Solanum lycopersicum]
Solyc04g077460.3	1673	437.599	169	-1.37258	0.0131743	Down	0.000475485	GO:0031224//intrinsic component of membrane	NA	NA	K14207//solute carrier family 38 (sodium-coupled neutral amino acid transporter), member 2	gi|460384732|ref|XP_004238063.1|//PREDICTED: sodium-coupled neutral amino acid transporter 5-like [Solanum lycopersicum]
Solyc11g028020.2	669	1029.98	404.777	-1.34742	0.0402904	Down	0.00215683	GO:0043231//intracellular membrane-bounded organelle	GO:0003677//DNA binding;GO:0001071//nucleic acid binding transcription factor activity	GO:0006351//transcription, DNA-templated	K09264//MADS-box transcription factor, plant	gi|350539569|ref|NP_001234194.1|//TAGL11 transcription factor [Solanum lycopersicum]
Solyc03g032025.1	650	5.4427	70.6095	3.69747	0.000119723	Up	1.46818e-06	GO:0031224//intrinsic component of membrane;GO:0043231//intracellular membrane-bounded organelle;GO:0031090//organelle membrane	GO:0016616//oxidoreductase activity, acting on the CH-OH group of donors, NAD or NADP as acceptor;GO:0000166//nucleotide binding;GO:0048037//cofactor binding	GO:0006732//coenzyme metabolic process;GO:0006720//isoprenoid metabolic process	K00021//hydroxymethylglutaryl-CoA reductase (NADPH) [EC:1.1.1.34]	gi|723680022|ref|XP_010317674.1|//PREDICTED: 3-hydroxy-3-methylglutaryl-coenzyme A reductase 3-like [Solanum lycopersicum]
Solyc01g091260.3	1955	3703.34	1439.39	-1.36337	0.00309785	Down	7.6434e-05	NA	NA	NA	K15622//myeloid leukemia factor 1	gi|723660643|ref|XP_010325704.1|//PREDICTED: uncharacterized protein LOC101251327 [Solanum lycopersicum]
Solyc05g015370.2	798	9.02252	55.4147	2.61867	0.0158743	Up	0.000611402	NA	NA	NA	K01870//isoleucyl-tRNA synthetase [EC:6.1.1.5];K17616//CTD small phosphatase-like protein 2 [EC:3.1.3.-]	gi|565371183|ref|XP_006352189.1|//PREDICTED: HORMA domain-containing protein 1 [Solanum tuberosum]
Solyc08g083240.3	4378	951.012	280.438	-1.76178	6.2469e-05	Down	6.69737e-07	NA	NA	NA	K14411//RNA-binding protein Musashi	gi|460399853|ref|XP_004245451.1|//PREDICTED: protein IQ-DOMAIN 1-like [Solanum lycopersicum]
Solyc08g006820.3	5097	2443.92	923.114	-1.40462	0.0118801	Down	0.000416754	GO:0031224//intrinsic component of membrane	NA	NA	K17086//transmembrane 9 superfamily member 2/4	gi|460397947|ref|XP_004244526.1|//PREDICTED: transmembrane 9 superfamily member 4-like [Solanum lycopersicum]
Solyc05g055550.3	926	71.0235	225.003	1.66358	0.00346151	Up	8.80757e-05	NA	NA	NA	NA	gi|460388095|ref|XP_004239705.1|//PREDICTED: uncharacterized protein LOC101264329 [Solanum lycopersicum]
Solyc03g096250.3	938	439.246	169.236	-1.37599	0.0252978	Down	0.00114526	NA	NA	NA	K11968//ariadne-1 [EC:2.3.2.27]	gi|460379000|ref|XP_004235253.1|//PREDICTED: protein yippee-like [Solanum lycopersicum]
Solyc06g066020.3	1049	320.559	84.3722	-1.92575	0.00256612	Down	6.08647e-05	NA	NA	NA	K14484//auxin-responsive protein IAA	gi|525313641|ref|NP_001266100.1|//IAA36 [Solanum lycopersicum]
Solyc02g067050.3	1171	53.2776	225.893	2.08404	0.000896931	Up	1.66687e-05	NA	NA	NA	K07735//putative transcriptional regulator	gi|460375168|ref|XP_004233379.1|//PREDICTED: uncharacterized protein LOC101247689 [Solanum lycopersicum]
Solyc12g099350.1	1116	14.6404	65.7991	2.16812	0.0214757	Up	0.000904412	NA	NA	NA	NA	gi|697183130|ref|XP_009600585.1|//PREDICTED: uncharacterized protein LOC104096013 [Nicotiana tomentosiformis]
Solyc01g099840.3	907	1482.93	4257.67	1.52161	0.00143241	Up	2.94889e-05	NA	NA	NA	NA	gi|460368807|ref|XP_004230256.1|//PREDICTED: auxin-repressed 12.5 kDa protein [Solanum lycopersicum]
Solyc11g011600.2	504	116.177	22.3156	-2.3802	0.0179084	Down	0.000719655	NA	NA	NA	K03868//RING-box protein 1	gi|723741979|ref|XP_010312721.1|//PREDICTED: putative GEM-like protein 8 isoform X3 [Solanum lycopersicum]
Solyc01g106690.3	1614	501.006	2059.04	2.03907	4.83763e-06	Up	3.357e-08	NA	NA	NA	NA	gi|460369656|ref|XP_004230673.1|//PREDICTED: uncharacterized protein LOC101258701 [Solanum lycopersicum]
Solyc09g011270.3	810	42.5185	6.43531	-2.72401	0.00421748	Down	0.00011304	NA	NA	NA	K17609//nucleoredoxin [EC:1.8.1.8];K16219//protein N-terminal methyltransferase [EC:2.1.1.244]	gi|723729057|ref|XP_004246862.2|//PREDICTED: uncharacterized protein LOC101250920 [Solanum lycopersicum]
Solyc01g006890.3	2923	776.048	310.306	-1.32245	0.0116276	Down	0.000406	NA	NA	NA	NA	gi|460365429|ref|XP_004228605.1|//PREDICTED: uncharacterized protein LOC101267436 isoform X2 [Solanum lycopersicum]
Solyc12g005760.2	1242	859.455	310.917	-1.46689	0.00434491	Down	0.000117253	NA	NA	NA	NA	gi|460412238|ref|XP_004251509.1|//PREDICTED: peroxisome biogenesis protein 22 [Solanum lycopersicum]
Solyc01g009660.2	927	493.048	1219.76	1.3068	0.00868041	Up	0.000277916	NA	NA	NA	NA	gi|723654965|ref|XP_010326296.1|//PREDICTED: low-temperature-induced 78 kDa protein-like isoform X2 [Solanum lycopersicum]
Solyc12g009870.2	1665	2.22173	97.7852	5.45986	5.82431e-10	Up	1.36862e-12	NA	NA	NA	K10280//F-box and leucine-rich repeat protein 14	gi|723748017|ref|XP_010313811.1|//PREDICTED: F-box/LRR-repeat protein 14-like isoform X1 [Solanum lycopersicum]
Solyc09g090800.2	970	1261.41	3331.89	1.40131	0.0172096	Up	0.000683684	NA	NA	NA	NA	gi|460404622|ref|XP_004247780.1|//PREDICTED: uncharacterized protein LOC101267061 [Solanum lycopersicum]
Solyc08g068610.3	1720	660.492	105.923	-2.64053	0.000457516	Down	7.42559e-06	NA	GO:0048037//cofactor binding;GO:0016830//carbon-carbon lyase activity	GO:0043436//oxoacid metabolic process	K01590//histidine decarboxylase [EC:4.1.1.22]	gi|922959915|ref|NP_001233852.2|//aromatic amino acid decarboxylase 1B [Solanum lycopersicum]
Solyc07g056540.3	3265	1621.06	5031.79	1.63414	0.000108468	Up	1.29433e-06	NA	GO:0000166//nucleotide binding;GO:0003824//catalytic activity	GO:0008152//metabolic process	K11517//(S)-2-hydroxy-acid oxidase [EC:1.1.3.15];K14797//essential nuclear protein 1	gi|723714556|ref|XP_010323618.1|//PREDICTED: bystin [Solanum lycopersicum]
Solyc03g118780.3	1344	781.811	265.573	-1.55771	0.000779282	Down	1.40772e-05	NA	NA	NA	K14297//nuclear pore complex protein Nup98-Nup96;K12173//BRCA1-A complex subunit BRE	gi|460380128|ref|XP_004235810.1|//PREDICTED: thaumatin-like protein [Solanum lycopersicum]
Solyc01g010220.3	832	397.976	144.262	-1.46399	0.0205152	Down	0.000848145	NA	NA	NA	NA	gi|460365045|ref|XP_004228416.1|//PREDICTED: uncharacterized protein LOC101259565 [Solanum lycopersicum]
Solyc10g008910.1	411	543.124	136.744	-1.98981	0.00322536	Down	7.99352e-05	GO:0043231//intracellular membrane-bounded organelle;GO:0000785//chromatin	GO:0003676//nucleic acid binding	GO:0034728//nucleosome organization	K11253//histone H3	gi|992271660|gb|KXG31833.1|//hypothetical protein SORBI_003G065000, partial [Sorghum bicolor]
Solyc01g100460.3	417	18.0749	67.3166	1.89697	0.0306232	Up	0.0015086	GO:0043231//intracellular membrane-bounded organelle	GO:0003677//DNA binding;GO:0005515//protein binding;GO:0001071//nucleic acid binding transcription factor activity	GO:0006351//transcription, DNA-templated	K09060//plant G-box-binding factor	gi|350536489|ref|NP_001234505.1|//anaerobic basic leucine zipper protein [Solanum lycopersicum]
Solyc02g064940.1	1395	591.765	138.149	-2.0988	0.000747	Down	1.33833e-05	NA	NA	NA	K02984//small subunit ribosomal protein S3Ae;K13420//LRR receptor-like serine/threonine-protein kinase FLS2 [EC:2.7.11.1]	gi|460375301|ref|XP_004233445.1|//PREDICTED: uncharacterized protein At4g06744-like [Solanum lycopersicum]
Solyc06g076660.3	5512	526.233	175.351	-1.58546	0.0165055	Down	0.000641773	GO:0043231//intracellular membrane-bounded organelle;GO:0043234//protein complex	GO:0030234//enzyme regulator activity;GO:0003676//nucleic acid binding	GO:0006260//DNA replication	K04802//proliferating cell nuclear antigen	gi|350538217|ref|NP_001234844.1|//proliferating cell nuclear antigen [Solanum lycopersicum]
Solyc03g098260.2	1424	40.2102	4.24011	-3.24539	0.00130595	Down	2.63721e-05	NA	NA	NA	K09422//myb proto-oncogene protein, plant	gi|723684022|ref|XP_010318340.1|//PREDICTED: transcriptional activator Myb-like [Solanum lycopersicum]
Solyc02g065220.3	3659	101.464	376.483	1.89161	0.000198161	Up	2.67746e-06	NA	NA	NA	K07409//cytochrome P450 family 1 subfamily A polypeptide 2 [EC:1.14.14.1];K00512//steroid 17alpha-monooxygenase / 17alpha-hydroxyprogesterone deacetylase [EC:1.14.14.19 1.14.14.32]	gi|976917174|gb|KVI02662.1|//cytochrome P450 [Cynara cardunculus var. scolymus]
Solyc02g079370.3	2241	44.1734	11.0004	-2.00562	0.0417732	Down	0.00226382	NA	NA	NA	K18812//cyclin D6, plant	gi|723674175|ref|XP_010316643.1|//PREDICTED: putative cyclin-D6-1 isoform X1 [Solanum lycopersicum]
Solyc09g092110.3	471	27.707	281.608	3.34537	0.000168769	Up	2.22456e-06	NA	NA	NA	K12198//charged multivesicular body protein 5	gi|460404800|ref|XP_004247868.1|//PREDICTED: light-regulated protein [Solanum lycopersicum]
Solyc12g044520.2	1142	231.578	67.4854	-1.77885	0.00192621	Down	4.24527e-05	NA	NA	NA	K00799//glutathione S-transferase [EC:2.5.1.18]	gi|970066842|ref|XP_015060469.1|//PREDICTED: glutathione S-transferase L1-like [Solanum pennellii]
Solyc12g005560.1	2133	529.134	125.589	-2.07493	1.11026e-05	Down	8.7236e-08	NA	NA	NA	NA	gi|723747074|ref|XP_010313662.1|//PREDICTED: protein MLP1-like [Solanum lycopersicum]
Solyc02g072240.3	3095	378.77	74.5613	-2.34482	2.0036e-06	Down	1.21381e-08	NA	NA	NA	K10999//cellulose synthase A [EC:2.4.1.12]	gi|460374451|ref|XP_004233024.1|//PREDICTED: cellulose synthase A catalytic subunit 8 [UDP-forming] [Solanum lycopersicum]
Solyc06g063060.3	752	39.6512	144.575	1.86639	0.0033302	Up	8.37562e-05	NA	NA	NA	NA	gi|460392633|ref|XP_004241920.1|//PREDICTED: auxin-repressed 12.5 kDa protein [Solanum lycopersicum]
Solyc01g068130.3	1970	702.247	242.882	-1.53172	0.0125909	Down	0.000448427	NA	NA	NA	NA	gi|460366622|ref|XP_004229180.1|//PREDICTED: uncharacterized protein LOC101260262 [Solanum lycopersicum]
Solyc01g097020.3	1385	1663.77	345.014	-2.26973	0.0248105	Down	0.00111318	NA	NA	NA	NA	gi|723661884|ref|XP_010327542.1|//PREDICTED: uncharacterized protein LOC101254839 [Solanum lycopersicum]
Solyc01g079660.2	937	223.764	2.30852	-6.59886	1.68792e-16	Down	1.54935e-19	NA	NA	NA	NA	gi|460367092|ref|XP_004229409.1|//PREDICTED: uncharacterized protein LOC101247750 [Solanum lycopersicum]
Solyc08g069110.3	4113	10.0663	72.4492	2.84743	0.000306516	Up	4.63667e-06	NA	NA	NA	K12450//UDP-glucose 4,6-dehydratase [EC:4.2.1.76]	gi|723723314|ref|XP_010325193.1|//PREDICTED: probable rhamnose biosynthetic enzyme 1 [Solanum lycopersicum]
Solyc03g093080.3	1077	6757.54	2134.31	-1.66273	4.16215e-05	Down	4.03439e-07	GO:0030312//external encapsulating structure;GO:0005576//extracellular region	GO:0016758//transferase activity, transferring hexosyl groups;GO:0016798//hydrolase activity, acting on glycosyl bonds	GO:0044042//glucan metabolic process	K08235//xyloglucan:xyloglucosyl transferase [EC:2.4.1.207]	gi|460378800|ref|XP_004235156.1|//PREDICTED: probable xyloglucan endotransglucosylase/hydrolase protein 23 [Solanum lycopersicum]
Solyc04g071500.3	1104	127.363	31.0829	-2.03475	0.00943369	Down	0.000310107	NA	NA	NA	NA	gi|460385594|ref|XP_004238488.1|//PREDICTED: uncharacterized protein LOC101252389 [Solanum lycopersicum]
Solyc04g057960.3	4452	546.006	1155.76	1.08185	0.0475876	Up	0.00270236	NA	NA	NA	K13338//peroxin-1	gi|460383292|ref|XP_004237362.1|//PREDICTED: peroxisome biogenesis protein 1 isoform X1 [Solanum lycopersicum]
Solyc05g055800.3	3337	461.084	141.479	-1.70444	0.0260849	Down	0.00119142	NA	GO:0016787//hydrolase activity	NA	K00924	gi|460388072|ref|XP_004239695.1|//PREDICTED: aspartic proteinase-like protein 2 [Solanum lycopersicum]
Solyc01g111380.3	1099	147.652	480.597	1.70262	0.0003652	Up	5.68531e-06	GO:0044464//cell part	GO:0008092//cytoskeletal protein binding	NA	K05765//cofilin	gi|460370377|ref|XP_004231029.1|//PREDICTED: actin-depolymerizing factor 5 [Solanum lycopersicum]
Solyc03g025810.3	2059	494.824	1837.75	1.89295	0.0290158	Up	0.00139133	NA	NA	NA	NA	gi|460377332|ref|XP_004234447.1|//PREDICTED: low-temperature-induced 65 kDa protein-like [Solanum lycopersicum]
Solyc07g051860.1	981	191.734	65.3715	-1.55238	0.0121222	Down	0.000427646	NA	NA	NA	K04421//mitogen-activated protein kinase kinase kinase 3 [EC:2.7.11.25];K11228//mitogen-activated protein kinase kinase kinase [EC:2.7.11.25]	gi|460396590|ref|XP_004243854.1|//PREDICTED: mitogen-activated protein kinase kinase kinase 2-like [Solanum lycopersicum]
Solyc01g010250.3	1094	180.809	546.548	1.59588	0.00490783	Up	0.000136048	NA	NA	GO:0006007//glucose catabolic process	K01057//6-phosphogluconolactonase [EC:3.1.1.31]	gi|723654828|ref|XP_010324256.1|//PREDICTED: probable 6-phosphogluconolactonase 2 [Solanum lycopersicum]
Solyc01g104740.3	441	1842.57	409.706	-2.16906	1.51874e-07	Down	6.85877e-10	NA	GO:0003677//DNA binding	NA	K03627//putative transcription factor	gi|893576558|ref|NP_001234468.2|//ethylene-responsive transcriptional coactivator [Solanum lycopersicum]
Solyc06g009670.3	3679	119.637	30.3694	-1.97797	0.012816	Down	0.000457379	NA	GO:0005488//binding	NA	K07953//GTP-binding protein SAR1 [EC:3.6.5.-]	gi|460389878|ref|XP_004240574.1|//PREDICTED: uncharacterized protein LOC101267897 [Solanum lycopersicum]
Solyc09g084450.3	596	205.343	7.14693	-4.84457	1.33457e-08	Down	4.31202e-11	NA	GO:0016787//hydrolase activity;GO:0004866//endopeptidase inhibitor activity	GO:0006950//response to stress;GO:0051346//negative regulation of hydrolase activity	NA	gi|460404371|ref|XP_004247656.1|//PREDICTED: wound-induced proteinase inhibitor 1 [Solanum lycopersicum]
Solyc03g093130.3	1789	1403.45	545.646	-1.36294	0.014752	Down	0.000549759	GO:0030312//external encapsulating structure;GO:0005576//extracellular region	GO:0016758//transferase activity, transferring hexosyl groups;GO:0016798//hydrolase activity, acting on glycosyl bonds	GO:0044042//glucan metabolic process	K08235//xyloglucan:xyloglucosyl transferase [EC:2.4.1.207]	gi|350535843|ref|NP_001234472.1|//xyloglucan endotransglucosylase-hydrolase XTH3 precursor [Solanum lycopersicum]
Solyc02g089620.3	1940	5167.16	1989.42	-1.37703	0.0245376	Down	0.00109732	NA	GO:0016645//oxidoreductase activity, acting on the CH-NH group of donors	GO:0006536//glutamate metabolic process;GO:0006560//proline metabolic process	K00318//proline dehydrogenase [EC:1.5.-.-]	gi|460372587|ref|XP_004232110.1|//PREDICTED: proline dehydrogenase 2, mitochondrial [Solanum lycopersicum]
Solyc01g096940.3	4168	341.504	133.515	-1.3549	0.0297539	Down	0.00145405	NA	NA	NA	K13415//protein brassinosteroid insensitive 1 [EC:2.7.10.1 2.7.11.1]	gi|460368426|ref|XP_004230068.1|//PREDICTED: probable inactive leucine-rich repeat receptor-like protein kinase At3g03770 [Solanum lycopersicum]
Solyc02g062320.3	978	2322.11	332.114	-2.80569	6.59441e-07	Down	3.58339e-09	NA	NA	NA	K06699//proteasome activator subunit 4;K12472//epidermal growth factor receptor substrate 15	gi|460376383|ref|XP_004233978.1|//PREDICTED: BURP domain-containing protein 5-like [Solanum lycopersicum]
Solyc04g007570.2	1544	449.915	178.81	-1.33123	0.03203	Down	0.00160174	NA	GO:0016787//hydrolase activity	GO:0044238//primary metabolic process	K01188//beta-glucosidase [EC:3.2.1.21];K00679//phospholipid:diacylglycerol acyltransferase [EC:2.3.1.158];K01206//alpha-L-fucosidase [EC:3.2.1.51];K10960//geranylgeranyl diphosphate/geranylgeranyl-bacteriochlorophyllide a reductase [EC:1.3.1.83 1.3.1.111]	gi|723691082|ref|XP_010319561.1|//PREDICTED: GDSL esterase/lipase 6, partial [Solanum lycopersicum]
Solyc10g018780.2	1350	317.049	95.3155	-1.73392	0.00175443	Down	3.80697e-05	NA	NA	NA	K13415//protein brassinosteroid insensitive 1 [EC:2.7.10.1 2.7.11.1]	gi|460406187|ref|XP_004248549.1|//PREDICTED: squamosa promoter-binding-like protein 8 [Solanum lycopersicum]
Solyc07g064870.3	1793	602.764	159.16	-1.92112	3.0709e-05	Down	2.82924e-07	NA	NA	NA	K01179//endoglucanase [EC:3.2.1.4]	gi|460397080|ref|XP_004244096.1|//PREDICTED: endoglucanase 11-like [Solanum lycopersicum]
Solyc07g047940.3	2222	358.629	125.775	-1.51165	0.0156276	Down	0.000597884	NA	GO:0005488//binding	NA	NA	gi|460395961|ref|XP_004243548.1|//PREDICTED: zinc finger CCCH domain-containing protein 18 [Solanum lycopersicum]
Solyc10g054010.1	492	668.487	264.223	-1.33914	0.0434964	Down	0.00239233	NA	GO:0003677//DNA binding	GO:0006351//transcription, DNA-templated	K09060//plant G-box-binding factor	gi|698464071|ref|XP_009782351.1|//PREDICTED: ocs element-binding factor 1-like [Nicotiana sylvestris]
Solyc10g085090.2	3949	680.824	210.057	-1.6965	0.00248189	Down	5.81379e-05	NA	NA	NA	K05909//laccase [EC:1.10.3.2]	gi|460408299|ref|XP_004249583.1|//PREDICTED: laccase-4-like [Solanum lycopersicum]
Solyc01g095770.3	5023	46.4343	8.55711	-2.44	0.0125672	Down	0.000447114	NA	NA	NA	K05391//cyclic nucleotide gated channel, other eukaryote	gi|723661537|ref|XP_010327006.1|//PREDICTED: cyclic nucleotide-gated ion channel 1-like isoform X1 [Solanum lycopersicum]
Solyc05g052030.1	606	164.265	499.121	1.60337	0.0195524	Up	0.000801882	GO:0043231//intracellular membrane-bounded organelle	GO:0001071//nucleic acid binding transcription factor activity;GO:0003676//nucleic acid binding	GO:0006351//transcription, DNA-templated	K09286//EREBP-like factor	gi|350537843|ref|NP_001234313.1|//ethylene response factor 4 [Solanum lycopersicum]
Solyc10g012110.2	639	84.8475	14.2826	-2.57061	0.00272501	Down	6.53339e-05	NA	NA	NA	NA	gi|723733631|ref|XP_004248054.2|//PREDICTED: non-specific lipid-transfer protein C, cotyledon-specific isoform-like [Solanum lycopersicum]
Solyc06g083440.3	828	571.637	166.553	-1.77912	0.0398345	Down	0.00212218	GO:0031224//intrinsic component of membrane;GO:0043231//intracellular membrane-bounded organelle;GO:0031090//organelle membrane	GO:0005506//iron ion binding	GO:0006091//generation of precursor metabolites and energy;GO:0051234//establishment of localization	K10534//nitrate reductase (NAD(P)H) [EC:1.7.1.1 1.7.1.2 1.7.1.3]	gi|460393616|ref|XP_004242405.1|//PREDICTED: cytochrome b5-like [Solanum lycopersicum]
Solyc06g051350.3	1942	331.742	53.7034	-2.62698	0.000553619	Down	9.22833e-06	NA	NA	NA	NA	gi|460390630|ref|XP_004240931.1|//PREDICTED: protein ESKIMO 1-like [Solanum lycopersicum]
Solyc05g018370.1	849	190.133	37.9383	-2.32528	4.23264e-05	Down	4.16488e-07	NA	NA	NA	K06237//collagen, type IV, alpha	gi|723700619|ref|XP_010321220.1|//PREDICTED: glycine-rich cell wall structural protein-like [Solanum lycopersicum]
Solyc01g007070.3	3431	5295.29	12844	1.27832	0.0380124	Up	0.00199301	NA	NA	NA	K16670//homeobox protein Meis2;K15613//homeobox protein Meis1	gi|460365445|ref|XP_004228612.1|//PREDICTED: BEL1-like homeodomain protein 1 [Solanum lycopersicum]
Solyc06g071990.3	1219	3032.07	880.945	-1.78318	0.0185975	Down	0.000753426	NA	NA	NA	NA	gi|460391847|ref|XP_004241530.1|//PREDICTED: uncharacterized protein LOC101264018 [Solanum lycopersicum]
Solyc01g091320.3	1629	1438.23	180.216	-2.99649	4.85627e-05	Down	4.88551e-07	GO:0031224//intrinsic component of membrane	GO:0046914//transition metal ion binding;GO:0003824//catalytic activity	GO:0006631//fatty acid metabolic process	K14423//4,4-dimethyl-9beta,19-cyclopropylsterol-4alpha-methyl oxidase [EC:1.14.13.72]	gi|723660662|ref|XP_010325726.1|//PREDICTED: methylsterol monooxygenase 1-1-like [Solanum lycopersicum]
Solyc08g082820.3	2421	5747.38	1865.27	-1.62352	0.000202888	Down	2.76368e-06	GO:0044432//endoplasmic reticulum part	GO:0032559//adenyl ribonucleotide binding;GO:0016628//oxidoreductase activity, acting on the CH-CH group of donors, NAD or NADP as acceptor	GO:0008152//metabolic process;GO:0050896//response to stimulus	K09490//heat shock 70kDa protein 5	gi|910242123|ref|NP_001234636.2|//luminal-binding protein precursor [Solanum lycopersicum]
Solyc05g056385.1	1605	1288.58	423.416	-1.60564	0.00292611	Down	7.09182e-05	NA	NA	NA	K09580//protein disulfide-isomerase A1 [EC:5.3.4.1]	gi|723700932|ref|XP_010321305.1|//PREDICTED: protein disulfide-isomerase-like isoform X2 [Solanum lycopersicum]
Solyc08g066210.3	3786	75.8608	10.7335	-2.82123	0.0114312	Down	0.000394525	GO:0016020//membrane	GO:0004674//protein serine/threonine kinase activity;GO:0000166//nucleotide binding;GO:0016491//oxidoreductase activity	GO:0008152//metabolic process	K00924	gi|460399227|ref|XP_004245143.1|//PREDICTED: receptor-like protein kinase HSL1 [Solanum lycopersicum]
Solyc02g067930.3	4633	832.428	262.921	-1.6627	0.000662901	Down	1.15611e-05	GO:0044424//intracellular part;GO:0043234//protein complex	GO:0016616//oxidoreductase activity, acting on the CH-OH group of donors, NAD or NADP as acceptor;GO:0000166//nucleotide binding;GO:0042802//identical protein binding;GO:0048037//cofactor binding	GO:0006072//glycerol-3-phosphate metabolic process	K00006//glycerol-3-phosphate dehydrogenase (NAD+) [EC:1.1.1.8]	gi|460375030|ref|XP_004233311.1|//PREDICTED: glycerol-3-phosphate dehydrogenase [NAD(+)] [Solanum lycopersicum]
Solyc06g068950.3	1795	519.712	187.465	-1.4711	0.0116972	Down	0.000409291	NA	GO:0016741//transferase activity, transferring one-carbon groups	GO:0006730//one-carbon metabolic process	K05929//phosphoethanolamine N-methyltransferase [EC:2.1.1.103]	gi|460392073|ref|XP_004241642.1|//PREDICTED: phosphoethanolamine N-methyltransferase [Solanum lycopersicum]
Solyc04g072065.1	1212	125.266	18.8476	-2.73254	0.0220923	Down	0.00094035	NA	NA	NA	K14754//interferon-induced GTP-binding protein Mx1;K12947//signal peptidase complex subunit 2 [EC:3.4.-.-]	gi|460384275|ref|XP_004237838.1|//PREDICTED: dynamin-related protein 4C [Solanum lycopersicum]
Solyc03g115230.3	3212	29395.5	12014.7	-1.29079	0.0242353	Down	0.00107313	NA	GO:0032559//adenyl ribonucleotide binding;GO:0016462//pyrophosphatase activity	GO:0043170//macromolecule metabolic process;GO:0050896//response to stimulus	K03695//ATP-dependent Clp protease ATP-binding subunit ClpB	gi|460380444|ref|XP_004235966.1|//PREDICTED: chaperone protein ClpB1 [Solanum lycopersicum]
Solyc05g047590.3	1731	458.81	122.898	-1.90044	0.00100708	Down	1.90796e-05	NA	GO:0016788//hydrolase activity, acting on ester bonds	NA	K01051//pectinesterase [EC:3.1.1.11]	gi|460388931|ref|XP_004240117.1|//PREDICTED: probable pectinesterase/pectinesterase inhibitor 12 [Solanum lycopersicum]
Solyc03g006360.3	1710	43.3668	372.964	3.10437	4.27427e-09	Up	1.23978e-11	NA	NA	NA	K03046//DNA-directed RNA polymerase subunit beta' [EC:2.7.7.6]	gi|460376654|ref|XP_004234112.1|//PREDICTED: auxin-repressed 12.5 kDa protein-like [Solanum lycopersicum]
Solyc01g096450.3	1832	703.038	203.012	-1.79204	0.000202888	Down	2.76325e-06	NA	NA	NA	K00924;K02882//large subunit ribosomal protein L18Ae;K01381//saccharopepsin [EC:3.4.23.25]	gi|460368352|ref|XP_004230031.1|//PREDICTED: protein ASPARTIC PROTEASE IN GUARD CELL 2-like [Solanum lycopersicum]
Solyc08g007240.3	1676	566.932	1278.89	1.17364	0.0295014	Up	0.00142979	NA	NA	NA	NA	gi|460398013|ref|XP_004244559.1|//PREDICTED: nudix hydrolase 8 isoform X1 [Solanum lycopersicum]
Solyc07g045610.1	237	185.889	56.4712	-1.71885	0.0165854	Down	0.000646707	NA	NA	NA	K13993//HSP20 family protein	gi|723717398|ref|XP_010324101.1|//PREDICTED: LOW QUALITY PROTEIN: class I heat shock protein-like [Solanum lycopersicum]
Solyc07g008440.3	1104	6.50748	34.5583	2.40886	0.0232735	Up	0.00101003	GO:0031224//intrinsic component of membrane	NA	NA	K15272//solute carrier family 35 (UDP-sugar transporter), member A1/2/3	gi|460394408|ref|XP_004242795.1|//PREDICTED: purine permease 3-like [Solanum lycopersicum]
Solyc08g016150.1	279	172.012	37.8378	-2.18461	0.00746158	Down	0.000231222	NA	NA	NA	NA	gi|12003398|gb|AAG43556.1|AF211538_1//Avr9/Cf-9 rapidly elicited protein 180 [Nicotiana tabacum]
Solyc01g067940.2	998	2278.5	806.925	-1.49758	0.0297539	Down	0.00145248	GO:0031224//intrinsic component of membrane	GO:0042285//xylosyltransferase activity	NA	K08238//xyloglucan 6-xylosyltransferase [EC:2.4.2.39]	gi|970003400|ref|XP_015062470.1|//PREDICTED: xyloglucan 6-xylosyltransferase 2 [Solanum pennellii]
Solyc08g067640.1	219	179.603	14.5222	-3.62848	2.77929e-05	Down	2.5001e-07	NA	NA	NA	NA	NA
Solyc01g107853.1	216	10.2757	73.4204	2.83694	0.00059767	Up	1.01601e-05	NA	GO:0016757//transferase activity, transferring glycosyl groups	NA	K13496//UDP-glucosyl transferase 73C [EC:2.4.1.-];K18822//soyasapogenol B glucuronide galactosyltransferase [EC:2.4.1.272]	gi|697183949|ref|XP_009600997.1|//PREDICTED: scopoletin glucosyltransferase-like [Nicotiana tomentosiformis]
Solyc05g012680.3	1067	200.507	55.7411	-1.84684	0.0178839	Down	0.000717693	NA	NA	NA	NA	gi|460386798|ref|XP_004239083.1|//PREDICTED: uncharacterized protein At5g01610 [Solanum lycopersicum]
Solyc05g055010.3	1562	2446.05	950.297	-1.364	0.0136551	Down	0.00049685	NA	NA	NA	K13201//nucleolysin TIA-1/TIAR	gi|723701299|ref|XP_010321355.1|//PREDICTED: RNA-binding protein 42 isoform X2 [Solanum lycopersicum]
Solyc03g120290.3	835	89.8273	16.5612	-2.43935	0.0280159	Down	0.00131768	NA	NA	NA	NA	gi|460379909|ref|XP_004235702.1|//PREDICTED: thionin-like protein 2 [Solanum lycopersicum]
Solyc10g009210.3	3298	2402.58	778.786	-1.62529	0.00890538	Down	0.000288065	NA	NA	NA	K14851//ribosomal RNA-processing protein 17	gi|460405268|ref|XP_004248098.1|//PREDICTED: uncharacterized protein LOC101268806 isoform X1 [Solanum lycopersicum]
Solyc01g008940.2	375	829.67	234.94	-1.82024	0.0297539	Down	0.00145261	NA	NA	NA	NA	gi|20336341|gb|AAM18178.1|//anther protein [Nicotiana tabacum]
Solyc12g099200.2	598	946.315	2065.37	1.12601	0.0433774	Up	0.00237624	NA	GO:0030234//enzyme regulator activity	NA	NA	gi|927028821|ref|NP_001234791.2|//tomato invertase inhibitor precursor [Solanum lycopersicum]
Solyc06g065030.3	4347	2004.51	5189.7	1.3724	0.0334464	Up	0.00169467	NA	NA	NA	K17087//transmembrane 9 superfamily member 3;K14638//solute carrier family 15 (peptide/histidine transporter), member 3/4	gi|460392483|ref|XP_004241845.1|//PREDICTED: protein NRT1/ PTR FAMILY 5.10 isoform X1 [Solanum lycopersicum]
Solyc07g062070.3	1829	110.724	382.446	1.78829	0.00222446	Up	5.04479e-05	NA	GO:0016773//phosphotransferase activity, alcohol group as acceptor	GO:0044237//cellular metabolic process	K00852//ribokinase [EC:2.7.1.15]	gi|460397494|ref|XP_004244302.1|//PREDICTED: ribokinase [Solanum lycopersicum]
Solyc12g015800.2	1532	149.035	25.233	-2.56226	0.000126496	Down	1.58376e-06	NA	NA	NA	K13148//integrator complex subunit 11 [EC:3.1.27.-]	gi|970065660|ref|XP_015059790.1|//PREDICTED: E3 ubiquitin-protein ligase At4g11680-like isoform X1 [Solanum pennellii]
Solyc04g011460.2	1617	533.707	1151.36	1.10922	0.045544	Up	0.0025501	NA	NA	NA	NA	gi|460382047|ref|XP_004236751.1|//PREDICTED: uncharacterized protein LOC101262100 [Solanum lycopersicum]
Solyc03g025710.3	1212	19.1865	3.00501	-2.67464	0.0419953	Down	0.00228056	NA	NA	NA	NA	gi|460377231|ref|XP_004234397.1|//PREDICTED: uncharacterized protein LOC101251856 [Solanum lycopersicum]
Solyc06g068450.2	1353	622.252	1357.37	1.12524	0.030696	Up	0.00151474	NA	NA	NA	K07198//5'-AMP-activated protein kinase, catalytic alpha subunit [EC:2.7.11.11]	gi|460392150|ref|XP_004241680.1|//PREDICTED: CBL-interacting serine/threonine-protein kinase 25-like [Solanum lycopersicum]
Solyc07g007325.1	410	123	289.337	1.23408	0.0374156	Up	0.00195623	NA	NA	NA	NA	gi|723712604|ref|XP_010323270.1|//PREDICTED: uncharacterized protein LOC101254911 [Solanum lycopersicum]
Solyc02g071700.3	2585	235.007	33.0508	-2.82994	4.62753e-06	Down	3.16023e-08	NA	NA	NA	K17604//zinc finger SWIM domain-containing protein 3;K10960//geranylgeranyl diphosphate/geranylgeranyl-bacteriochlorophyllide a reductase [EC:1.3.1.83 1.3.1.111]	gi|723678299|ref|XP_004233010.2|//PREDICTED: uncharacterized protein LOC101263269 [Solanum lycopersicum]
Solyc06g035580.3	1987	1290.73	114.282	-3.49752	7.05186e-16	Down	7.50859e-19	NA	GO:0003824//catalytic activity	NA	K00108//choline dehydrogenase [EC:1.1.99.1]	gi|955471894|ref|NP_001304261.1|//protein HOTHEAD precursor [Solanum lycopersicum]
Solyc07g007170.3	797	1639.77	651.895	-1.33079	0.0247356	Down	0.001108	NA	NA	NA	NA	gi|460394230|ref|XP_004242707.1|//PREDICTED: uncharacterized protein LOC101251003 [Solanum lycopersicum]
Solyc02g079490.3	1899	3.45731	24.748	2.83959	0.0183818	Up	0.000742401	NA	NA	NA	K15400//omega-hydroxypalmitate O-feruloyl transferase [EC:2.3.1.188]	gi|460373945|ref|XP_004232772.1|//PREDICTED: shikimate O-hydroxycinnamoyltransferase [Solanum lycopersicum]
Solyc06g053625.1	496	65.0166	280.068	2.1069	0.000857009	Up	1.57645e-05	NA	GO:0032559//adenyl ribonucleotide binding;GO:0004672//protein kinase activity	GO:0006464//cellular protein modification process	K04515//calcium/calmodulin-dependent protein kinase (CaM kinase) II [EC:2.7.11.17];K08794//calcium/calmodulin-dependent protein kinase I [EC:2.7.11.17]	gi|350537681|ref|NP_001234304.1|//phosphoenolpyruvate carboxylase kinase 2 [Solanum lycopersicum]
Solyc03g117675.1	1726	1449.28	3370.15	1.21747	0.00785401	Up	0.000246555	NA	NA	NA	NA	gi|460380280|ref|XP_004235885.1|//PREDICTED: uncharacterized protein LOC101254582 isoform X1 [Solanum lycopersicum]
Solyc05g010580.3	361	342.409	26.7024	-3.68068	8.60213e-12	Down	1.44832e-14	NA	NA	NA	NA	NA
Solyc00g265510.2	144	202830	28406.9	-2.83595	1.65178e-10	Down	3.45688e-13	NA	NA	NA	NA	NA
Solyc03g116190.1	369	37.2273	276.377	2.8922	8.94006e-08	Up	3.77481e-10	GO:0031410//cytoplasmic vesicle	NA	GO:0008152//metabolic process	K01183//chitinase [EC:3.2.1.14]	gi|269935957|dbj|BAI49996.1|//42KDa chitin-binding protein [Solanum lycopersicum var. cerasiforme]
Solyc06g008050.3	1304	20.1562	119.709	2.57024	0.00153647	Up	3.23442e-05	NA	GO:0016709//oxidoreductase activity, acting on paired donors, with incorporation or reduction of molecular oxygen, NAD(P)H as one donor, and incorporation of one atom of oxygen;GO:0000166//nucleotide binding;GO:0050662//coenzyme binding	GO:0008152//metabolic process	K11816//indole-3-pyruvate monooxygenase [EC:1.14.13.168]	gi|1001184382|ref|NP_001307429.1|//probable indole-3-pyruvate monooxygenase YUCCA8 [Solanum lycopersicum]
Solyc02g071610.3	2526	1319.89	444.637	-1.56972	0.00209073	Down	4.65954e-05	NA	NA	NA	K17604//zinc finger SWIM domain-containing protein 3;K00679//phospholipid:diacylglycerol acyltransferase [EC:2.3.1.158];K10960//geranylgeranyl diphosphate/geranylgeranyl-bacteriochlorophyllide a reductase [EC:1.3.1.83 1.3.1.111]	gi|747107776|ref|XP_011102202.1|//PREDICTED: uncharacterized protein LOC105180227 [Sesamum indicum]
Solyc11g018500.2	5794	378.395	73.1336	-2.37129	0.000147711	Down	1.89275e-06	NA	NA	NA	K12309//beta-galactosidase [EC:3.2.1.23]	gi|970063665|ref|XP_015058773.1|//PREDICTED: beta-galactosidase 16-like isoform X1 [Solanum pennellii]
Solyc07g065165.1	981	209.597	80.522	-1.38016	0.0268434	Down	0.00123691	NA	NA	NA	K06911//uncharacterized protein	gi|460397001|ref|XP_004244057.1|//PREDICTED: pirin-like protein At1g50590 [Solanum lycopersicum]
Solyc07g052960.2	1275	50.3755	403.685	3.00244	6.2035e-10	Up	1.48049e-12	NA	NA	NA	K14494//DELLA protein	gi|460395730|ref|XP_004243434.1|//PREDICTED: scarecrow-like protein 32 [Solanum lycopersicum]
Solyc10g078490.2	1822	1674.62	425.595	-1.97628	0.0150106	Down	0.00056601	GO:0016020//membrane	NA	NA	K09875//aquaporin SIP	gi|565324119|ref|NP_001274281.1|//aquaporin SIP1-2-like [Solanum lycopersicum]
Solyc09g064720.3	1250	545.688	1569.4	1.52406	0.00684577	Up	0.000207867	NA	NA	NA	K01061//carboxymethylenebutenolidase [EC:3.1.1.45]	gi|460403320|ref|XP_004247139.1|//PREDICTED: endo-1,3;1,4-beta-D-glucanase-like [Solanum lycopersicum]
Solyc03g081210.1	1029	111.223	34.5556	-1.68646	0.0294432	Down	0.00142373	NA	NA	NA	K11805//WD repeat-containing protein 68	gi|460378537|ref|XP_004235027.1|//PREDICTED: protein TRANSPARENT TESTA GLABRA 1-like [Solanum lycopersicum]
Solyc02g087705.1	237	90.9338	17.7149	-2.35985	0.024691	Down	0.00110509	NA	GO:0016829//lyase activity	NA	K01728//pectate lyase [EC:4.2.2.2]	gi|565342700|ref|XP_006338480.1|//PREDICTED: probable pectate lyase P59 [Solanum tuberosum]
Solyc01g108460.2	9417	2735.58	1194.1	-1.19592	0.0138934	Down	0.000506958	NA	NA	NA	K16297//serine carboxypeptidase-like clade II [EC:3.4.16.-]	gi|969999387|ref|XP_015082650.1|//PREDICTED: uncharacterized protein LOC107026257 [Solanum pennellii]
Solyc01g087590.3	2135	505.628	162.834	-1.63467	0.000614176	Down	1.05535e-05	NA	GO:0016647//oxidoreductase activity, acting on the CH-NH group of donors, oxygen as acceptor	GO:0008152//metabolic process	K13366//polyamine oxidase [EC:1.5.3.14 1.5.3.16 1.5.3.-]	gi|460367580|ref|XP_004229651.1|//PREDICTED: polyamine oxidase 1 [Solanum lycopersicum]
Solyc06g069710.3	2141	645.889	235.103	-1.458	0.0105016	Down	0.000354344	NA	NA	NA	K12581//CCR4-NOT transcription complex subunit 7/8;K13126//polyadenylate-binding protein;K05941//glutathione gamma-glutamylcysteinyltransferase [EC:2.3.2.15];K01054//acylglycerol lipase [EC:3.1.1.23]	gi|460391961|ref|XP_004241586.1|//PREDICTED: NAC domain-containing protein 100-like [Solanum lycopersicum]
Solyc05g055400.3	1789	2854.16	618.749	-2.20564	1.15297e-08	Down	3.59827e-11	NA	GO:0005506//iron ion binding;GO:0016491//oxidoreductase activity	GO:0008152//metabolic process	K00517	gi|460388119|ref|XP_004239717.1|//PREDICTED: cytochrome P450 77A2 [Solanum lycopersicum]
Solyc09g098420.2	4985	606.135	194.798	-1.63766	0.0242263	Down	0.00107184	NA	NA	NA	K04730//interleukin-1 receptor-associated kinase 1 [EC:2.7.11.1];K13415//protein brassinosteroid insensitive 1 [EC:2.7.10.1 2.7.11.1]	gi|460405145|ref|XP_004248037.1|//PREDICTED: leucine-rich repeat receptor protein kinase EXS-like [Solanum lycopersicum]
Solyc12g089240.2	1443	494.403	1424.26	1.52645	0.00106581	Up	2.05445e-05	NA	NA	NA	K12135//zinc finger protein CONSTANS;K19720//collagen, type III, alpha	gi|460414891|ref|XP_004252795.1|//PREDICTED: B-box zinc finger protein 20 [Solanum lycopersicum]
Solyc11g008540.2	3907	5453.29	1492.21	-1.86968	0.0412213	Down	0.00222146	NA	NA	NA	K11592//endoribonuclease Dicer [EC:3.1.26.-]	gi|970063140|ref|XP_015058485.1|//PREDICTED: endoribonuclease Dicer homolog 2-like [Solanum pennellii]
Solyc06g068500.3	1679	1115.84	2931.01	1.39326	0.00241067	Up	5.61156e-05	NA	GO:0005515//protein binding	GO:0044267//cellular protein metabolic process;GO:0050896//response to stimulus	K03686//molecular chaperone DnaJ;K09506//DnaJ homolog subfamily A member 5	gi|460392142|ref|XP_004241676.1|//PREDICTED: chaperone protein dnaJ 8, chloroplastic-like [Solanum lycopersicum]
Solyc06g007170.3	1769	44.8453	9.99029	-2.16636	0.0347334	Down	0.00178538	NA	NA	NA	K01953//asparagine synthase (glutamine-hydrolysing) [EC:6.3.5.4]	gi|460389530|ref|XP_004240405.1|//PREDICTED: protein PMR5 [Solanum lycopersicum]
Solyc08g067000.3	1438	26.3384	4.9309	-2.41724	0.0384289	Down	0.00202191	NA	NA	NA	NA	gi|460399321|ref|XP_004245190.1|//PREDICTED: uncharacterized protein LOC101262136 [Solanum lycopersicum]
Solyc12g098960.2	2348	778.475	247.661	-1.65229	0.000301103	Down	4.51058e-06	NA	GO:0032559//adenyl ribonucleotide binding;GO:0004672//protein kinase activity	GO:0006464//cellular protein modification process	K04730//interleukin-1 receptor-associated kinase 1 [EC:2.7.11.1]	gi|460415188|ref|XP_004252942.1|//PREDICTED: probable receptor-like protein kinase At5g18500 [Solanum lycopersicum]
Solyc02g081340.3	3060	67.0369	3175.76	5.566	1.87409e-18	Up	1.37618e-21	NA	NA	NA	K00799//glutathione S-transferase [EC:2.5.1.18];K00666//fatty-acyl-CoA synthase [EC:6.2.1.-]	gi|723673661|ref|XP_010316551.1|//PREDICTED: butyrate--CoA ligase AAE11, peroxisomal-like [Solanum lycopersicum]
Solyc10g038130.2	2218	672.597	314.584	-1.0963	0.0419953	Down	0.00228202	NA	NA	NA	K19882//O-palmitoleoyl-L-serine hydrolase [EC:3.1.1.98]	gi|723735360|ref|XP_010327277.1|//PREDICTED: protein notum homolog isoform X1 [Solanum lycopersicum]
Solyc12g010130.1	1299	407.453	1049.39	1.36485	0.0286974	Up	0.0013687	NA	GO:0032559//adenyl ribonucleotide binding;GO:0004672//protein kinase activity	GO:0006464//cellular protein modification process;GO:0023052//signaling	K07198//5'-AMP-activated protein kinase, catalytic alpha subunit [EC:2.7.11.11]	gi|928589379|ref|NP_001265891.2|//CBL-interacting protein kinase 6 [Solanum lycopersicum]
Solyc10g080030.2	976	635.853	171.551	-1.89006	0.00118138	Down	2.34662e-05	NA	NA	NA	K09260//MADS-box transcription enhancer factor 2A;K04454//MADS-box transcription enhancer factor 2C	gi|460408645|ref|XP_004249753.1|//PREDICTED: MADS-box transcription factor 23-like [Solanum lycopersicum]
Solyc01g109800.2	1195	65.0785	202.631	1.6386	0.00564891	Up	0.000163229	NA	NA	NA	NA	gi|723665897|ref|XP_010315310.1|//PREDICTED: uncharacterized protein LOC104645424 [Solanum lycopersicum]
Solyc04g050570.3	1574	450.084	138.734	-1.69788	0.0260625	Down	0.00118944	NA	NA	NA	K01188//beta-glucosidase [EC:3.2.1.21];K00679//phospholipid:diacylglycerol acyltransferase [EC:2.3.1.158];K01206//alpha-L-fucosidase [EC:3.2.1.51];K10960//geranylgeranyl diphosphate/geranylgeranyl-bacteriochlorophyllide a reductase [EC:1.3.1.83 1.3.1.111]	gi|460383595|ref|XP_004237506.1|//PREDICTED: GDSL esterase/lipase At5g33370 [Solanum lycopersicum]
Solyc09g005110.3	4736	267.153	91.5302	-1.54535	0.00634108	Down	0.00019096	NA	NA	NA	K01568//pyruvate decarboxylase [EC:4.1.1.1]	gi|460402557|ref|XP_004246778.1|//PREDICTED: pyruvate decarboxylase 1 [Solanum lycopersicum]
Solyc06g084070.3	730	58.1566	14.5281	-2.0011	0.0443616	Down	0.00245784	NA	NA	NA	K14484//auxin-responsive protein IAA	gi|525313269|ref|NP_001266042.1|//IAA2 [Solanum lycopersicum]
Solyc04g050620.3	1881	157.138	373.479	1.24899	0.024529	Up	0.00109604	NA	NA	NA	K07409//cytochrome P450 family 1 subfamily A polypeptide 2 [EC:1.14.14.1];K00512//steroid 17alpha-monooxygenase / 17alpha-hydroxyprogesterone deacetylase [EC:1.14.14.19 1.14.14.32];K14985//26-hydroxylase [EC:1.14.-.-];K07408//cytochrome P450 family 1 subfamily A polypeptide 1 [EC:1.14.14.1]	gi|460383593|ref|XP_004237505.1|//PREDICTED: cytochrome P450 CYP736A12-like [Solanum lycopersicum]
Solyc08g082350.3	1578	98.7284	29.4933	-1.74308	0.0189035	Down	0.00076902	NA	NA	NA	K00383//glutathione reductase (NADPH) [EC:1.8.1.7];K14843//pescadillo;K03164//DNA topoisomerase II [EC:5.99.1.3]	gi|460399978|ref|XP_004245513.1|//PREDICTED: F-box protein At2g26160-like [Solanum lycopersicum]
Solyc02g094010.2	3286	996.884	281.513	-1.82422	0.0323349	Down	0.00162155	NA	GO:0004672//protein kinase activity	GO:0043170//macromolecule metabolic process	K13448//calcium-binding protein CML	gi|723668936|ref|XP_010315919.1|//PREDICTED: protein LYK2 [Solanum lycopersicum]
Solyc08g078840.3	1086	198.336	57.857	-1.77739	0.00520615	Down	0.000146803	NA	NA	NA	NA	gi|460400465|ref|XP_004245755.1|//PREDICTED: uncharacterized protein LOC101252313 [Solanum lycopersicum]
Solyc09g008020.3	2508	342.902	793.188	1.20986	0.026291	Up	0.0012047	NA	NA	NA	K13717//OTU domain-containing protein 3 [EC:3.4.19.12];K16743//abnormal spindle-like microcephaly-associated protein	gi|460402285|ref|XP_004246644.1|//PREDICTED: OTU domain-containing protein DDB_G0284757 [Solanum lycopersicum]
Solyc07g042090.3	1493	46.1838	176.607	1.93508	0.0261609	Up	0.00119716	NA	NA	NA	NA	gi|460396730|ref|XP_004243924.1|//PREDICTED: transmembrane protein 184C [Solanum lycopersicum]
Solyc02g082650.3	1512	91.8689	19.6723	-2.22341	0.0235502	Down	0.00102809	NA	NA	NA	K08739//DNA mismatch repair protein MLH3	gi|565347642|ref|XP_006340833.1|//PREDICTED: phosphoinositide phosphatase SAC6 [Solanum tuberosum]
Solyc04g077580.3	531	1326.88	326.582	-2.02252	0.0426294	Down	0.00232117	NA	NA	NA	NA	gi|460384764|ref|XP_004238079.1|//PREDICTED: phytosulfokines 3-like [Solanum lycopersicum]
Solyc01g107250.3	1088	1704.51	459.151	-1.89232	0.00443025	Down	0.000120207	NA	GO:0016772//transferase activity, transferring phosphorus-containing groups	GO:0006796//phosphate-containing compound metabolic process	K13418//somatic embryogenesis receptor kinase 1 [EC:2.7.10.1 2.7.11.1]	gi|460369732|ref|XP_004230711.1|//PREDICTED: somatic embryogenesis receptor kinase 1-like [Solanum lycopersicum]
Solyc12g098590.2	2992	453.033	5107.72	3.49499	1.75509e-14	Up	2.12652e-17	NA	NA	NA	K12338//anthocyanidin 3-O-glucoside 5-O-glucosyltransferase [EC:2.4.1.298]	gi|460415261|ref|XP_004252978.1|//PREDICTED: crocetin glucosyltransferase, chloroplastic-like [Solanum lycopersicum]
Solyc09g064530.3	3049	2107.86	728.316	-1.53314	0.00544685	Down	0.00015619	NA	NA	NA	K14484//auxin-responsive protein IAA	gi|525313469|ref|NP_001266065.1|//IAA12 [Solanum lycopersicum]
Solyc04g054690.3	2137	2187.19	433.877	-2.33372	3.42421e-08	Down	1.24466e-10	NA	NA	NA	K00423//L-ascorbate oxidase [EC:1.10.3.3]	gi|809281420|ref|NP_001234829.2|//ascorbate oxidase precursor [Solanum lycopersicum]
Solyc06g062580.3	4063	92.5952	25.1617	-1.87971	0.0287871	Down	0.00137721	NA	GO:0030246//carbohydrate binding;GO:0015925//galactosidase activity;GO:0043167//ion binding	GO:0044238//primary metabolic process	K12309//beta-galactosidase [EC:3.2.1.23]	gi|460392491|ref|XP_004241849.1|//PREDICTED: beta-galactosidase-like [Solanum lycopersicum]
Solyc09g072820.3	7184	767.879	258.321	-1.57172	0.00175022	Down	3.78499e-05	NA	NA	NA	K10999//cellulose synthase A [EC:2.4.1.12]	gi|460404056|ref|XP_004247501.1|//PREDICTED: probable LRR receptor-like serine/threonine-protein kinase At4g08850 [Solanum lycopersicum]
Solyc09g061320.3	1589	1254	337.027	-1.8956	0.024985	Down	0.00112651	NA	NA	NA	K15289//solute carrier family 35, member F5	gi|460403217|ref|XP_004247090.1|//PREDICTED: uncharacterized vacuolar membrane protein YML018C [Solanum lycopersicum]
Solyc01g107340.3	932	319.023	137.002	-1.21946	0.0353502	Down	0.00182748	NA	NA	NA	NA	gi|969995762|ref|XP_015078002.1|//PREDICTED: classical arabinogalactan protein 9 [Solanum pennellii]
Solyc06g062490.3	2387	74.1616	10.1497	-2.86923	0.0265416	Down	0.00121993	GO:0044464//cell part	GO:0008194//UDP-glycosyltransferase activity	NA	K12125//protein EARLY FLOWERING 3;K12471//epsin	gi|460392687|ref|XP_004241946.1|//PREDICTED: uncharacterized protein LOC101261829 [Solanum lycopersicum]
Solyc11g006300.2	1124	38.6812	8.21103	-2.236	0.0441512	Down	0.00244131	NA	NA	NA	K10258//very-long-chain enoyl-CoA reductase [EC:1.3.1.93]	gi|460408995|ref|XP_004249926.1|//PREDICTED: very-long-chain enoyl-CoA reductase-like [Solanum lycopersicum]
Solyc01g097430.3	2953	11.5874	107.334	3.21148	1.23622e-05	Up	1.0031e-07	NA	GO:0000166//nucleotide binding;GO:0016887//ATPase activity	NA	K05681//ATP-binding cassette, subfamily G (WHITE), member 2	gi|460370795|ref|XP_004231234.1|//PREDICTED: ABC transporter G family member 18-like [Solanum lycopersicum]
Solyc11g022590.1	678	1029.65	255.554	-2.01045	0.00219189	Down	4.95743e-05	NA	GO:0061135//endopeptidase regulator activity	GO:0010466//negative regulation of peptidase activity	NA	gi|350537105|ref|NP_001233769.1|//uncharacterized protein LOC544001 precursor [Solanum lycopersicum]
Solyc07g005345.1	1553	17.6574	2.71113	-2.70331	0.0373421	Down	0.00194964	NA	NA	NA	NA	gi|723712052|ref|XP_010323177.1|//PREDICTED: uncharacterized protein LOC104648138 [Solanum lycopersicum]
Solyc11g062290.2	2346	599.015	104.567	-2.51816	0.0222234	Down	0.000948958	NA	NA	NA	K03108//signal recognition particle subunit SRP72	gi|460410951|ref|XP_004250878.1|//PREDICTED: signal recognition particle subunit SRP72 [Solanum lycopersicum]
Solyc03g043700.3	2002	774.906	226.263	-1.77602	5.27738e-05	Down	5.40604e-07	NA	NA	NA	K08332	gi|460377871|ref|XP_004234710.1|//PREDICTED: U-box domain-containing protein 4-like isoform X1 [Solanum lycopersicum]
Solyc04g074850.3	2207	882.346	2320.88	1.39525	0.00337911	Up	8.52347e-05	GO:0044464//cell part	GO:0015291//secondary active transmembrane transporter activity	GO:0015893//drug transport	K03327//multidrug resistance protein, MATE family	gi|806638729|ref|NP_001234398.2|//ripening regulated protein DDTFR18 [Solanum lycopersicum]
Solyc05g054350.3	1378	4307.22	10133.6	1.23432	0.0068854	Up	0.000209323	NA	GO:0003824//catalytic activity	NA	K08726//soluble epoxide hydrolase / lipid-phosphate phosphatase [EC:3.3.2.10 3.1.3.76]	gi|460388300|ref|XP_004239806.1|//PREDICTED: bifunctional epoxide hydrolase 2-like [Solanum lycopersicum]
Solyc07g009380.3	1252	1221.19	4609.26	1.91624	0.000126496	Up	1.58122e-06	GO:0030312//external encapsulating structure;GO:0005576//extracellular region	GO:0016758//transferase activity, transferring hexosyl groups;GO:0016798//hydrolase activity, acting on glycosyl bonds	GO:0044042//glucan metabolic process	K08235//xyloglucan:xyloglucosyl transferase [EC:2.4.1.207]	gi|970042973|ref|XP_015082885.1|//PREDICTED: xyloglucan endotransglucosylase/hydrolase protein 24-like [Solanum pennellii]
Solyc08g076915.1	687	988.021	188.778	-2.38785	0.0355851	Down	0.00184223	NA	NA	NA	NA	gi|661883388|emb|CDP13032.1|//unnamed protein product [Coffea canephora]
Solyc02g067440.3	2091	693.769	228.066	-1.605	0.0023886	Down	5.50756e-05	NA	NA	NA	K10712//cysteamine dioxygenase [EC:1.13.11.19]	gi|460375112|ref|XP_004233351.1|//PREDICTED: 2-aminoethanethiol dioxygenase [Solanum lycopersicum]
Solyc05g009330.3	944	625.762	234.376	-1.41679	0.0366767	Down	0.00190682	NA	NA	NA	NA	gi|460386484|ref|XP_004238928.1|//PREDICTED: uncharacterized protein LOC101254384 [Solanum lycopersicum]
Solyc09g007850.3	1018	1215.52	3771.93	1.63373	0.000115253	Up	1.39747e-06	GO:0009532//plastid stroma;GO:0009526//plastid envelope;GO:0009534//chloroplast thylakoid	GO:0008187//poly-pyrimidine tract binding	GO:0006952//defense response;GO:0009725//response to hormone	K11294//nucleolin	gi|460402307|ref|XP_004246655.1|//PREDICTED: 29 kDa ribonucleoprotein A, chloroplastic [Solanum lycopersicum]
Solyc08g076620.1	1311	70.6134	2.62139	-4.75154	1.28953e-07	Down	5.72893e-10	NA	NA	NA	K00924;K02882//large subunit ribosomal protein L18Ae	gi|723725608|ref|XP_004246190.2|//PREDICTED: basic 7S globulin-like [Solanum lycopersicum]
Solyc02g087390.2	1263	125.141	33.5775	-1.89799	0.0412213	Down	0.00222331	NA	NA	NA	K11644//paired amphipathic helix protein Sin3a	gi|723678082|ref|XP_010317289.1|//PREDICTED: paired amphipathic helix protein Sin3-like 1 [Solanum lycopersicum]
Solyc01g079950.3	1457	141.034	44.8508	-1.65284	0.0278062	Down	0.00129986	NA	NA	NA	K00924;K02882//large subunit ribosomal protein L18Ae	gi|460367136|ref|XP_004229431.1|//PREDICTED: basic 7S globulin-like [Solanum lycopersicum]
Solyc10g055770.2	1843	331.342	92.1944	-1.84557	0.00153647	Down	3.22761e-05	NA	NA	NA	NA	gi|460406366|ref|XP_004248636.1|//PREDICTED: hippocampus abundant transcript-like protein 1 isoform X2 [Solanum lycopersicum]
Solyc08g080700.2	573	40.7381	9.38645	-2.11773	0.0452634	Down	0.00252537	NA	NA	NA	K05609//ubiquitin carboxyl-terminal hydrolase L3 [EC:3.4.19.12]	gi|460401216|ref|XP_004246123.1|//PREDICTED: uncharacterized protein LOC101263836 [Solanum lycopersicum]
Solyc02g069210.3	1542	73.5	18.8989	-1.95944	0.0205471	Down	0.000850218	GO:0031224//intrinsic component of membrane	GO:0046915//transition metal ion transmembrane transporter activity;GO:0016628//oxidoreductase activity, acting on the CH-CH group of donors, NAD or NADP as acceptor	GO:0008152//metabolic process;GO:0006829//zinc II ion transport	K14709//solute carrier family 39 (zinc transporter), member 1/2/3	gi|460374839|ref|XP_004233216.1|//PREDICTED: fe(2+) transport protein 1-like [Solanum lycopersicum]
Solyc00g134620.2	795	104.476	5.89426	-4.14771	6.0468e-08	Down	2.37556e-10	NA	NA	NA	NA	gi|970039764|ref|XP_015081222.1|//PREDICTED: omega-hydroxypalmitate O-feruloyl transferase-like, partial [Solanum pennellii]
Solyc08g067030.3	1569	7517.89	2828.67	-1.4102	0.0166478	Down	0.000653417	NA	NA	NA	K03097//casein kinase II subunit alpha [EC:2.7.11.1]	gi|460399325|ref|XP_004245192.1|//PREDICTED: uncharacterized protein LOC101262737 [Solanum lycopersicum]
Solyc06g069400.3	1265	75.7152	22.2926	-1.76401	0.0484906	Down	0.00277206	NA	GO:0016811//hydrolase activity, acting on carbon-nitrogen (but not peptide) bonds, in linear amides	NA	K13051//beta-aspartyl-peptidase (threonine type) [EC:3.4.19.5]	gi|460392009|ref|XP_004241610.1|//PREDICTED: isoaspartyl peptidase/L-asparaginase-like [Solanum lycopersicum]
Solyc01g107170.2	1299	588.977	1455.31	1.30505	0.00410415	Up	0.0001092	NA	NA	NA	NA	gi|525314008|ref|NP_001266186.1|//ZF2 protein [Solanum lycopersicum]
Solyc05g052750.3	2199	534.304	206.726	-1.36994	0.0323349	Down	0.00162173	NA	NA	NA	NA	gi|460388548|ref|XP_004239929.1|//PREDICTED: uncharacterized protein LOC101254095 [Solanum lycopersicum]
Solyc03g005570.3	1354	156.935	29.6535	-2.40389	0.000753841	Down	1.35779e-05	NA	NA	NA	K09422//myb proto-oncogene protein, plant	gi|460376508|ref|XP_004234040.1|//PREDICTED: myb-related protein Myb4 [Solanum lycopersicum]
Solyc09g082810.3	1008	1432.31	3864.61	1.43197	0.00361682	Up	9.2957e-05	NA	NA	NA	NA	gi|970051326|ref|XP_015087252.1|//PREDICTED: probable H/ACA ribonucleoprotein complex subunit 1 [Solanum pennellii]
Solyc04g015530.2	2947	8.67012	98.9654	3.5128	6.85193e-05	Up	7.49697e-07	NA	GO:0016798//hydrolase activity, acting on glycosyl bonds	NA	K01184//polygalacturonase [EC:3.2.1.15];K01213//galacturan 1,4-alpha-galacturonidase [EC:3.2.1.67]	gi|995970161|ref|NP_001307154.1|//polygalacturonase [Solanum lycopersicum]
Solyc12g099120.2	1594	34.0798	148.751	2.12591	0.000899396	Up	1.67753e-05	GO:0043231//intracellular membrane-bounded organelle	GO:0003676//nucleic acid binding	NA	K09422//myb proto-oncogene protein, plant	gi|723752604|ref|XP_010314657.1|//PREDICTED: ABA-induced MYB transcription factor isoform X2 [Solanum lycopersicum]
Solyc02g093090.1	927	1592.68	298.518	-2.41557	4.5971e-06	Down	3.11438e-08	NA	NA	NA	K18801//glucuronoxylan 4-O-methyltransferase [EC:2.1.1.112]	gi|460372096|ref|XP_004231869.1|//PREDICTED: protein IRX15-LIKE-like [Solanum lycopersicum]
Solyc05g047600.3	2302	225.62	592.368	1.3926	0.0170688	Up	0.000677463	NA	NA	NA	K07198//5'-AMP-activated protein kinase, catalytic alpha subunit [EC:2.7.11.11]	gi|971574261|ref|XP_015170425.1|//PREDICTED: CBL-interacting serine/threonine-protein kinase 9-like [Solanum tuberosum]
Solyc05g045670.3	1789	829.828	27.8195	-4.89864	5.82364e-20	Down	3.63496e-23	GO:0031224//intrinsic component of membrane	NA	GO:0051234//establishment of localization	K15283//solute carrier family 35, member E1	gi|460388988|ref|XP_004240145.1|//PREDICTED: glucose-6-phosphate/phosphate translocator 2, chloroplastic [Solanum lycopersicum]
Solyc07g053540.1	744	1281.36	237.291	-2.43295	0.000161008	Down	2.10452e-06	NA	NA	NA	NA	gi|460395645|ref|XP_004243392.1|//PREDICTED: fasciclin-like arabinogalactan protein 9 [Solanum lycopersicum]
Solyc04g078010.3	894	234.538	29.002	-3.0156	8.22928e-05	Down	9.27592e-07	NA	NA	NA	NA	gi|723695144|ref|XP_010320302.1|//PREDICTED: uncharacterized protein LOC104647180 [Solanum lycopersicum]
Solyc03g026020.3	1633	1657.68	5048.35	1.60664	0.00272201	Up	6.5162e-05	NA	NA	NA	K09419//heat shock transcription factor, other eukaryote	gi|460377177|ref|XP_004234371.1|//PREDICTED: heat stress transcription factor B-2a [Solanum lycopersicum]
Solyc01g081590.3	1766	48.0475	267.428	2.47662	0.000349523	Up	5.41558e-06	NA	NA	NA	NA	gi|460367376|ref|XP_004229550.1|//PREDICTED: non-specific lipid-transfer protein 1-like [Solanum lycopersicum]
Solyc01g106250.3	3147	395.225	60.0341	-2.71882	0.0286821	Down	0.00136676	NA	NA	NA	K02331//DNA polymerase phi [EC:2.7.7.7]	gi|460369353|ref|XP_004230527.1|//PREDICTED: DNA polymerase V-like [Solanum lycopersicum]
Solyc03g034330.1	294	69.5269	11.9692	-2.53824	0.00189884	Down	4.17611e-05	NA	NA	NA	NA	gi|460377594|ref|XP_004234576.1|//PREDICTED: non-specific lipid-transfer protein 2-like [Solanum lycopersicum]
Solyc04g016390.2	1106	223.094	15.5772	-3.84014	0.000378643	Down	5.95018e-06	GO:0030529//intracellular ribonucleoprotein complex	NA	NA	K02913//large subunit ribosomal protein L33	gi|460381703|ref|XP_004236583.1|//PREDICTED: 54S ribosomal protein L39, mitochondrial-like [Solanum lycopersicum]
Solyc02g070060.2	3045	68.6462	18.6979	-1.8763	0.0454609	Down	0.00254329	NA	NA	NA	NA	gi|460376192|ref|XP_004233883.1|//PREDICTED: cannabidiolic acid synthase-like 2 [Solanum lycopersicum]
Solyc03g093110.3	1570	1878.53	725.212	-1.37313	0.00408894	Down	0.000108244	GO:0030312//external encapsulating structure;GO:0005576//extracellular region	GO:0016758//transferase activity, transferring hexosyl groups;GO:0016798//hydrolase activity, acting on glycosyl bonds	GO:0044042//glucan metabolic process	K08235//xyloglucan:xyloglucosyl transferase [EC:2.4.1.207]	gi|460378802|ref|XP_004235157.1|//PREDICTED: probable xyloglucan endotransglucosylase/hydrolase protein 23 [Solanum lycopersicum]
Solyc03g095880.1	153	4.44134	25.7971	2.53814	0.0465108	Up	0.00262473	GO:0031224//intrinsic component of membrane;GO:0009521//photosystem;GO:0009534//chloroplast thylakoid	GO:0046872//metal ion binding;GO:0046906//tetrapyrrole binding;GO:0051536//iron-sulfur cluster binding	GO:0006464//cellular protein modification process;GO:0006091//generation of precursor metabolites and energy;GO:0051234//establishment of localization	K02690//photosystem I P700 chlorophyll a apoprotein A2	gi|806636706|ref|YP_009129617.1|//photosystem I P700 apoprotein A2 (chloroplast) [Paphiopedilum niveum]
Solyc01g098060.1	459	31.9739	3.77585	-3.08202	0.00495904	Down	0.000137817	NA	NA	NA	K12412//pheromone receptor transcription factor	gi|460370823|ref|XP_004231248.1|//PREDICTED: agamous-like MADS-box protein AGL61 [Solanum lycopersicum]
Solyc05g012280.3	1303	59.268	8.56567	-2.79061	0.00114197	Down	2.23061e-05	NA	NA	NA	NA	gi|970028891|ref|XP_015075770.1|//PREDICTED: uncharacterized protein LOC107019926 [Solanum pennellii]
Solyc10g086570.3	586	92.3605	318.694	1.78682	0.0192673	Up	0.000788037	NA	GO:0005515//protein binding	NA	NA	gi|350537805|ref|NP_001234311.1|//uncharacterized protein LOC778362 [Solanum lycopersicum]
Solyc06g074260.3	735	32668.9	4327.9	-2.91618	5.14994e-10	Down	1.19124e-12	NA	NA	NA	NA	gi|723707641|ref|XP_010322440.1|//PREDICTED: uncharacterized protein LOC101253793 [Solanum lycopersicum]
Solyc07g039330.3	1836	1525.22	4359.46	1.51513	0.0461025	Up	0.00259492	NA	GO:0004468//lysine N-acetyltransferase activity, acting on acetyl phosphate as donor	NA	K10752//histone-binding protein RBBP4	gi|460396390|ref|XP_004243757.1|//PREDICTED: WD-40 repeat-containing protein MSI4-like [Solanum lycopersicum]
Solyc10g006500.3	2434	217.858	32.1465	-2.76065	7.203e-06	Down	5.23643e-08	NA	GO:0016740//transferase activity	NA	K13648//alpha-1,4-galacturonosyltransferase [EC:2.4.1.43]	gi|460405738|ref|XP_004248332.1|//PREDICTED: probable galacturonosyltransferase 12 [Solanum lycopersicum]
Solyc02g081130.2	1633	36.5516	6.51971	-2.48706	0.0177401	Down	0.000708667	NA	NA	NA	K03283//heat shock 70kDa protein 1/8;K11446//histone demethylase JARID1 [EC:1.14.11.-]	gi|723673735|ref|XP_010316566.1|//PREDICTED: BAH and coiled-coil domain-containing protein 1 [Solanum lycopersicum]
Solyc09g090790.3	2653	40.4843	225.718	2.47908	4.58541e-06	Up	3.06413e-08	NA	NA	NA	K09422//myb proto-oncogene protein, plant	gi|460404944|ref|XP_004247938.1|//PREDICTED: putative pentatricopeptide repeat-containing protein At3g23330 [Solanum lycopersicum]
Solyc03g025840.3	1100	630.19	2098.67	1.73561	0.0333967	Up	0.00169093	NA	NA	NA	K08360//cytochrome b-561 [EC:1.16.5.1]	gi|460377216|ref|XP_004234390.1|//PREDICTED: transmembrane ascorbate ferrireductase 1 [Solanum lycopersicum]
Solyc04g080285.1	306	28.3003	208.63	2.88206	0.0122093	Up	0.000432587	NA	NA	NA	NA	NA
Solyc12g008430.2	2130	249.043	1701.64	2.77246	0.000292935	Up	4.3667e-06	NA	GO:0043169//cation binding;GO:0000166//nucleotide binding;GO:0016615//malate dehydrogenase activity	GO:0043648//dicarboxylic acid metabolic process	K00029//malate dehydrogenase (oxaloacetate-decarboxylating)(NADP+) [EC:1.1.1.40]	gi|460412492|ref|XP_004251632.1|//PREDICTED: NADP-dependent malic enzyme [Solanum lycopersicum]
Solyc10g085280.2	5556	894.592	4010.08	2.16433	1.40386e-08	Up	4.58745e-11	NA	NA	NA	K04628//ceramide galactosyltransferase [EC:2.4.1.47];K00699//glucuronosyltransferase [EC:2.4.1.17]	gi|976925995|gb|KVI09874.1|//UDP-glucuronosyl/UDP-glucosyltransferase [Cynara cardunculus var. scolymus]
Solyc10g076240.2	2412	88.0222	341.793	1.95719	0.000153743	Up	1.99263e-06	NA	NA	NA	K00430//peroxidase [EC:1.11.1.7]	gi|460407226|ref|XP_004249055.1|//PREDICTED: cationic peroxidase 1 [Solanum lycopersicum]
Solyc10g085870.1	1461	3539.83	10153.5	1.52023	0.0002897	Up	4.28658e-06	NA	NA	NA	K13496//UDP-glucosyl transferase 73C [EC:2.4.1.-]	gi|460408374|ref|XP_004249620.1|//PREDICTED: UDP-glycosyltransferase 73C3-like [Solanum lycopersicum]
Solyc09g098400.2	603	11.8244	144.651	3.61274	5.77178e-06	Up	4.04762e-08	NA	NA	NA	NA	gi|970052073|ref|XP_015087633.1|//PREDICTED: glycine-rich RNA-binding protein 1-like [Solanum pennellii]
Solyc11g066250.2	3437	9209.85	1764.41	-2.384	4.77784e-06	Down	3.28042e-08	NA	GO:0004180//carboxypeptidase activity	GO:0019538//protein metabolic process	K16298//serine carboxypeptidase-like clade IV [EC:3.4.16.-]	gi|460411135|ref|XP_004250970.1|//PREDICTED: serine carboxypeptidase-like [Solanum lycopersicum]
Solyc05g007040.1	240	8479.69	2284.59	-1.89208	0.027462	Down	0.0012765	NA	NA	NA	NA	gi|53689728|gb|AAU89742.1|//serine/threonine protein kinase-like [Solanum tuberosum]
Solyc11g008810.2	3166	871.748	221.977	-1.9735	0.00172745	Down	3.7294e-05	NA	NA	NA	K12373//hexosaminidase [EC:3.2.1.52]	gi|460409323|ref|XP_004250088.1|//PREDICTED: beta-hexosaminidase 3 [Solanum lycopersicum]
Solyc01g066457.1	1276	442.923	77.2704	-2.51907	0.00153647	Down	3.23813e-05	NA	NA	NA	K01259//proline iminopeptidase [EC:3.4.11.5];K08726//soluble epoxide hydrolase / lipid-phosphate phosphatase [EC:3.3.2.10 3.1.3.76]	gi|723658279|ref|XP_004229258.2|//PREDICTED: bifunctional epoxide hydrolase 2-like [Solanum lycopersicum]
Solyc07g041900.3	1552	7140.77	19399.1	1.44184	0.0102261	Up	0.000342421	GO:0043231//intracellular membrane-bounded organelle	GO:0004175//endopeptidase activity	GO:0019538//protein metabolic process	K01366//cathepsin H [EC:3.4.22.16]	gi|823683759|ref|NP_001296313.1|//cysteine proteinase 3 precursor [Solanum lycopersicum]
Solyc01g010310.3	324	185.022	69.8835	-1.40467	0.0490003	Down	0.0028112	NA	NA	NA	K19892//glucan endo-1,3-beta-glucosidase 4 [EC:3.2.1.39];K19891//glucan endo-1,3-beta-glucosidase 1/2/3 [EC:3.2.1.39]	gi|460365031|ref|XP_004228409.1|//PREDICTED: PLASMODESMATA CALLOSE-BINDING PROTEIN 1 [Solanum lycopersicum]
Solyc10g005210.3	1933	284.227	52.5198	-2.43611	6.38818e-05	Down	6.91512e-07	NA	NA	NA	K01246//DNA-3-methyladenine glycosylase I [EC:3.2.2.20]	gi|460405888|ref|XP_004248406.1|//PREDICTED: uncharacterized protein LOC101258999 [Solanum lycopersicum]
Solyc07g055990.3	1202	419.024	67.0378	-2.64399	4.62544e-08	Down	1.73225e-10	GO:0030312//external encapsulating structure;GO:0005576//extracellular region	GO:0016758//transferase activity, transferring hexosyl groups;GO:0016798//hydrolase activity, acting on glycosyl bonds	GO:0044042//glucan metabolic process	K08235//xyloglucan:xyloglucosyl transferase [EC:2.4.1.207]	gi|460395316|ref|XP_004243230.1|//PREDICTED: probable xyloglucan endotransglucosylase/hydrolase protein 16 [Solanum lycopersicum]
Solyc02g069910.2	321	265.895	84.586	-1.65236	0.0154947	Down	0.000591663	NA	NA	NA	NA	gi|565372875|ref|XP_006353012.1|//PREDICTED: uncharacterized protein LOC102599613 [Solanum tuberosum]
Solyc01g010360.3	1279	130.04	47.6833	-1.4474	0.0472745	Down	0.00267824	NA	GO:0005515//protein binding	NA	K06630//14-3-3 protein epsilon	gi|460365029|ref|XP_004228408.1|//PREDICTED: 14-3-3-like protein GF14 iota [Solanum lycopersicum]
Solyc02g088630.3	2744	1961.15	563.393	-1.79949	9.29129e-06	Down	7.07161e-08	NA	NA	NA	K13648//alpha-1,4-galacturonosyltransferase [EC:2.4.1.43]	gi|460372727|ref|XP_004232177.1|//PREDICTED: probable galacturonosyltransferase 14 [Solanum lycopersicum]
Solyc02g089130.3	1335	148.527	39.8865	-1.89676	0.0105865	Down	0.000357989	NA	NA	NA	NA	gi|460372652|ref|XP_004232142.1|//PREDICTED: COBRA-like protein 4 [Solanum lycopersicum]
Solyc06g073165.1	1227	17.3154	134.388	2.95627	9.29129e-06	Up	7.05809e-08	NA	NA	NA	K06699//proteasome activator subunit 4	gi|460391621|ref|XP_004241419.1|//PREDICTED: BURP domain-containing protein 16-like [Solanum lycopersicum]
Solyc01g100120.3	6762	42.4561	8.48739	-2.32258	0.0223407	Down	0.000954786	NA	NA	NA	K10406//kinesin family member C2/C3	gi|460368841|ref|XP_004230273.1|//PREDICTED: kinesin-4-like [Solanum lycopersicum]
Solyc01g065510.2	942	548.556	136.448	-2.00729	0.00101157	Down	1.92019e-05	NA	NA	NA	NA	gi|723658405|ref|XP_010321602.1|//PREDICTED: leucine-rich repeat extensin-like protein 6 [Solanum lycopersicum]
Solyc05g010080.3	3852	296.359	99.1589	-1.57953	0.0445483	Down	0.00247145	NA	NA	NA	K17808//mitochondrial protein import protein ZIM17	gi|971552654|ref|XP_015164773.1|//PREDICTED: uncharacterized protein LOC102593015 isoform X2 [Solanum tuberosum]
Solyc10g085750.2	3569	687.453	307.848	-1.15904	0.0299278	Down	0.00146364	NA	GO:0005488//binding	NA	K13126//polyadenylate-binding protein	gi|460408286|ref|XP_004249577.1|//PREDICTED: polyadenylate-binding protein 7-like [Solanum lycopersicum]
Solyc07g005840.2	3345	218.829	60.5628	-1.8533	0.00165719	Down	3.53513e-05	GO:0031224//intrinsic component of membrane	GO:0016759//cellulose synthase activity;GO:0046914//transition metal ion binding	GO:0045229//external encapsulating structure organization;GO:0009250//glucan biosynthetic process	K10999//cellulose synthase A [EC:2.4.1.12]	gi|460394041|ref|XP_004242614.1|//PREDICTED: cellulose synthase A catalytic subunit 7 [UDP-forming] [Solanum lycopersicum]
Solyc01g098130.2	650	23.0593	2.50086	-3.20485	0.00821205	Down	0.000259905	NA	NA	NA	NA	gi|971551310|ref|XP_015164435.1|//PREDICTED: DNA-directed RNA polymerase II subunit RPB1-like isoform X2 [Solanum tuberosum]
Solyc05g055570.2	1304	104.402	17.9584	-2.53941	0.0244487	Down	0.00109146	NA	NA	NA	K12169//Kip1 ubiquitination-promoting complex protein 1 [EC:2.3.2.27]	gi|565358042|ref|XP_006345838.1|//PREDICTED: uncharacterized protein LOC102599902 [Solanum tuberosum]
Solyc06g063330.3	3477	24.3983	102.784	2.07476	0.00845368	Up	0.000268795	GO:0033176//proton-transporting V-type ATPase complex	GO:0032559//adenyl ribonucleotide binding;GO:0019829//cation-transporting ATPase activity;GO:0015078//hydrogen ion transmembrane transporter activity	GO:0015988//energy coupled proton transmembrane transport, against electrochemical gradient;GO:0015986//ATP synthesis coupled proton transport	K02145//V-type H+-transporting ATPase subunit A [EC:3.6.3.14]	gi|928192543|ref|NP_001234287.2|//vacuolar H+-ATPase A2 subunit isoform [Solanum lycopersicum]
Solyc02g072500.3	6883	159.906	42.287	-1.91894	0.016966	Down	0.000669021	GO:0044464//cell part	NA	GO:0006810//transport	K14611//solute carrier family 23 (nucleobase transporter), member 1/2	gi|460374463|ref|XP_004233030.1|//PREDICTED: nucleobase-ascorbate transporter 2 [Solanum lycopersicum]
Solyc02g090360.3	2044	6674.34	2110.2	-1.66125	3.52955e-05	Down	3.31754e-07	NA	NA	NA	K19791//iron transport multicopper oxidase	gi|460372481|ref|XP_004232058.1|//PREDICTED: L-ascorbate oxidase homolog [Solanum lycopersicum]
Solyc06g069260.1	462	1266.72	410.513	-1.6256	0.00394696	Down	0.000102401	NA	NA	NA	NA	gi|460393178|ref|XP_004242188.1|//PREDICTED: oleosin 1-like [Solanum lycopersicum]
Solyc10g080610.1	1035	818.987	4701.74	2.52128	0.00347961	Up	8.87916e-05	NA	NA	NA	K10457//kelch-like protein 20	gi|460407715|ref|XP_004249296.1|//PREDICTED: F-box/kelch-repeat protein At1g15670-like [Solanum lycopersicum]
Solyc07g042590.3	1636	810.388	260.3	-1.63843	0.0143097	Down	0.00052828	NA	NA	NA	K01853//cycloartenol synthase [EC:5.4.99.8];K04730//interleukin-1 receptor-associated kinase 1 [EC:2.7.11.1]	gi|460396222|ref|XP_004243677.1|//PREDICTED: serine/threonine-protein kinase At5g01020 [Solanum lycopersicum]
Solyc08g078155.1	1090	347.097	98.7377	-1.81367	0.0292695	Down	0.00141024	NA	NA	NA	NA	gi|460400571|ref|XP_004245807.1|//PREDICTED: oleosin 1-like [Solanum lycopersicum]
Solyc09g059650.3	1705	428.701	105.173	-2.02721	0.0192491	Down	0.000785908	NA	NA	NA	K00430//peroxidase [EC:1.11.1.7]	gi|565370514|ref|XP_006351865.1|//PREDICTED: vacuolar iron transporter homolog 4-like [Solanum tuberosum]
Solyc08g080380.3	1998	103.892	345.091	1.73189	0.00177085	Up	3.85561e-05	NA	GO:0005506//iron ion binding;GO:0004497//monooxygenase activity	NA	K07409//cytochrome P450 family 1 subfamily A polypeptide 2 [EC:1.14.14.1];K00512//steroid 17alpha-monooxygenase / 17alpha-hydroxyprogesterone deacetylase [EC:1.14.14.19 1.14.14.32]	gi|460400245|ref|XP_004245646.1|//PREDICTED: probable (S)-N-methylcoclaurine 3'-hydroxylase isozyme 2 [Solanum lycopersicum]
Solyc07g065600.3	6851	152.727	42.5671	-1.84315	0.0240816	Down	0.00105939	NA	NA	NA	NA	gi|723718000|ref|XP_010324254.1|//PREDICTED: uncharacterized protein LOC104648544 isoform X3 [Solanum lycopersicum]
Solyc11g073110.2	2050	204.383	48.5758	-2.07296	0.00168036	Down	3.59586e-05	NA	NA	NA	NA	gi|460412131|ref|XP_004251456.1|//PREDICTED: protein UPSTREAM OF FLC [Solanum lycopersicum]
Solyc04g079760.3	1407	56.7893	14.6366	-1.95604	0.0388555	Down	0.00205427	NA	NA	NA	NA	gi|460385033|ref|XP_004238210.1|//PREDICTED: uncharacterized protein LOC101245158 isoform X2 [Solanum lycopersicum]
Solyc08g080990.3	1938	211.028	53.1363	-1.98966	0.00238934	Down	5.51804e-05	NA	NA	NA	NA	gi|460401197|ref|XP_004246114.1|//PREDICTED: uncharacterized protein LOC101260848 [Solanum lycopersicum]
Solyc07g014580.3	1647	32.9532	1.99516	-4.04584	0.000123662	Down	1.52557e-06	NA	GO:0016747//transferase activity, transferring acyl groups other than amino-acyl groups	NA	K15400//omega-hydroxypalmitate O-feruloyl transferase [EC:2.3.1.188]	gi|460394555|ref|XP_004242867.1|//PREDICTED: omega-hydroxypalmitate O-feruloyl transferase-like [Solanum lycopersicum]
Solyc01g088400.3	2665	248.502	1346.68	2.43807	2.67859e-07	Up	1.33752e-09	NA	NA	NA	K15404//aldehyde decarbonylase [EC:4.1.99.5]	gi|723666679|ref|XP_004229696.2|//PREDICTED: protein ECERIFERUM 1-like [Solanum lycopersicum]
Solyc03g078240.2	2639	12.5085	127.857	3.35354	1.93092e-06	Up	1.16269e-08	NA	NA	NA	K12937	gi|970012956|ref|XP_015067432.1|//PREDICTED: beta-D-glucosyl crocetin beta-1,6-glucosyltransferase-like [Solanum pennellii]
Solyc08g065610.3	1975	2924.31	19520.8	2.73884	2.17841e-10	Up	4.71899e-13	NA	GO:0004175//endopeptidase activity	GO:0019538//protein metabolic process	K01369//legumain [EC:3.4.22.34]	gi|460399167|ref|XP_004245113.1|//PREDICTED: vacuolar-processing enzyme-like [Solanum lycopersicum]
Solyc04g078990.3	3320	412.13	40.4182	-3.35002	7.75629e-08	Down	3.18955e-10	NA	GO:0035251//UDP-glucosyltransferase activity	NA	K00750//glycogenin [EC:2.4.1.186]	gi|460384929|ref|XP_004238159.1|//PREDICTED: UDP-glucuronate:xylan alpha-glucuronosyltransferase 2-like isoform X1 [Solanum lycopersicum]
Solyc02g094860.2	1792	287.643	111.829	-1.36299	0.0307759	Down	0.00151981	NA	GO:0016634//oxidoreductase activity, acting on the CH-CH group of donors, oxygen as acceptor;GO:0005506//iron ion binding	GO:0008152//metabolic process	K10717//cytokinin trans-hydroxylase	gi|525313929|ref|NP_001266167.1|//cytokinin hydroxylase-like [Solanum lycopersicum]
Solyc08g014570.3	2631	686.351	250.385	-1.4548	0.00193514	Down	4.27727e-05	NA	NA	NA	K15502//serine/threonine-protein phosphatase 6 regulatory ankyrin repeat subunit A;K06694//26S proteasome non-ATPase regulatory subunit 10	gi|460398454|ref|XP_004244774.1|//PREDICTED: ankyrin repeat-containing protein At5g02620 [Solanum lycopersicum]
Solyc02g078530.3	1771	149.108	53.7712	-1.47145	0.0291501	Down	0.00140099	NA	NA	NA	K04733//interleukin-1 receptor-associated kinase 4 [EC:2.7.11.1]	gi|460374097|ref|XP_004232848.1|//PREDICTED: putative serine/threonine-protein kinase isoform X1 [Solanum lycopersicum]
Solyc08g076390.3	3404	1633.15	691.695	-1.23945	0.00771251	Down	0.000240586	NA	NA	NA	K11446//histone demethylase JARID1 [EC:1.14.11.-]	gi|723725673|ref|XP_010325573.1|//PREDICTED: lysine-specific demethylase JMJ706-like [Solanum lycopersicum]
Solyc05g053080.2	620	2023.57	320.945	-2.6565	0.00731878	Down	0.000226443	NA	NA	NA	NA	NA
Solyc02g094130.3	3749	6151.58	13576.1	1.14204	0.0283252	Up	0.00134367	NA	NA	NA	K03798//cell division protease FtsH [EC:3.4.24.-]	gi|565343361|ref|XP_006338806.1|//PREDICTED: pentatricopeptide repeat-containing protein At5g56310-like [Solanum tuberosum]
Solyc01g102650.2	360	97.1184	19.9516	-2.28324	0.0253109	Down	0.00114678	NA	NA	NA	K14297//nuclear pore complex protein Nup98-Nup96	gi|971553928|ref|XP_015165055.1|//PREDICTED: nuclear pore complex protein NUP98B-like isoform X1 [Solanum tuberosum]
Solyc08g077870.3	1510	913.564	211	-2.11426	0.00159708	Down	3.38345e-05	GO:0030312//external encapsulating structure	GO:0004175//endopeptidase activity;GO:0005515//protein binding;GO:0016628//oxidoreductase activity, acting on the CH-CH group of donors, NAD or NADP as acceptor	GO:0044092//negative regulation of molecular function;GO:0019538//protein metabolic process	K13199//plasminogen activator inhibitor 1 RNA-binding protein	gi|350538581|ref|NP_001234350.1|//meiotic serine proteinase [Solanum lycopersicum]
Solyc03g007360.3	4554	397.788	100.852	-1.97977	0.0100943	Down	0.000336154	NA	NA	NA	K15382//solute carrier family 50 (sugar transporter)	gi|723679123|ref|XP_010317475.1|//PREDICTED: pentatricopeptide repeat-containing protein At3g16610-like [Solanum lycopersicum]
Solyc11g011580.2	971	247.79	69.279	-1.83863	0.0292695	Down	0.00141021	NA	NA	NA	K03868//RING-box protein 1	gi|970021679|ref|XP_015072112.1|//PREDICTED: putative GEM-like protein 8 [Solanum pennellii]
Solyc04g054370.1	498	669.268	1370.02	1.03354	0.0434397	Up	0.00238575	NA	NA	NA	K16282//E3 ubiquitin-protein ligase RHA2 [EC:2.3.2.27]	gi|460383440|ref|XP_004237431.1|//PREDICTED: probable E3 ubiquitin-protein ligase XERICO [Solanum lycopersicum]
Solyc08g082620.3	2047	199.278	34.1428	-2.54513	1.21108e-05	Down	9.7413e-08	NA	GO:0004312//fatty acid synthase activity	GO:0006631//fatty acid metabolic process	K09458//3-oxoacyl-[acyl-carrier-protein] synthase II [EC:2.3.1.179]	gi|460399950|ref|XP_004245499.1|//PREDICTED: 3-oxoacyl-[acyl-carrier-protein] synthase I, chloroplastic [Solanum lycopersicum]
Solyc06g051930.3	6163	1866.77	734.308	-1.34609	0.0490003	Down	0.00281919	NA	NA	NA	K14497//protein phosphatase 2C [EC:3.1.3.16];K00873//pyruvate kinase [EC:2.7.1.40]	gi|460390677|ref|XP_004240954.1|//PREDICTED: plastidial pyruvate kinase 4, chloroplastic [Solanum lycopersicum]
Solyc03g093980.2	1912	66.0451	13.3522	-2.30637	0.0286344	Down	0.00136254	NA	NA	NA	NA	gi|723683163|ref|XP_010318188.1|//PREDICTED: uncharacterized protein LOC104646443 [Solanum lycopersicum]
Solyc04g074110.3	1419	245.062	51.5513	-2.24906	3.63251e-05	Down	3.46766e-07	NA	NA	NA	NA	gi|565398581|ref|XP_006364851.1|//PREDICTED: probable carbohydrate esterase At4g34215 isoform X3 [Solanum tuberosum]
Solyc09g005765.1	398	5855.87	300.682	-4.28357	3.63344e-09	Down	1.01388e-11	NA	NA	NA	NA	NA
Solyc05g052520.3	1396	257.98	717.649	1.47602	0.00168951	Up	3.62269e-05	NA	NA	NA	K17506//protein phosphatase 1L [EC:3.1.3.16]	gi|460388582|ref|XP_004239946.1|//PREDICTED: putative protein phosphatase 2C 53 [Solanum lycopersicum]
Solyc02g065715.1	657	106.871	17.8817	-2.57931	0.000226395	Down	3.13375e-06	NA	NA	NA	K01188//beta-glucosidase [EC:3.2.1.21];K00679//phospholipid:diacylglycerol acyltransferase [EC:2.3.1.158];K01206//alpha-L-fucosidase [EC:3.2.1.51];K10960//geranylgeranyl diphosphate/geranylgeranyl-bacteriochlorophyllide a reductase [EC:1.3.1.83 1.3.1.111]	gi|723677124|ref|XP_004233932.2|//PREDICTED: GDSL esterase/lipase 7-like [Solanum lycopersicum]
Solyc01g109655.1	536	3849.99	12905.2	1.74502	0.0329762	Up	0.00166358	NA	GO:0005488//binding	NA	K13195//cold-inducible RNA-binding protein;K13098//RNA-binding protein FUS	gi|460371184|ref|XP_004231423.1|//PREDICTED: transcription factor RADIALIS [Solanum lycopersicum]
Solyc07g062130.3	2980	3544.14	1285.73	-1.46285	0.000577693	Down	9.77811e-06	NA	NA	NA	K12450//UDP-glucose 4,6-dehydratase [EC:4.2.1.76]	gi|460397482|ref|XP_004244296.1|//PREDICTED: probable rhamnose biosynthetic enzyme 1 [Solanum lycopersicum]
Solyc02g088325.1	1753	187.691	69.7632	-1.42782	0.0397843	Down	0.00211805	NA	NA	NA	NA	gi|460372772|ref|XP_004232199.1|//PREDICTED: uncharacterized protein LOC101246299 [Solanum lycopersicum]
Solyc02g092450.3	8111	1230.75	228.65	-2.42832	2.28321e-06	Down	1.40536e-08	GO:0043231//intracellular membrane-bounded organelle;GO:0031090//organelle membrane	GO:0046873//metal ion transmembrane transporter activity;GO:0016836//hydro-lyase activity;GO:0005515//protein binding;GO:0019829//cation-transporting ATPase activity;GO:0046914//transition metal ion binding	GO:0010035//response to inorganic substance;GO:0044237//cellular metabolic process;GO:0006816//calcium ion transport	K01537//Ca2+-transporting ATPase [EC:3.6.3.8]	gi|460372199|ref|XP_004231919.1|//PREDICTED: calcium-transporting ATPase 2, plasma membrane-type-like isoform X2 [Solanum lycopersicum]
Solyc12g005170.2	1994	275.64	74.7024	-1.88356	0.0124796	Down	0.000442633	NA	NA	NA	K12153//phenylalanine N-monooxygenase [EC:1.14.13.124]	gi|460413292|ref|XP_004252024.1|//PREDICTED: isoleucine N-monooxygenase 1-like [Solanum lycopersicum]
Solyc06g076850.3	2676	810.229	2337.34	1.52846	0.000449238	Up	7.25748e-06	NA	NA	NA	NA	gi|460391124|ref|XP_004241173.1|//PREDICTED: uncharacterized protein LOC101258865 [Solanum lycopersicum]
Solyc01g058270.3	3361	391.788	155.448	-1.33364	0.0216615	Down	0.000913829	NA	NA	NA	NA	gi|460366294|ref|XP_004229023.1|//PREDICTED: CAS1 domain-containing protein 1 [Solanum lycopersicum]
Solyc02g071080.2	1267	179.991	1208.64	2.74739	8.60213e-12	Up	1.45285e-14	NA	NA	NA	NA	gi|460374580|ref|XP_004233088.1|//PREDICTED: probable purine permease 10 [Solanum lycopersicum]
Solyc12g089220.2	1173	135.603	705.799	2.37986	8.04823e-05	Up	8.95824e-07	NA	NA	NA	K08999//uncharacterized protein	gi|723752519|ref|XP_004252794.2|//PREDICTED: bifunctional nuclease 1-like [Solanum lycopersicum]
Solyc02g080670.3	2049	270.624	57.0421	-2.24619	1.15843e-05	Down	9.22965e-08	NA	GO:0016682//oxidoreductase activity, acting on diphenols and related substances as donors, oxygen as acceptor;GO:0046914//transition metal ion binding	GO:0008152//metabolic process	K19791//iron transport multicopper oxidase	gi|460373799|ref|XP_004232701.1|//PREDICTED: L-ascorbate oxidase homolog [Solanum lycopersicum]
Solyc06g053640.1	855	129.194	19.0481	-2.76182	9.50236e-05	Down	1.10947e-06	NA	NA	NA	K19041//E3 ubiquitin-protein ligase RNF38/44 [EC:2.3.2.27]	gi|460390799|ref|XP_004241012.1|//PREDICTED: RING-H2 finger protein ATL16-like [Solanum lycopersicum]
Solyc05g014140.2	472	97.7244	12.2202	-2.99946	0.000327053	Down	5.01939e-06	NA	GO:0003824//catalytic activity	GO:0008152//metabolic process	K10251//17beta-estradiol 17-dehydrogenase / very-long-chain 3-oxoacyl-CoA reductase [EC:1.1.1.62 1.1.1.330]	gi|460386970|ref|XP_004239165.1|//PREDICTED: very-long-chain 3-oxoacyl-CoA reductase-like protein At1g24470 isoform X1 [Solanum lycopersicum]
Solyc08g078850.3	1125	231.013	82.7717	-1.48077	0.0405234	Down	0.00217376	GO:0044424//intracellular part	GO:0004457//lactate dehydrogenase activity	GO:0006007//glucose catabolic process	K00016//L-lactate dehydrogenase [EC:1.1.1.27]	gi|525314391|ref|NP_001266265.1|//L-lactate dehydrogenase A-like [Solanum lycopersicum]
Solyc09g015000.3	471	4406.74	1826.21	-1.27086	0.00394696	Down	0.000102672	NA	NA	GO:0050896//response to stimulus	K13993//HSP20 family protein	gi|460401599|ref|XP_004246306.1|//PREDICTED: 18.2 kDa class I heat shock protein-like [Solanum lycopersicum]
Solyc03g006700.3	1293	48.2117	146.206	1.60054	0.0206227	Up	0.000854862	NA	GO:0046872//metal ion binding;GO:0003824//catalytic activity	GO:0008152//metabolic process;GO:0006950//response to stress	K00430//peroxidase [EC:1.11.1.7]	gi|460376706|ref|XP_004234138.1|//PREDICTED: suberization-associated anionic peroxidase 2-like [Solanum lycopersicum]
Solyc00g013120.3	366	44.9259	7.27119	-2.62728	0.0342027	Down	0.0017531	NA	NA	NA	NA	gi|81176529|ref|YP_398413.1|//orf173 (mitochondrion) [Triticum aestivum]
Solyc01g068420.3	2892	839.248	265.496	-1.6604	0.000657238	Down	1.14002e-05	NA	NA	NA	NA	gi|565399850|ref|XP_006365454.1|//PREDICTED: protein trichome birefringence-like 41, partial [Solanum tuberosum]
Solyc08g081710.3	1851	204.417	59.0327	-1.79193	0.00303323	Down	7.46168e-05	NA	NA	NA	K14499//BRI1 kinase inhibitor 1	gi|460400075|ref|XP_004245561.1|//PREDICTED: probable membrane-associated kinase regulator 2 [Solanum lycopersicum]
Solyc01g098110.3	6210	312.82	861.042	1.46075	0.0154453	Up	0.000587507	NA	NA	NA	K10955//intestinal mucin-2;K12828//splicing factor 3B subunit 1	gi|971551308|ref|XP_015164434.1|//PREDICTED: DNA-directed RNA polymerase II subunit RPB1-like isoform X1 [Solanum tuberosum]
Solyc02g085880.2	1544	661.967	240.676	-1.45967	0.00222446	Down	5.04743e-05	NA	GO:0016634//oxidoreductase activity, acting on the CH-CH group of donors, oxygen as acceptor;GO:0005506//iron ion binding	GO:0008152//metabolic process	K10717//cytokinin trans-hydroxylase	gi|525313944|ref|NP_001266171.1|//cytokinin hydroxylase-like [Solanum lycopersicum]
Solyc01g106100.2	1341	49.8073	2.18906	-4.50797	6.20481e-06	Down	4.4652e-08	NA	NA	NA	NA	gi|460369564|ref|XP_004230632.1|//PREDICTED: uncharacterized protein LOC101243832 [Solanum lycopersicum]
Solyc01g107730.3	1659	162.2	35.9037	-2.17557	0.0028737	Down	6.93207e-05	GO:0043231//intracellular membrane-bounded organelle	NA	GO:0009987//cellular process	K14505//cyclin D3, plant	gi|350536333|ref|NP_001234753.1|//CycD3;2 protein [Solanum lycopersicum]
Solyc01g087200.3	2895	41.1839	135.235	1.71531	0.0152163	Up	0.000575443	NA	NA	NA	K13457//disease resistance protein RPM1	gi|460370553|ref|XP_004231117.1|//PREDICTED: putative late blight resistance protein homolog R1A-10 [Solanum lycopersicum]
Solyc02g070790.3	1748	475.39	208.719	-1.18755	0.0335163	Down	0.00170067	NA	GO:0004312//fatty acid synthase activity	GO:0006631//fatty acid metabolic process	K09458//3-oxoacyl-[acyl-carrier-protein] synthase II [EC:2.3.1.179]	gi|460374614|ref|XP_004233105.1|//PREDICTED: 3-oxoacyl-[acyl-carrier-protein] synthase I, chloroplastic [Solanum lycopersicum]
Solyc09g083445.1	618	786.931	77.1558	-3.35039	2.37435e-09	Down	6.27674e-12	NA	GO:0004866//endopeptidase inhibitor activity	GO:0006950//response to stress;GO:0051346//negative regulation of hydrolase activity	NA	gi|460404375|ref|XP_004247658.1|//PREDICTED: wound-induced proteinase inhibitor 1 [Solanum lycopersicum]
Solyc12g014430.2	2608	270.396	105.367	-1.35965	0.026152	Down	0.00119545	NA	GO:0016740//transferase activity	NA	K10999//cellulose synthase A [EC:2.4.1.12]	gi|460413047|ref|XP_004251907.1|//PREDICTED: cellulose synthase-like protein G3 [Solanum lycopersicum]
Solyc11g068880.2	956	274.62	96.0106	-1.51617	0.021243	Down	0.000890716	NA	NA	NA	K02882//large subunit ribosomal protein L18Ae	gi|970060179|ref|XP_015056847.1|//PREDICTED: aspartic proteinase nepenthesin-1-like [Solanum pennellii]
Solyc02g090480.3	2433	181.571	70.5315	-1.3642	0.0337237	Down	0.00171491	NA	GO:0016859//cis-trans isomerase activity	GO:0044267//cellular protein metabolic process	K05864//peptidyl-prolyl isomerase D [EC:5.2.1.8]	gi|460372464|ref|XP_004232050.1|//PREDICTED: peptidyl-prolyl cis-trans isomerase CYP40-like [Solanum lycopersicum]
Solyc11g019910.1	591	639.181	140.451	-2.18616	0.00112479	Down	2.19292e-05	NA	NA	NA	K01051//pectinesterase [EC:3.1.1.11]	gi|460409959|ref|XP_004250403.1|//PREDICTED: 21 kDa protein-like [Solanum lycopersicum]
Solyc03g031860.3	2554	1277.58	7747.76	2.60037	3.57092e-06	Up	2.33377e-08	GO:0009536//plastid	GO:0004337//geranyltranstransferase activity	GO:0016109//tetraterpenoid biosynthetic process	K02291//15-cis-phytoene/all-trans-phytoene synthase [EC:2.5.1.32 2.5.1.99]	gi|350537597|ref|NP_001234812.1|//phytoene synthase 1, chloroplastic [Solanum lycopersicum]
Solyc04g009260.2	2537	58.3803	175.705	1.5896	0.0385527	Up	0.00203233	NA	NA	NA	K13457//disease resistance protein RPM1	gi|723689773|ref|XP_004237168.2|//PREDICTED: disease resistance protein RPP13-like isoform X1 [Solanum lycopersicum]
Solyc10g005960.1	1248	1991.38	442.925	-2.16863	2.36097e-07	Down	1.14425e-09	NA	NA	NA	K19519//transforming growth factor-beta-induced protein;K03456//serine/threonine-protein phosphatase 2A regulatory subunit A	gi|460405759|ref|XP_004248342.1|//PREDICTED: fasciclin-like arabinogalactan protein 1 [Solanum lycopersicum]
Solyc01g095900.3	6264	678.21	3015.06	2.15238	0.00129133	Up	2.59346e-05	NA	NA	NA	K03255//protein TIF31	gi|723661575|ref|XP_010327062.1|//PREDICTED: clustered mitochondria protein homolog [Solanum lycopersicum]
Solyc06g005170.3	1653	8406.8	3177.2	-1.4038	0.00363867	Down	9.36521e-05	NA	GO:0032559//adenyl ribonucleotide binding;GO:0004702//signal transducer, downstream of receptor, with serine/threonine kinase activity	GO:0006464//cellular protein modification process	K04371//mitogen-activated protein kinase 1/3 [EC:2.7.11.24]	gi|350538809|ref|NP_001234360.1|//mitogen-activated protein kinase 3 [Solanum lycopersicum]
Solyc02g082550.3	5460	1531.93	599.455	-1.35363	0.00592363	Down	0.000172902	NA	GO:0032559//adenyl ribonucleotide binding;GO:0004672//protein kinase activity	GO:0006464//cellular protein modification process	K08832//serine/threonine-protein kinase SRPK3 [EC:2.7.11.1]	gi|460373534|ref|XP_004232572.1|//PREDICTED: SRSF protein kinase 1-like [Solanum lycopersicum]
Solyc01g100030.4	806	268.674	63.1119	-2.08987	6.21266e-05	Down	6.58506e-07	NA	GO:0047429//nucleoside-triphosphate diphosphatase activity;GO:0043169//cation binding	GO:0009211//pyrimidine deoxyribonucleoside triphosphate metabolic process	K01520//dUTP pyrophosphatase [EC:3.6.1.23]	gi|969996949|ref|XP_015065379.1|//PREDICTED: deoxyuridine 5'-triphosphate nucleotidohydrolase [Solanum pennellii]
Solyc11g013330.2	1620	58.0509	215.967	1.89542	0.00845809	Up	0.000269245	NA	NA	NA	NA	gi|460409836|ref|XP_004250344.1|//PREDICTED: uncharacterized protein LOC101254049 [Solanum lycopersicum]
Solyc04g074310.3	1052	571.879	74.8311	-2.934	8.18913e-05	Down	9.2006e-07	NA	NA	NA	K12741//heterogeneous nuclear ribonucleoprotein A1/A3	gi|460384447|ref|XP_004237923.1|//PREDICTED: RNA-binding protein 24-B [Solanum lycopersicum]
Solyc01g099745.1	1752	382.035	1205.84	1.65826	0.000102884	Up	1.22013e-06	NA	NA	NA	K10532//heparan-alpha-glucosaminide N-acetyltransferase [EC:2.3.1.78]	gi|460368775|ref|XP_004230240.1|//PREDICTED: heparan-alpha-glucosaminide N-acetyltransferase [Solanum lycopersicum]
Solyc11g066770.2	1875	999.686	490.445	-1.02738	0.0490674	Down	0.00282909	GO:0030119//AP-type membrane coat adaptor complex	GO:0022892//substrate-specific transporter activity	GO:0015031//protein transport	K11824//AP-2 complex subunit alpha	gi|723745242|ref|XP_010313320.1|//PREDICTED: LOW QUALITY PROTEIN: AP-2 complex subunit alpha-1-like [Solanum lycopersicum]
Solyc01g005180.1	276	62.2918	14.8269	-2.07082	0.03784	Down	0.00198259	NA	NA	NA	NA	gi|697174521|ref|XP_009596188.1|//PREDICTED: uncharacterized protein LOC104092318 [Nicotiana tomentosiformis]
Solyc03g111690.3	1974	1299.31	9174.52	2.81989	2.41183e-06	Up	1.49655e-08	NA	GO:0003824//catalytic activity	NA	K01728//pectate lyase [EC:4.2.2.2]	gi|460381125|ref|XP_004236303.1|//PREDICTED: probable pectate lyase 18 [Solanum lycopersicum]
Solyc01g111340.3	1554	43.7734	213.725	2.28763	0.00067153	Up	1.18102e-05	NA	NA	NA	K01181//endo-1,4-beta-xylanase [EC:3.2.1.8]	gi|723666297|ref|XP_010315367.1|//PREDICTED: endo-1,4-beta-xylanase UM03411 isoform X2 [Solanum lycopersicum]
Solyc12g097000.2	973	257.561	66.3174	-1.95746	0.00106581	Down	2.05363e-05	NA	NA	NA	K08852//serine/threonine-protein kinase/endoribonuclease IRE1 [EC:2.7.11.1 3.1.26.-];K19613//leucine-rich repeat protein SHOC2	gi|970068067|ref|XP_015061155.1|//PREDICTED: TMV resistance protein N-like [Solanum pennellii]
Solyc03g058370.2	1017	141.589	29.0883	-2.2832	0.00117367	Down	2.327e-05	NA	NA	NA	K12338//anthocyanidin 3-O-glucoside 5-O-glucosyltransferase [EC:2.4.1.298]	gi|565350661|ref|XP_006342284.1|//PREDICTED: crocetin glucosyltransferase, chloroplastic-like [Solanum tuberosum]
Solyc01g101240.3	2611	5076.52	11039.6	1.12078	0.0468451	Up	0.00265219	NA	GO:0004175//endopeptidase activity	GO:0019538//protein metabolic process	K08245//phytepsin [EC:3.4.23.40]	gi|350535356|ref|NP_001234702.1|//aspartic protease precursor [Solanum lycopersicum]
Solyc01g067510.3	2395	95.1788	25.0174	-1.92771	0.0287474	Down	0.00137425	NA	NA	NA	K04730//interleukin-1 receptor-associated kinase 1 [EC:2.7.11.1]	gi|970004351|ref|XP_015062968.1|//PREDICTED: proline-rich receptor-like protein kinase PERK14 [Solanum pennellii]
Solyc03g097700.3	1892	111.071	1057.06	3.2505	5.30949e-16	Up	5.26349e-19	NA	NA	NA	K13262//isoflavone-7-O-methyltransferase [EC:2.1.1.150];K16040//trans-resveratrol di-O-methyltransferase [EC:2.1.1.240];K13259//2,7,4'-trihydroxyisoflavanone 4'-O-methyltransferase / isoflavone 4'-O-methyltransferase [EC:2.1.1.212 2.1.1.46]	gi|460379166|ref|XP_004235335.1|//PREDICTED: trans-resveratrol di-O-methyltransferase-like [Solanum lycopersicum]
Solyc09g007790.1	477	256.342	681.306	1.41023	0.00795819	Up	0.00025041	NA	NA	NA	NA	gi|460402315|ref|XP_004246659.1|//PREDICTED: uncharacterized protein LOC101246954 [Solanum lycopersicum]
Solyc06g074670.3	1825	2081.69	393.764	-2.40235	6.12803e-08	Down	2.42997e-10	NA	GO:0048037//cofactor binding	GO:0008152//metabolic process	K12449//UDP-apiose/xylose synthase	gi|460391381|ref|XP_004241299.1|//PREDICTED: UDP-D-apiose/UDP-D-xylose synthase 2-like [Solanum lycopersicum]
Solyc01g105710.3	1301	11892.3	2383.66	-2.31877	0.000178157	Down	2.37447e-06	GO:0044424//intracellular part	GO:0016859//cis-trans isomerase activity	GO:0044267//cellular protein metabolic process	K01802//peptidylprolyl isomerase [EC:5.2.1.8]	gi|350538313|ref|NP_001233825.1|//CONSTANS interacting protein 3 [Solanum lycopersicum]
Solyc02g064800.3	5158	283.799	912.636	1.68517	0.00255364	Up	6.04751e-05	NA	NA	NA	K14963//COMPASS component SWD3	gi|460375305|ref|XP_004233447.1|//PREDICTED: uncharacterized protein LOC101268835 isoform X1 [Solanum lycopersicum]
Solyc06g069790.3	1305	318.523	85.0761	-1.90457	0.03784	Down	0.00198156	NA	NA	NA	K03860//phosphatidylinositol glycan, class Q	gi|460391953|ref|XP_004241582.1|//PREDICTED: gibberellin-regulated protein 6-like [Solanum lycopersicum]
Solyc09g056130.3	805	64.8155	14.387	-2.17157	0.0480832	Down	0.00274171	NA	NA	NA	K18470//Rho GTPase-activating protein 1	gi|565397717|ref|XP_006364432.1|//PREDICTED: protein GDAP2 homolog [Solanum tuberosum]
Solyc06g084320.1	834	135.286	308.705	1.19021	0.0434397	Up	0.00238549	NA	NA	NA	NA	gi|460393464|ref|XP_004242329.1|//PREDICTED: EID1-like F-box protein 3 [Solanum lycopersicum]
Solyc01g106920.3	2327	588.072	100.107	-2.55445	7.40576e-05	Down	8.15732e-07	NA	NA	NA	K14611//solute carrier family 23 (nucleobase transporter), member 1/2	gi|460369684|ref|XP_004230687.1|//PREDICTED: nucleobase-ascorbate transporter 4 [Solanum lycopersicum]
Solyc09g082230.1	555	259.06	78.8255	-1.71655	0.00431229	Down	0.000116215	NA	GO:0016407//acetyltransferase activity	NA	NA	gi|460404202|ref|XP_004247573.1|//PREDICTED: uncharacterized protein LOC101247659 [Solanum lycopersicum]
Solyc02g087950.3	7154	657.101	229.676	-1.51651	0.00297562	Down	7.2544e-05	NA	NA	NA	NA	gi|460372818|ref|XP_004232221.1|//PREDICTED: uncharacterized protein LOC101253548 isoform X1 [Solanum lycopersicum]
Solyc11g011300.2	2868	1006.51	462.891	-1.12061	0.0375219	Down	0.00196316	NA	NA	NA	K18195//rhamnogalacturonan endolyase [EC:4.2.2.23]	gi|723743105|ref|XP_004250188.2|//PREDICTED: uncharacterized protein LOC101259106 [Solanum lycopersicum]
Solyc03g083615.1	540	2293.68	8908.63	1.95754	4.91146e-07	Up	2.5852e-09	NA	GO:0030234//enzyme regulator activity	NA	K01051//pectinesterase [EC:3.1.1.11]	gi|460378353|ref|XP_004234937.1|//PREDICTED: 21 kDa protein-like [Solanum lycopersicum]
Solyc04g011440.4	2523	37716.6	11493.9	-1.71432	0.000398203	Down	6.34527e-06	NA	NA	NA	K03283//heat shock 70kDa protein 1/8	gi|525314141|ref|NP_001266213.1|//heat shock protein 70-3 [Solanum lycopersicum]
Solyc04g080960.3	1368	9300.46	24643.6	1.40584	0.00530786	Up	0.00015045	NA	GO:0004175//endopeptidase activity	GO:0019538//protein metabolic process	K01373//cathepsin F [EC:3.4.22.41]	gi|460385244|ref|XP_004238314.1|//PREDICTED: cysteine proteinase 15A [Solanum lycopersicum]
Solyc09g083310.2	2352	148.348	28.7608	-2.36681	0.00228271	Down	5.20474e-05	NA	NA	NA	K16277//E3 ubiquitin-protein ligase DRIP [EC:2.3.2.27]	gi|723732192|ref|XP_010326717.1|//PREDICTED: E3 ubiquitin protein ligase DRIP1-like [Solanum lycopersicum]
Solyc10g085900.2	1229	207.676	525.868	1.34037	0.0305175	Up	0.00150033	NA	NA	NA	K02918//large subunit ribosomal protein L35e	gi|970058670|ref|XP_015056044.1|//PREDICTED: LOW QUALITY PROTEIN: protein SLOW GREEN 1, chloroplastic [Solanum pennellii]
Solyc03g059260.3	1993	1103.17	297.06	-1.89283	9.29129e-06	Down	7.02148e-08	NA	NA	NA	NA	gi|723681439|ref|XP_010317889.1|//PREDICTED: carboxyl-terminal-processing peptidase 3, chloroplastic [Solanum lycopersicum]
Solyc08g067990.2	2329	1319.63	499.522	-1.40152	0.00698657	Down	0.000213937	NA	NA	NA	K09490//heat shock 70kDa protein 5;K13199//plasminogen activator inhibitor 1 RNA-binding protein;K01183//chitinase [EC:3.2.1.14]	gi|460399779|ref|XP_004245414.1|//PREDICTED: subtilisin-like protease [Solanum lycopersicum]
Solyc03g005590.2	4702	227064	75085.5	-1.59649	0.00239334	Down	5.53608e-05	NA	NA	NA	K10615//E3 ubiquitin-protein ligase HERC4 [EC:2.3.2.26]	gi|697109452|ref|XP_009608585.1|//PREDICTED: uncharacterized protein LOC104102557 [Nicotiana tomentosiformis]
Solyc05g050000.3	3713	1459.34	622.215	-1.22983	0.0269769	Down	0.00124504	NA	NA	NA	K15190//7SK snRNA methylphosphate capping enzyme [EC:2.1.1.-]	gi|460388891|ref|XP_004240097.1|//PREDICTED: probable polygalacturonase [Solanum lycopersicum]
Solyc05g053210.3	2319	1616.98	6264.5	1.9539	0.00592363	Up	0.000172907	NA	NA	NA	K07198//5'-AMP-activated protein kinase, catalytic alpha subunit [EC:2.7.11.11]	gi|836939716|ref|NP_001296828.1|//CBL-interacting serine/threonine-protein kinase 1 [Solanum lycopersicum]
Solyc07g062480.1	894	80.8799	305.935	1.91937	0.000258594	Up	3.70288e-06	NA	NA	NA	K14962//COMPASS component SWD2;K00276//primary-amine oxidase [EC:1.4.3.21];K03327//multidrug resistance protein, MATE family	gi|723718854|ref|XP_004244276.2|//PREDICTED: epidermis-specific secreted glycoprotein EP1-like [Solanum lycopersicum]
Solyc02g071090.3	1325	294.507	727.635	1.30491	0.0154947	Up	0.000591028	NA	NA	NA	NA	gi|460374578|ref|XP_004233087.1|//PREDICTED: probable purine permease 10 [Solanum lycopersicum]
Solyc02g062770.2	538	120.468	397.127	1.72095	0.000753841	Up	1.35899e-05	NA	NA	NA	NA	gi|723677680|ref|XP_010317214.1|//PREDICTED: uncharacterized protein LOC104645973 [Solanum lycopersicum]
Solyc02g077670.3	2165	4444.62	1719.72	-1.36988	0.00130774	Down	2.64617e-05	NA	GO:0005515//protein binding	GO:0044267//cellular protein metabolic process	K09510//DnaJ homolog subfamily B member 4	gi|460374243|ref|XP_004232921.1|//PREDICTED: dnaJ protein homolog 1-like [Solanum lycopersicum]
Solyc11g011590.2	998	165.867	30.1888	-2.45794	0.00216009	Down	4.85815e-05	NA	NA	NA	K03868//RING-box protein 1	gi|970021679|ref|XP_015072112.1|//PREDICTED: putative GEM-like protein 8 [Solanum pennellii]
Solyc10g081000.1	453	595.805	1328.02	1.15636	0.0490003	Up	0.00280725	NA	NA	NA	NA	gi|460407780|ref|XP_004249328.1|//PREDICTED: uncharacterized protein LOC101250353 [Solanum lycopersicum]
Solyc09g065590.3	1593	81.3225	19.8786	-2.03244	0.0281244	Down	0.00132588	NA	NA	NA	NA	gi|460403433|ref|XP_004247195.1|//PREDICTED: uncharacterized protein LOC101264972 [Solanum lycopersicum]
Solyc03g116740.3	1642	1633.56	652.626	-1.32369	0.0237324	Down	0.00103866	NA	NA	NA	NA	gi|460380417|ref|XP_004235953.1|//PREDICTED: phosphatidylcholine:diacylglycerol cholinephosphotransferase 1 [Solanum lycopersicum]
Solyc07g043390.3	1538	600.087	157.834	-1.92677	0.027462	Down	0.001276	NA	NA	NA	K10999//cellulose synthase A [EC:2.4.1.12]	gi|460396147|ref|XP_004243640.1|//PREDICTED: cellulose synthase-like protein G2 [Solanum lycopersicum]
Solyc10g080690.2	1641	251.187	53.7214	-2.22519	0.000573998	Down	9.69448e-06	NA	NA	GO:0008152//metabolic process	NA	gi|460407729|ref|XP_004249303.1|//PREDICTED: patatin-like protein 3 [Solanum lycopersicum]
Solyc05g006490.3	3344	381.031	1087.69	1.51329	0.0241226	Up	0.00106472	NA	NA	NA	NA	gi|460386086|ref|XP_004238731.1|//PREDICTED: histone H3.v1-like [Solanum lycopersicum]
Solyc07g063733.1	928	586.953	216.896	-1.43624	0.006575	Down	0.000198921	NA	NA	NA	K15082//DNA repair protein RAD7	gi|460397218|ref|XP_004244165.1|//PREDICTED: uncharacterized protein LOC101261728 [Solanum lycopersicum]
Solyc01g067290.2	1608	28.2586	2.01021	-3.81327	0.000465927	Down	7.61263e-06	NA	NA	NA	K19073//divinyl chlorophyllide a 8-vinyl-reductase [EC:1.3.1.75]	gi|723658083|ref|XP_010321210.1|//PREDICTED: divinyl chlorophyllide a 8-vinyl-reductase, chloroplastic [Solanum lycopersicum]
Solyc07g007270.3	791	256.297	57.702	-2.15112	0.00238825	Down	5.49798e-05	NA	NA	NA	NA	gi|460394246|ref|XP_004242715.1|//PREDICTED: uncharacterized protein LOC101253390 [Solanum lycopersicum]
Solyc06g074070.3	4383	844.328	396.362	-1.09098	0.0477983	Down	0.00272196	NA	NA	NA	K00924	gi|460391457|ref|XP_004241337.1|//PREDICTED: probable receptor protein kinase TMK1 [Solanum lycopersicum]
Solyc03g034370.1	192	615.99	120.902	-2.34907	0.0144544	Down	0.000535463	NA	NA	NA	K18857//alcohol dehydrogenase class-P [EC:1.1.1.1]	gi|460377596|ref|XP_004234577.1|//PREDICTED: non-specific lipid-transfer protein 2-like [Solanum lycopersicum]
Solyc12g014140.2	1741	92.1841	24.2449	-1.92683	0.0143097	Down	0.000528549	NA	NA	NA	NA	gi|914615490|ref|NP_001234367.2|//TCP transcription factor 3 [Solanum lycopersicum]
Solyc04g082590.3	2616	593.006	184.706	-1.68281	0.0254435	Down	0.00115466	NA	NA	NA	K14803//protein phosphatase PTC2/3 [EC:3.1.3.16]	gi|460385503|ref|XP_004238443.1|//PREDICTED: uncharacterized protein LOC101263112 isoform X1 [Solanum lycopersicum]
Solyc08g005960.2	774	967.339	137.02	-2.81964	3.49743e-06	Down	2.26005e-08	NA	NA	GO:0010876//lipid localization	K02883//large subunit ribosomal protein L18e;K11855//ubiquitin carboxyl-terminal hydrolase 36/42 [EC:3.4.19.12]	gi|460397797|ref|XP_004244453.1|//PREDICTED: 14 kDa proline-rich protein DC2.15-like [Solanum lycopersicum]
Solyc11g068630.2	879	29628.4	9025.71	-1.71487	0.00695063	Down	0.0002122	NA	NA	NA	NA	NA
Solyc09g008295.1	2248	18619.2	6061.37	-1.61908	0.0146594	Down	0.000544694	GO:0044424//intracellular part	GO:0016765//transferase activity, transferring alkyl or aryl (other than methyl) groups;GO:0046872//metal ion binding;GO:0032559//adenyl ribonucleotide binding	GO:0044237//cellular metabolic process	K00789//S-adenosylmethionine synthetase [EC:2.5.1.6]	gi|350536693|ref|NP_001234004.1|//S-adenosylmethionine synthase 3 [Solanum lycopersicum]
Solyc10g080900.2	2488	591.896	2469.53	2.06082	7.41176e-07	Up	4.08196e-09	NA	GO:0003824//catalytic activity	GO:0008152//metabolic process	K02934//large subunit ribosomal protein L6e;K00059//3-oxoacyl-[acyl-carrier protein] reductase [EC:1.1.1.100];K10256//omega-6 fatty acid desaturase / acyl-lipid omega-6 desaturase (Delta-12 desaturase) [EC:1.14.19.6 1.14.19.22]	gi|460407760|ref|XP_004249318.1|//PREDICTED: D-erythrulose reductase-like [Solanum lycopersicum]
Solyc07g006480.3	3670	388.961	80.9471	-2.26458	0.000245794	Down	3.45156e-06	NA	NA	NA	K04730//interleukin-1 receptor-associated kinase 1 [EC:2.7.11.1]	gi|460394130|ref|XP_004242658.1|//PREDICTED: probably inactive leucine-rich repeat receptor-like protein kinase At5g48380 [Solanum lycopersicum]
Solyc03g044790.3	1001	60.7859	263.96	2.11851	6.79313e-05	Up	7.40769e-07	NA	NA	NA	K08233//polyneuridine-aldehyde esterase [EC:3.1.1.78]	gi|350538063|ref|NP_001233813.1|//methylesterase [Solanum lycopersicum]
Solyc06g072700.3	1548	3266.49	1279.43	-1.35224	0.0461025	Down	0.00259385	NA	NA	NA	K00430//peroxidase [EC:1.11.1.7];K07213//copper chaperone	gi|460391678|ref|XP_004241446.1|//PREDICTED: enolase-phosphatase E1-like isoform X2 [Solanum lycopersicum]
Solyc11g066710.2	2945	1134.41	519.272	-1.12738	0.0433539	Down	0.00237017	NA	NA	NA	K00679//phospholipid:diacylglycerol acyltransferase [EC:2.3.1.158]	gi|723745231|ref|XP_010313319.1|//PREDICTED: putative phospholipid:diacylglycerol acyltransferase 2 [Solanum lycopersicum]
Solyc02g088240.3	2322	1331.81	205.631	-2.69525	2.77337e-11	Down	5.39685e-14	NA	NA	NA	K14514//ethylene-insensitive protein 3	gi|460372783|ref|XP_004232204.1|//PREDICTED: phosphate transporter PHO1 homolog 3 [Solanum lycopersicum]
Solyc05g050010.3	1790	34.6567	120.801	1.80143	0.00903449	Up	0.000293896	NA	GO:0016846//carbon-sulfur lyase activity;GO:0048037//cofactor binding;GO:0016740//transferase activity	GO:0008652//cellular amino acid biosynthetic process;GO:0003006//developmental process involved in reproduction;GO:0009692//ethylene metabolic process	K01762//1-aminocyclopropane-1-carboxylate synthase [EC:4.4.1.14]	gi|350539317|ref|NP_001233875.1|//1-aminocyclopropane 1-carboxylate synthase [Solanum lycopersicum]
Solyc12g006230.2	881	196.689	490.247	1.31759	0.0249541	Up	0.0011242	NA	NA	NA	K16285//RING/U-box domain-containing protein [EC:2.3.2.27]	gi|723747243|ref|XP_010313683.1|//PREDICTED: probable E3 ubiquitin-protein ligase XERICO [Solanum lycopersicum]
Solyc04g055250.3	509	283.625	64.6144	-2.13406	0.000192975	Down	2.59322e-06	NA	NA	NA	NA	gi|460383353|ref|XP_004237390.1|//PREDICTED: uncharacterized protein LOC101258942 [Solanum lycopersicum]
Solyc06g005750.3	1071	637.703	180.829	-1.81826	9.3837e-05	Down	1.08904e-06	GO:0031224//intrinsic component of membrane	GO:0016709//oxidoreductase activity, acting on paired donors, with incorporation or reduction of molecular oxygen, NAD(P)H as one donor, and incorporation of one atom of oxygen;GO:0046914//transition metal ion binding	GO:0006631//fatty acid metabolic process	K14424//4-alpha-methyl-delta7-sterol-4alpha-methyl oxidase [EC:1.14.13.72]	gi|460389474|ref|XP_004240377.1|//PREDICTED: methylsterol monooxygenase 2-2-like [Solanum lycopersicum]
Solyc01g008710.4	1317	158.35	2949.42	4.21924	4.97268e-10	Up	1.13198e-12	NA	GO:0004567//beta-mannosidase activity;GO:0043167//ion binding	GO:0044238//primary metabolic process	K19355//mannan endo-1,4-beta-mannosidase [EC:3.2.1.78]	gi|22382040|gb|AAK97759.2|//inactive endo-beta-mannanase [Solanum lycopersicum]
Solyc08g075550.3	955	51.6926	10.0232	-2.36661	0.0125909	Down	0.000448882	GO:0031224//intrinsic component of membrane;GO:0031967//organelle envelope	GO:0043169//cation binding;GO:0016682//oxidoreductase activity, acting on diphenols and related substances as donors, oxygen as acceptor	GO:0006091//generation of precursor metabolites and energy;GO:0032501//multicellular organismal process	K17893//ubiquinol oxidase [EC:1.10.3.11]	gi|350539127|ref|NP_001234120.1|//alternative oxidase 1b [Solanum lycopersicum]
Solyc07g066570.3	1696	528.607	139.107	-1.926	0.0393412	Down	0.00208868	NA	NA	NA	NA	gi|460396828|ref|XP_004243972.1|//PREDICTED: uncharacterized protein LOC101255012 [Solanum lycopersicum]
Solyc02g030480.3	1616	89.6267	26.1276	-1.77835	0.0480604	Down	0.00273864	NA	GO:0016616//oxidoreductase activity, acting on the CH-OH group of donors, NAD or NADP as acceptor;GO:0046914//transition metal ion binding	GO:0008152//metabolic process	K00083//cinnamyl-alcohol dehydrogenase [EC:1.1.1.195]	gi|460371508|ref|XP_004231578.1|//PREDICTED: probable cinnamyl alcohol dehydrogenase 6 [Solanum lycopersicum]
Solyc12g088800.2	1643	109.377	23.7079	-2.20587	0.0180385	Down	0.000726545	NA	NA	NA	K03147//phosphomethylpyrimidine synthase [EC:4.1.99.17]	gi|460414827|ref|XP_004252764.1|//PREDICTED: uncharacterized protein LOC101263295 [Solanum lycopersicum]
Solyc06g054620.3	855	275.304	72.1245	-1.93246	0.000358375	Down	5.56589e-06	NA	NA	NA	K08852//serine/threonine-protein kinase/endoribonuclease IRE1 [EC:2.7.11.1 3.1.26.-];K03260//translation initiation factor 4G	gi|723706786|ref|XP_004241158.2|//PREDICTED: zinc finger CCCH domain-containing protein 5-like isoform X1 [Solanum lycopersicum]
Solyc03g098310.1	1194	169.721	36.6054	-2.21303	0.000292324	Down	4.34687e-06	NA	NA	NA	K01581//ornithine decarboxylase [EC:4.1.1.17]	gi|723684029|ref|XP_004235480.2|//PREDICTED: ornithine decarboxylase-like [Solanum lycopersicum]
Solyc07g006500.3	3414	377.75	1857.83	2.29811	1.4709e-06	Up	8.73478e-09	NA	NA	GO:0005991//trehalose metabolic process	K16055//trehalose 6-phosphate synthase/phosphatase [EC:2.4.1.15 3.1.3.12]	gi|350534654|ref|NP_001233896.1|//trehalose-6-phosphate synthase [Solanum lycopersicum]
Solyc01g096070.3	2356	1493.13	510.657	-1.54791	0.0218078	Down	0.000922402	NA	NA	NA	K14486//auxin response factor	gi|723661609|ref|XP_010327130.1|//PREDICTED: auxin response factor 18 [Solanum lycopersicum]
Solyc09g064810.3	3454	106.701	32.6138	-1.71002	0.0272704	Down	0.00126359	GO:0044464//cell part	NA	NA	K03021//DNA-directed RNA polymerase III subunit RPC2 [EC:2.7.7.6];K15601//lysine-specific demethylase 3 [EC:1.14.11.-]	gi|723730315|ref|XP_010326353.1|//PREDICTED: CSC1-like protein At4g02900 [Solanum lycopersicum]
Solyc06g051800.3	1345	1276.09	6894.88	2.43379	4.00371e-11	Up	7.93803e-14	GO:0044464//cell part	NA	NA	NA	gi|350539603|ref|NP_001233958.1|//expansin precursor [Solanum lycopersicum]
Solyc12g088220.2	1525	54.1286	1872.61	5.11252	1.91389e-21	Up	7.72976e-25	NA	NA	NA	K00826//branched-chain amino acid aminotransferase [EC:2.6.1.42]	gi|723752266|ref|XP_010314598.1|//PREDICTED: branched-chain-amino-acid aminotransferase 2, chloroplastic-like [Solanum lycopersicum]
Solyc02g069680.3	1139	420.652	122.283	-1.7824	0.000318832	Down	4.88151e-06	NA	NA	GO:0006810//transport	K12191//charged multivesicular body protein 2A	gi|565372920|ref|XP_006353033.1|//PREDICTED: vacuolar protein sorting-associated protein 2 homolog 2 [Solanum tuberosum]
Solyc09g082860.3	4029	1184.81	518.154	-1.1932	0.0490003	Down	0.00281532	NA	GO:0004779//sulfate adenylyltransferase activity	GO:0006790//sulfur compound metabolic process	K01537//Ca2+-transporting ATPase [EC:3.6.3.8];K13811//3'-phosphoadenosine 5'-phosphosulfate synthase [EC:2.7.7.4 2.7.1.25]	gi|723732261|ref|XP_010326729.1|//PREDICTED: putative calcium-transporting ATPase 13, plasma membrane-type [Solanum lycopersicum]
Solyc05g013120.3	1106	58.9803	13.1038	-2.17024	0.0128324	Down	0.000458435	NA	NA	NA	NA	NA
Solyc06g050870.3	504	85.0081	16.0871	-2.4017	0.0467141	Down	0.00264306	GO:0031224//intrinsic component of membrane	NA	NA	NA	gi|723706036|ref|XP_010322159.1|//PREDICTED: uncharacterized protein LOC101268579 [Solanum lycopersicum]
Solyc11g066130.1	759	4725.17	1258.69	-1.90844	0.00428254	Down	0.000114946	GO:0030312//external encapsulating structure	NA	NA	K14297//nuclear pore complex protein Nup98-Nup96;K12173//BRCA1-A complex subunit BRE	gi|350535593|ref|NP_001234714.1|//osmotin-like protein precursor [Solanum lycopersicum]
Solyc07g005760.3	1801	1522.13	4673.45	1.61839	0.000128037	Up	1.61762e-06	NA	GO:0016746//transferase activity, transferring acyl groups	NA	K13065//shikimate O-hydroxycinnamoyltransferase [EC:2.3.1.133]	gi|924183452|ref|NP_001234850.2|//hydroxycinnamoyl CoA quinate transferase [Solanum lycopersicum]
Solyc02g077040.4	1491	719.008	1825.28	1.34404	0.00409168	Up	0.000108467	NA	GO:0008233//peptidase activity	NA	K01365//cathepsin L [EC:3.4.22.15]	gi|922959969|ref|NP_001233949.2|//phytophthora-inhibited protease 1 [Solanum lycopersicum]
Solyc08g074682.1	1776	7.18122	34.8729	2.27981	0.040799	Up	0.00219005	GO:0009534//chloroplast thylakoid	GO:0043169//cation binding;GO:0016682//oxidoreductase activity, acting on diphenols and related substances as donors, oxygen as acceptor	GO:0008152//metabolic process	K00422//polyphenol oxidase [EC:1.10.3.1]	gi|460401025|ref|XP_004246030.1|//PREDICTED: polyphenol oxidase D, chloroplastic [Solanum lycopersicum]
Solyc10g005380.3	929	235.933	58.4667	-2.01269	0.000387231	Down	6.12076e-06	NA	NA	NA	NA	gi|723735050|ref|XP_004248392.2|//PREDICTED: uncharacterized protein LOC101254737 [Solanum lycopersicum]
Solyc02g085620.3	1213	164.11	48.257	-1.76585	0.00540865	Down	0.0001543	NA	NA	NA	K04427//mitogen-activated protein kinase kinase kinase 7 [EC:2.7.11.25];K17535//serine/threonine-protein kinase TNNI3K [EC:2.7.11.1];K04365//B-Raf proto-oncogene serine/threonine-protein kinase [EC:2.7.11.1]	gi|460375849|ref|XP_004233716.1|//PREDICTED: serine/threonine-protein kinase HT1-like [Solanum lycopersicum]
Solyc06g062540.3	1087	601.48	148.087	-2.02208	0.000176086	Down	2.33394e-06	NA	GO:0042578//phosphoric ester hydrolase activity	GO:0006796//phosphate-containing compound metabolic process	K13248//pyridoxal phosphate phosphatase PHOSPHO2 [EC:3.1.3.74]	gi|525314386|ref|NP_001266264.1|//inorganic pyrophosphatase 1-like [Solanum lycopersicum]
Solyc01g107490.2	1922	296.034	79.2458	-1.90135	0.0040756	Down	0.000107442	NA	NA	NA	K05765//cofilin	gi|460371112|ref|XP_004231389.1|//PREDICTED: transcription factor bHLH113-like [Solanum lycopersicum]
Solyc09g008980.2	678	12.7575	154.894	3.60186	1.44488e-08	Up	4.82312e-11	NA	NA	NA	NA	gi|970050624|ref|XP_015086835.1|//PREDICTED: uncharacterized protein LOC107029910 [Solanum pennellii]
Solyc06g005630.2	1197	781.482	358.912	-1.12258	0.0306232	Down	0.0015089	NA	NA	NA	K16283//E3 ubiquitin-protein ligase SDIR1 [EC:2.3.2.27]	gi|723703686|ref|XP_004240369.2|//PREDICTED: E3 ubiquitin-protein ligase SDIR1-like [Solanum lycopersicum]
Solyc01g090680.3	2364	61.391	612.612	3.31888	7.18691e-09	Up	2.16378e-11	NA	NA	NA	K02355//elongation factor G	gi|460367826|ref|XP_004229771.1|//PREDICTED: uncharacterized protein LOC101265167 [Solanum lycopersicum]
Solyc04g076820.1	1425	1052.35	3299.02	1.64843	0.00196558	Up	4.35898e-05	NA	NA	NA	K03255//protein TIF31	gi|460384668|ref|XP_004238032.1|//PREDICTED: uncharacterized protein LOC101265728 [Solanum lycopersicum]
Solyc05g046110.3	1782	379.09	101.032	-1.90773	0.00981191	Down	0.000325671	NA	NA	NA	K08176//MFS transporter, PHS family, inorganic phosphate transporter;K03509//DNA polymerase eta [EC:2.7.7.7]	gi|723702769|ref|XP_010321546.1|//PREDICTED: uncharacterized protein LOC101254696 isoform X1 [Solanum lycopersicum]
Solyc11g072060.2	1756	170.234	60.1025	-1.50203	0.0220923	Down	0.000940513	NA	NA	NA	K09422//myb proto-oncogene protein, plant	gi|723746280|ref|XP_010313492.1|//PREDICTED: transcription factor GAMYB-like isoform X2 [Solanum lycopersicum]
Solyc01g079470.3	375	130.315	347.352	1.41439	0.0132853	Up	0.000480957	NA	NA	NA	NA	gi|460367060|ref|XP_004229393.1|//PREDICTED: calvin cycle protein CP12-1, chloroplastic [Solanum lycopersicum]
Solyc09g065610.2	799	3100.39	1219.66	-1.34597	0.00773146	Down	0.000241572	GO:0031224//intrinsic component of membrane	NA	NA	K06890//uncharacterized protein	gi|970049635|ref|XP_015086331.1|//PREDICTED: BI1-like protein [Solanum pennellii]
Solyc01g067660.3	2326	4528.48	9696.13	1.09838	0.0257623	Up	0.00117291	NA	GO:0016160//amylase activity;GO:0043167//ion binding	GO:0005976//polysaccharide metabolic process	K01177//beta-amylase [EC:3.2.1.2]	gi|350537747|ref|NP_001234052.1|//1,4-alpha-glucan-maltohydrolase [Solanum lycopersicum]
Solyc04g079470.3	2922	927.492	306.848	-1.59581	0.00136898	Down	2.79465e-05	NA	NA	NA	K13963//serpin B	gi|976912965|gb|KVH99380.1|//Protease inhibitor I4, serpin, conserved site-containing protein [Cynara cardunculus var. scolymus]
Solyc08g077730.3	2349	594.956	1434.12	1.26931	0.0062523	Up	0.000186632	NA	NA	NA	K19755//radial spoke head protein 1;K19530//junctophilin;K00889//1-phosphatidylinositol-4-phosphate 5-kinase [EC:2.7.1.68]	gi|460400628|ref|XP_004245835.1|//PREDICTED: uncharacterized protein LOC101251207 [Solanum lycopersicum]
Solyc07g054310.2	306	656.409	18.2075	-5.17199	6.01828e-24	Down	1.76774e-27	NA	NA	NA	NA	gi|723715177|ref|XP_010323730.1|//PREDICTED: putative cell wall protein [Solanum lycopersicum]
Solyc11g008630.2	1602	339.944	106.474	-1.67479	0.0499445	Down	0.00289185	NA	GO:0016747//transferase activity, transferring acyl groups other than amino-acyl groups	NA	K15400//omega-hydroxypalmitate O-feruloyl transferase [EC:2.3.1.188]	gi|460409295|ref|XP_004250074.1|//PREDICTED: omega-hydroxypalmitate O-feruloyl transferase [Solanum lycopersicum]
Solyc05g053630.1	270	2280.85	589.047	-1.95311	0.0466188	Down	0.00263596	NA	NA	NA	NA	gi|697170089|ref|XP_009593961.1|//PREDICTED: CLAVATA3/ESR (CLE)-related protein 41-like [Nicotiana tomentosiformis]
Solyc02g065540.2	943	1002.66	475.104	-1.07751	0.0338934	Down	0.00172728	NA	NA	NA	K10666//E3 ubiquitin-protein ligase RNF5 [EC:2.3.2.27]	gi|970006023|ref|XP_015063858.1|//PREDICTED: E3 ubiquitin-protein ligase RNF185-like [Solanum pennellii]
Solyc08g075420.3	2811	941.771	2369.48	1.33112	0.0130403	Up	0.00047017	NA	GO:0005488//binding	NA	K06066//CBF1 interacting corepressor	gi|460400987|ref|XP_004246011.1|//PREDICTED: uncharacterized zinc finger CCHC domain-containing protein At4g19190 [Solanum lycopersicum]
Solyc03g111140.3	1716	239.194	2315.67	3.27518	1.19642e-17	Up	9.22486e-21	GO:0005777//peroxisome	GO:0046912//transferase activity, transferring acyl groups, acyl groups converted into alkyl on transfer;GO:0016747//transferase activity, transferring acyl groups other than amino-acyl groups	GO:0044262//cellular carbohydrate metabolic process;GO:0009060//aerobic respiration	K01638//malate synthase [EC:2.3.3.9]	gi|460381210|ref|XP_004236345.1|//PREDICTED: malate synthase, glyoxysomal [Solanum lycopersicum]
Solyc01g109180.3	4142	1391.69	322.43	-2.10978	0.000179875	Down	2.40941e-06	NA	NA	NA	K01897//long-chain acyl-CoA synthetase [EC:6.2.1.3]	gi|460370002|ref|XP_004230844.1|//PREDICTED: long chain acyl-CoA synthetase 2 [Solanum lycopersicum]
Solyc11g020670.1	1125	1079.17	2936.51	1.44418	0.000727646	Up	1.29841e-05	NA	NA	NA	K16221//transcription factor TCP21 (protein CCA1 HIKING EXPEDITION)	gi|350539914|ref|NP_001233806.1|//TCP transcription factor 12 [Solanum lycopersicum]
Solyc06g065010.3	1097	350.562	94.8177	-1.88644	0.000178157	Down	2.37086e-06	NA	NA	NA	K01188//beta-glucosidase [EC:3.2.1.21];K00679//phospholipid:diacylglycerol acyltransferase [EC:2.3.1.158];K10396//kinesin family member 5;K01206//alpha-L-fucosidase [EC:3.2.1.51];K10960//geranylgeranyl diphosphate/geranylgeranyl-bacteriochlorophyllide a reductase [EC:1.3.1.83 1.3.1.111]	gi|460392485|ref|XP_004241846.1|//PREDICTED: GDSL esterase/lipase 2 [Solanum lycopersicum]
Solyc11g011340.2	1531	286.131	56.5879	-2.33811	0.00109284	Down	2.11457e-05	NA	GO:0046914//transition metal ion binding;GO:0003824//catalytic activity	GO:0008152//metabolic process	K00083//cinnamyl-alcohol dehydrogenase [EC:1.1.1.195]	gi|955471901|ref|NP_001304266.1|//8-hydroxygeraniol dehydrogenase [Solanum lycopersicum]
Solyc01g095690.2	2870	45.9869	167.835	1.86775	0.00254391	Up	6.01511e-05	NA	NA	NA	K03452//magnesium/proton exchanger;K17285//selenium-binding protein 1	gi|460370743|ref|XP_004231209.1|//PREDICTED: pentatricopeptide repeat-containing protein At4g01030, mitochondrial [Solanum lycopersicum]
Solyc05g053030.1	1509	840.019	271.376	-1.63013	0.000896931	Down	1.66964e-05	NA	NA	NA	K13508//glycerol-3-phosphate acyltransferase [EC:2.3.1.15]	gi|723701898|ref|XP_010321432.1|//PREDICTED: glycerol-3-phosphate acyltransferase 5-like [Solanum lycopersicum]
Solyc08g066740.3	5920	1292.95	611.254	-1.08082	0.0341285	Down	0.00174569	NA	NA	NA	K05925//mRNA (2'-O-methyladenosine-N6-)-methyltransferase [EC:2.1.1.62]	gi|460399291|ref|XP_004245175.1|//PREDICTED: molybdate-anion transporter [Solanum lycopersicum]
Solyc07g043460.3	2155	764.553	209.025	-1.87094	0.000206014	Down	2.82139e-06	NA	GO:0005506//iron ion binding;GO:0016491//oxidoreductase activity	NA	K07428//cytochrome P450 family 4 subfamily X [EC:1.14.14.1]	gi|460396143|ref|XP_004243638.1|//PREDICTED: cytochrome P450 CYP72A219-like [Solanum lycopersicum]
Solyc01g108935.1	1124	158.816	32.9338	-2.26972	0.00606689	Down	0.000179204	NA	NA	NA	NA	gi|723666930|ref|XP_010315502.1|//PREDICTED: putative B3 domain-containing protein Os03g0621600 [Solanum lycopersicum]
Solyc05g053120.1	1410	389.979	131.371	-1.56976	0.0101493	Down	0.000338731	NA	NA	NA	K13495//cis-zeatin O-glucosyltransferase [EC:2.4.1.215]	gi|460389145|ref|XP_004240219.1|//PREDICTED: zeatin O-xylosyltransferase-like [Solanum lycopersicum]
Solyc02g069330.1	513	68.3618	12.3889	-2.46414	0.0334489	Down	0.00169603	NA	NA	NA	NA	gi|970051264|ref|XP_015087215.1|//PREDICTED: uncharacterized protein LOC107030454 [Solanum pennellii]
Solyc08g006470.3	3196	533.572	175.789	-1.60184	0.0164003	Down	0.000637082	NA	NA	NA	K14816//pre-60S factor REI1	gi|460397880|ref|XP_004244493.1|//PREDICTED: zinc finger protein 622 [Solanum lycopersicum]
Solyc02g090170.3	1772	123.304	26.5949	-2.213	0.00538585	Down	0.000153452	NA	NA	NA	K09142//uncharacterized protein	gi|460375704|ref|XP_004233644.1|//PREDICTED: B3 domain-containing protein REM16-like [Solanum lycopersicum]
Solyc12g011010.2	1673	2403.2	926.869	-1.37452	0.00224072	Down	5.10077e-05	NA	NA	NA	NA	gi|460412857|ref|XP_004251814.1|//PREDICTED: protodermal factor 1-like [Solanum lycopersicum]
Solyc03g096050.3	1857	30.2071	112.055	1.89124	0.00839522	Up	0.000266627	NA	GO:0046914//transition metal ion binding;GO:0003824//catalytic activity	GO:0008152//metabolic process	K05278//flavonol synthase [EC:1.14.11.23]	gi|460378977|ref|XP_004235243.1|//PREDICTED: flavonol synthase/flavanone 3-hydroxylase [Solanum lycopersicum]
Solyc01g102960.3	570	5337.41	919.978	-2.53647	1.79958e-11	Down	3.2376e-14	NA	NA	NA	K13993//HSP20 family protein	gi|460369115|ref|XP_004230409.1|//PREDICTED: 22.7 kDa class IV heat shock protein-like [Solanum lycopersicum]
Solyc10g078680.2	2919	117.716	34.9626	-1.75143	0.0149395	Down	0.000561137	NA	NA	NA	NA	gi|460407446|ref|XP_004249163.1|//PREDICTED: extended synaptotagmin-1-like [Solanum lycopersicum]
Solyc03g097210.3	1771	332.894	875.857	1.39563	0.0294249	Up	0.00142177	NA	GO:0019206//nucleoside kinase activity;GO:0016773//phosphotransferase activity, alcohol group as acceptor	GO:0019321//pentose metabolic process;GO:0006796//phosphate-containing compound metabolic process	K00856//adenosine kinase [EC:2.7.1.20];K00847//fructokinase [EC:2.7.1.4]	gi|723683710|ref|XP_010318288.1|//PREDICTED: adenosine kinase [Solanum lycopersicum]
Solyc09g014215.1	937	54.7242	180.698	1.72333	0.00478927	Up	0.000131531	NA	NA	NA	NA	gi|460401670|ref|XP_004246340.1|//PREDICTED: uncharacterized protein LOC101253615 [Solanum lycopersicum]
Solyc11g043110.2	913	6618.07	1952.35	-1.7612	0.000925903	Down	1.74057e-05	NA	GO:0016787//hydrolase activity	GO:0044238//primary metabolic process	K01969//3-methylcrotonyl-CoA carboxylase beta subunit [EC:6.4.1.4];K17604//zinc finger SWIM domain-containing protein 3;K01188//beta-glucosidase [EC:3.2.1.21];K00679//phospholipid:diacylglycerol acyltransferase [EC:2.3.1.158];K10960//geranylgeranyl diphosphate/geranylgeranyl-bacteriochlorophyllide a reductase [EC:1.3.1.83 1.3.1.111]	gi|460410827|ref|XP_004250819.1|//PREDICTED: GDSL esterase/lipase At1g71250 [Solanum lycopersicum]
Solyc01g099820.3	586	94.9633	23.7854	-1.99729	0.0456118	Down	0.00255725	NA	NA	NA	NA	gi|460368797|ref|XP_004230251.1|//PREDICTED: uncharacterized protein LOC101257510 [Solanum lycopersicum]
Solyc12g095980.2	840	315.408	94.8413	-1.73363	0.0154947	Down	0.000591266	NA	NA	NA	NA	gi|460415498|ref|XP_004253095.1|//PREDICTED: uncharacterized protein LOC101266707 [Solanum lycopersicum]
Solyc10g052650.2	1298	97.3227	362.265	1.8962	0.000334538	Up	5.14655e-06	NA	NA	NA	NA	gi|460406513|ref|XP_004248707.1|//PREDICTED: F-box protein At2g16365-like [Solanum lycopersicum]
Solyc03g116460.3	1871	367.648	1031.25	1.488	0.00199242	Up	4.43313e-05	NA	NA	NA	NA	gi|723686624|ref|XP_010318789.1|//PREDICTED: uncharacterized protein LOC101243975 isoform X3 [Solanum lycopersicum]
Solyc10g007120.3	908	226.583	598.539	1.40141	0.0450592	Up	0.00251065	NA	NA	NA	NA	gi|460405581|ref|XP_004248254.1|//PREDICTED: uncharacterized protein LOC101264559 [Solanum lycopersicum]
Solyc06g060830.3	1721	115.657	303.971	1.39408	0.0140955	Up	0.000517015	NA	NA	NA	K09338//homeobox-leucine zipper protein	gi|460392779|ref|XP_004241991.1|//PREDICTED: homeobox-leucine zipper protein HAT4 [Solanum lycopersicum]
Solyc06g054270.3	2028	161.317	430.534	1.41623	0.0208944	Up	0.000870726	NA	NA	NA	K08150//MFS transporter, SP family, solute carrier family 2 (myo-inositol transporter), member 13	gi|970035539|ref|XP_015079103.1|//PREDICTED: sugar transport protein 8-like [Solanum pennellii]
Solyc06g071280.3	1851	1518.57	723.661	-1.06932	0.0457978	Down	0.0025744	NA	NA	GO:0044238//primary metabolic process	K18875//enhanced disease susceptibility 1 protein	gi|998069420|ref|NP_001307178.1|//protein EDS1 [Solanum lycopersicum]
Solyc02g082285.1	472	86.0387	15.3163	-2.48992	0.0380319	Down	0.00199543	NA	NA	NA	K20308//trafficking protein particle complex subunit 11	gi|723673343|ref|XP_010316494.1|//PREDICTED: trafficking protein particle complex subunit 11 isoform X2 [Solanum lycopersicum]
Solyc02g093310.3	1601	498.844	168.546	-1.56545	0.00168036	Down	3.59689e-05	NA	GO:0042578//phosphoric ester hydrolase activity	NA	NA	gi|460372059|ref|XP_004231851.1|//PREDICTED: PI-PLC X domain-containing protein At5g67130-like [Solanum lycopersicum]
Solyc03g117210.3	1303	639.358	295.073	-1.11555	0.045666	Down	0.00256197	NA	NA	NA	NA	gi|460380347|ref|XP_004235918.1|//PREDICTED: uncharacterized protein LOC101264808 [Solanum lycopersicum]
Solyc09g074230.3	1910	196.253	579.978	1.56329	0.00109284	Up	2.11183e-05	GO:0031224//intrinsic component of membrane	GO:0022857//transmembrane transporter activity	GO:0006810//transport	K08145//MFS transporter, SP family, solute carrier family 2 (facilitated glucose transporter), member 8	gi|927261933|ref|NP_001233882.2|//protein st3 [Solanum lycopersicum]
Solyc08g061910.3	1306	174.316	38.5227	-2.17792	0.0115581	Down	0.000400736	NA	NA	NA	NA	gi|723722142|ref|XP_010325010.1|//PREDICTED: uncharacterized protein LOC104648816 [Solanum lycopersicum]
Solyc02g032800.1	648	49.9888	156.525	1.64672	0.0113746	Up	0.000391739	NA	NA	NA	NA	gi|460371571|ref|XP_004231609.1|//PREDICTED: uncharacterized protein LOC101255844 [Solanum lycopersicum]
Solyc03g114600.3	4316	392.535	120.977	-1.69809	0.00818366	Down	0.000258707	GO:0043231//intracellular membrane-bounded organelle;GO:0031224//intrinsic component of membrane;GO:0031090//organelle membrane	NA	GO:0006629//lipid metabolic process	K04710//ceramide synthetase [EC:2.3.1.24]	gi|970013093|ref|XP_015067503.1|//PREDICTED: protein ASC1 isoform X1 [Solanum pennellii]
Solyc07g044960.1	1575	81.8316	17.9426	-2.18927	0.00407224	Down	0.000107203	NA	GO:0016740//transferase activity	NA	K02366//glucuronyl/N-acetylglucosaminyl transferase EXT1 [EC:2.4.1.224 2.4.1.225];K16911//ATP-dependent RNA helicase DDX21 [EC:3.6.4.13];K18789//xylogalacturonan beta-1,3-xylosyltransferase [EC:2.4.2.41]	gi|460396096|ref|XP_004243615.1|//PREDICTED: xyloglucan galactosyltransferase KATAMARI1 homolog [Solanum lycopersicum]
Solyc10g078740.2	1655	1725.78	401.003	-2.10557	0.0069208	Down	0.000210907	NA	GO:0003824//catalytic activity	GO:0008152//metabolic process	K00208//enoyl-[acyl-carrier protein] reductase I [EC:1.3.1.9 1.3.1.10]	gi|460407458|ref|XP_004249169.1|//PREDICTED: enoyl-[acyl-carrier-protein] reductase [NADH] 2, chloroplastic-like [Solanum lycopersicum]
Solyc01g006540.3	2864	599.562	4364.54	2.86385	1.11908e-05	Up	8.83394e-08	NA	GO:0016702//oxidoreductase activity, acting on single donors with incorporation of molecular oxygen, incorporation of two atoms of oxygen;GO:0046872//metal ion binding	GO:0006633//fatty acid biosynthetic process	K00454//lipoxygenase [EC:1.13.11.12]	gi|697160375|ref|XP_009588960.1|//PREDICTED: linoleate 13S-lipoxygenase 2-1, chloroplastic-like [Nicotiana tomentosiformis]
Solyc10g079570.2	1225	4.10811	117.667	4.84009	7.21569e-10	Up	1.74855e-12	NA	NA	NA	K13065//shikimate O-hydroxycinnamoyltransferase [EC:2.3.1.133];K15400//omega-hydroxypalmitate O-feruloyl transferase [EC:2.3.1.188]	gi|971557187|ref|XP_015165877.1|//PREDICTED: acylsugar acyltransferase 3-like [Solanum tuberosum]
Solyc10g005320.3	1525	21.3952	92.2479	2.10823	0.00600219	Up	0.000176139	NA	GO:0016836//hydro-lyase activity;GO:0016628//oxidoreductase activity, acting on the CH-CH group of donors, NAD or NADP as acceptor;GO:0048037//cofactor binding	GO:0006568//tryptophan metabolic process	K01696//tryptophan synthase beta chain [EC:4.2.1.20]	gi|460405872|ref|XP_004248398.1|//PREDICTED: tryptophan synthase beta chain 1-like [Solanum lycopersicum]
Solyc07g055440.2	6465	404.111	1396.72	1.78922	0.0034159	Up	8.64134e-05	NA	NA	NA	K07428//cytochrome P450 family 4 subfamily X [EC:1.14.14.1];K15639//PHYB activation tagged suppressor 1 [EC:1.14.-.-]	gi|674934856|emb|CDX98481.1|//BnaC05g38940D [Brassica napus]
Solyc06g068550.3	1562	71.556	7.10866	-3.33142	0.000349331	Down	5.39977e-06	NA	NA	NA	K00924;K02882//large subunit ribosomal protein L18Ae;K01381//saccharopepsin [EC:3.4.23.25]	gi|460392136|ref|XP_004241673.1|//PREDICTED: protein ASPARTIC PROTEASE IN GUARD CELL 2-like [Solanum lycopersicum]
Solyc02g083410.3	4138	309.888	777.447	1.327	0.0306326	Up	0.00151049	NA	NA	NA	K04730//interleukin-1 receptor-associated kinase 1 [EC:2.7.11.1]	gi|723672853|ref|XP_010316443.1|//PREDICTED: protein kinase APK1B, chloroplastic-like [Solanum lycopersicum]
Solyc12g098900.2	1129	1481.02	3999.51	1.43323	0.00634061	Up	0.000190591	NA	NA	NA	NA	gi|460415216|ref|XP_004252956.1|//PREDICTED: late embryogenesis abundant protein D-29 [Solanum lycopersicum]
Solyc12g013770.2	2652	8.93948	56.2774	2.65429	0.00302977	Up	7.43091e-05	NA	GO:0004567//beta-mannosidase activity;GO:0043167//ion binding	GO:0044238//primary metabolic process	K19355//mannan endo-1,4-beta-mannosidase [EC:3.2.1.78]	gi|723748490|ref|XP_010313893.1|//PREDICTED: LOW QUALITY PROTEIN: mannan endo-1,4-beta-mannosidase 3-like [Solanum lycopersicum]
Solyc11g010625.1	1031	134.969	331.47	1.29625	0.0297539	Up	0.00144893	NA	NA	NA	NA	gi|460409445|ref|XP_004250149.1|//PREDICTED: uncharacterized protein LOC101247386 [Solanum lycopersicum]
Solyc03g119990.3	2459	89.0461	28.38	-1.64968	0.0338572	Down	0.00172294	NA	NA	NA	NA	gi|723685449|ref|XP_004235721.2|//PREDICTED: uncharacterized protein LOC101253985 [Solanum lycopersicum]
Solyc10g078590.2	753	620.078	1385.73	1.16013	0.0240816	Up	0.00106008	NA	NA	NA	NA	gi|460407422|ref|XP_004249151.1|//PREDICTED: uncharacterized protein LOC101247272 [Solanum lycopersicum]
Solyc09g005570.3	1622	304.109	56.5502	-2.42698	0.00371739	Down	9.59511e-05	NA	NA	NA	NA	gi|460402508|ref|XP_004246754.1|//PREDICTED: uncharacterized protein LOC101249483 [Solanum lycopersicum]
Solyc08g077020.1	372	210.422	78.4115	-1.42415	0.0325424	Down	0.0016405	NA	NA	NA	NA	gi|460400736|ref|XP_004245888.1|//PREDICTED: uncharacterized protein LOC101266965 [Solanum lycopersicum]
Solyc09g089950.1	291	3228.92	351.795	-3.19824	6.06986e-06	Down	4.32351e-08	NA	NA	NA	NA	NA
Solyc01g060240.3	2900	1058.31	271.596	-1.96222	0.038907	Down	0.00205881	NA	NA	NA	NA	gi|698438220|ref|XP_009804728.1|//PREDICTED: uncharacterized protein LOC104249904 [Nicotiana sylvestris]
Solyc12g036415.1	449	261.746	873.245	1.73822	0.0220923	Up	0.000941738	NA	NA	NA	NA	gi|947068904|gb|KRH17795.1|//hypothetical protein GLYMA_13G016700 [Glycine max]
Solyc09g065560.3	9837	190.074	1011.55	2.41193	4.24173e-09	Up	1.21477e-11	NA	NA	NA	K17471//sulfate transporter 3;K20478//golgin subfamily B member 1	gi|460403704|ref|XP_004247328.1|//PREDICTED: centrosome-associated protein CEP250-like [Solanum lycopersicum]
Solyc03g112880.1	1284	246.256	77.8359	-1.66165	0.00450382	Down	0.000122699	NA	NA	NA	K19519//transforming growth factor-beta-induced protein;K03456//serine/threonine-protein phosphatase 2A regulatory subunit A	gi|460380943|ref|XP_004236212.1|//PREDICTED: fasciclin-like arabinogalactan protein 4 [Solanum lycopersicum]
Solyc03g094160.3	2268	2591.53	752.315	-1.7844	5.99501e-05	Down	6.27323e-07	NA	GO:0004175//endopeptidase activity	GO:0019538//protein metabolic process	NA	gi|460378900|ref|XP_004235205.1|//PREDICTED: metacaspase-1-like [Solanum lycopersicum]
Solyc03g093120.4	2399	1939.4	766.404	-1.33943	0.0233488	Down	0.00101556	GO:0030312//external encapsulating structure;GO:0005576//extracellular region	GO:0016758//transferase activity, transferring hexosyl groups;GO:0016798//hydrolase activity, acting on glycosyl bonds	GO:0044042//glucan metabolic process	K08235//xyloglucan:xyloglucosyl transferase [EC:2.4.1.207]	gi|460378804|ref|XP_004235158.1|//PREDICTED: probable xyloglucan endotransglucosylase/hydrolase protein 23 [Solanum lycopersicum]
Solyc09g089980.2	105	111.977	23.0731	-2.27891	0.0208345	Down	0.000867466	NA	NA	NA	NA	gi|723732430|ref|XP_010326758.1|//PREDICTED: acanthoscurrin-2-like [Solanum lycopersicum]
Solyc06g065530.3	1462	1264.64	370.94	-1.76947	0.0115581	Down	0.000401028	NA	NA	NA	K01188//beta-glucosidase [EC:3.2.1.21];K00679//phospholipid:diacylglycerol acyltransferase [EC:2.3.1.158];K01206//alpha-L-fucosidase [EC:3.2.1.51];K10960//geranylgeranyl diphosphate/geranylgeranyl-bacteriochlorophyllide a reductase [EC:1.3.1.83 1.3.1.111]	gi|460392414|ref|XP_004241811.1|//PREDICTED: GDSL esterase/lipase At1g29670-like [Solanum lycopersicum]
Solyc10g009440.3	1298	189.666	45.8233	-2.04931	0.000457997	Down	7.46625e-06	NA	NA	NA	K08065//nuclear transcription Y subunit beta	gi|460405988|ref|XP_004248456.1|//PREDICTED: nuclear transcription factor Y subunit B-8-like [Solanum lycopersicum]
Solyc09g008690.2	2692	268.736	44.858	-2.58275	0.000155825	Down	2.02534e-06	NA	GO:0016787//hydrolase activity	GO:0044238//primary metabolic process	K01188//beta-glucosidase [EC:3.2.1.21];K00679//phospholipid:diacylglycerol acyltransferase [EC:2.3.1.158];K10396//kinesin family member 5;K01206//alpha-L-fucosidase [EC:3.2.1.51];K10960//geranylgeranyl diphosphate/geranylgeranyl-bacteriochlorophyllide a reductase [EC:1.3.1.83 1.3.1.111]	gi|460402811|ref|XP_004246904.1|//PREDICTED: GDSL esterase/lipase At5g03820-like [Solanum lycopersicum]
Solyc06g060180.2	2282	2.8182	59.8403	4.40827	2.47105e-06	Up	1.54236e-08	NA	GO:0046872//metal ion binding;GO:0003824//catalytic activity	NA	K15802//germacrene C synthase [EC:4.2.3.60];K15803//(-)-germacrene D synthase [EC:4.2.3.22 4.2.3.75]	gi|999809060|ref|NP_001307303.1|//germacrene C synthase-like [Solanum lycopersicum]
Solyc06g064940.3	2219	1426.44	3231.87	1.17995	0.0449105	Up	0.00249814	NA	NA	NA	K19996//phosphatidylinositol transfer protein SFH5	gi|460392527|ref|XP_004241867.1|//PREDICTED: patellin-3-like [Solanum lycopersicum]
Solyc03g093890.3	1035	392.857	62.4267	-2.65377	0.000857009	Down	1.57615e-05	NA	NA	NA	K09422//myb proto-oncogene protein, plant	gi|460378882|ref|XP_004235197.1|//PREDICTED: transcription factor WER-like [Solanum lycopersicum]
Solyc10g079640.2	1567	386.965	164.009	-1.23843	0.0283161	Down	0.00134116	NA	GO:0016811//hydrolase activity, acting on carbon-nitrogen (but not peptide) bonds, in linear amides	NA	K14664//IAA-amino acid hydrolase [EC:3.5.1.-]	gi|460407558|ref|XP_004249219.1|//PREDICTED: IAA-amino acid hydrolase ILR1-like 6 [Solanum lycopersicum]
Solyc12g015690.2	681	425.512	144.581	-1.55733	0.00944443	Down	0.000311393	NA	NA	NA	K19519//transforming growth factor-beta-induced protein;K03456//serine/threonine-protein phosphatase 2A regulatory subunit A	gi|723748794|ref|XP_010313936.1|//PREDICTED: fasciclin-like arabinogalactan protein 1 [Solanum lycopersicum]
Solyc06g060190.3	1903	8.27814	415.355	5.64889	3.20384e-20	Up	1.88212e-23	NA	NA	NA	K00512//steroid 17alpha-monooxygenase / 17alpha-hydroxyprogesterone deacetylase [EC:1.14.14.19 1.14.14.32]	gi|460392871|ref|XP_004242036.1|//PREDICTED: premnaspirodiene oxygenase-like [Solanum lycopersicum]
Solyc08g008670.3	1585	546.55	170.384	-1.68156	0.0128483	Down	0.000459475	GO:0044424//intracellular part	GO:0016868//intramolecular transferase activity, phosphotransferases	GO:0006013//mannose metabolic process	K17497//phosphomannomutase [EC:5.4.2.8]	gi|460398221|ref|XP_004244661.1|//PREDICTED: phosphomannomutase [Solanum lycopersicum]
Solyc04g056745.1	2161	276.895	46.5384	-2.57284	5.01737e-07	Down	2.67116e-09	NA	NA	NA	NA	gi|971559162|ref|XP_006352454.2|//PREDICTED: uncharacterized protein LOC102601615 [Solanum tuberosum]
Solyc01g068410.3	1461	785.707	229.792	-1.77366	6.24462e-05	Down	6.67199e-07	NA	NA	NA	K13947//auxin efflux carrier family	gi|350535388|ref|NP_001234192.1|//auxin efflux facilitator SlPIN5 [Solanum lycopersicum]
Solyc05g005390.2	1324	150.173	34.0002	-2.14301	0.000657238	Down	1.14141e-05	NA	NA	NA	K08065//nuclear transcription Y subunit beta	gi|460387358|ref|XP_004239344.1|//PREDICTED: nuclear transcription factor Y subunit B-4-like [Solanum lycopersicum]
Solyc07g062020.2	849	89.1524	8.79969	-3.34075	0.000139636	Down	1.77903e-06	NA	GO:0003824//catalytic activity	NA	K19892//glucan endo-1,3-beta-glucosidase 4 [EC:3.2.1.39];K00809//deoxyhypusine synthase [EC:2.5.1.46]	gi|460397650|ref|XP_004244380.1|//PREDICTED: glucan endo-1,3-beta-glucosidase-like [Solanum lycopersicum]
Solyc09g098160.3	994	514.875	159.288	-1.69258	0.00209833	Down	4.6919e-05	GO:0043231//intracellular membrane-bounded organelle	NA	NA	K06911//uncharacterized protein	gi|350537409|ref|NP_001234292.1|//pirin-like protein [Solanum lycopersicum]
Solyc00g040390.2	1428	14.5142	1.95512	-2.89214	0.0238738	Down	0.0010466	NA	NA	NA	K15400//omega-hydroxypalmitate O-feruloyl transferase [EC:2.3.1.188]	gi|460394555|ref|XP_004242867.1|//PREDICTED: omega-hydroxypalmitate O-feruloyl transferase-like [Solanum lycopersicum]
Solyc08g074560.3	2603	331.469	873.476	1.39789	0.0367169	Up	0.00191161	NA	GO:0032559//adenyl ribonucleotide binding;GO:0016301//kinase activity	GO:0006464//cellular protein modification process	K08869//aarF domain-containing kinase	gi|970414563|ref|NP_001305094.1|//aarF domain-containing protein kinase [Solanum lycopersicum]
Solyc02g093990.3	2878	159.022	16.0459	-3.30895	0.00335153	Down	8.44159e-05	NA	GO:0016301//kinase activity	GO:0044237//cellular metabolic process	K00939//adenylate kinase [EC:2.7.4.3]	gi|460371938|ref|XP_004231791.1|//PREDICTED: probable adenylate kinase 7, mitochondrial [Solanum lycopersicum]
Solyc01g079610.3	1896	1252.87	386.911	-1.69516	0.000261444	Down	3.77249e-06	NA	GO:0005515//protein binding	GO:0044267//cellular protein metabolic process	K09517//DnaJ homolog subfamily B member 11	gi|460367084|ref|XP_004229405.1|//PREDICTED: dnaJ protein ERDJ3B [Solanum lycopersicum]
Solyc07g006560.3	1039	86.4699	22.336	-1.95282	0.0248444	Down	0.00111652	NA	NA	NA	K01166//ribonuclease T2 [EC:3.1.27.1]	gi|970038744|ref|XP_015080705.1|//PREDICTED: ribonuclease MC-like [Solanum pennellii]
Solyc02g080510.1	621	1255.83	3587.42	1.5143	0.00852961	Up	0.000272462	NA	NA	NA	NA	gi|460373824|ref|XP_004232713.1|//PREDICTED: uncharacterized protein LOC101253959 [Solanum lycopersicum]
Solyc09g063060.3	1373	1446.28	244.341	-2.56538	0.000166314	Down	2.1861e-06	NA	GO:0016787//hydrolase activity	GO:0044238//primary metabolic process	K01188//beta-glucosidase [EC:3.2.1.21];K00679//phospholipid:diacylglycerol acyltransferase [EC:2.3.1.158];K01206//alpha-L-fucosidase [EC:3.2.1.51];K10960//geranylgeranyl diphosphate/geranylgeranyl-bacteriochlorophyllide a reductase [EC:1.3.1.83 1.3.1.111]	gi|460403654|ref|XP_004247304.1|//PREDICTED: GDSL esterase/lipase At4g28780 [Solanum lycopersicum]
Solyc01g099030.3	4552	58.2361	643.595	3.46617	6.12396e-16	Up	6.29574e-19	NA	NA	NA	K01206//alpha-L-fucosidase [EC:3.2.1.51]	gi|10764854|gb|AAF24544.2|AC007508_7//F1K23.13 [Arabidopsis thaliana]
Solyc04g057910.3	1434	43.3988	7.04731	-2.62251	0.00707088	Down	0.000217038	NA	NA	NA	NA	gi|723691844|ref|XP_010319720.1|//PREDICTED: uncharacterized protein DDB_G0290685-like [Solanum lycopersicum]
Solyc07g026930.2	1793	41.0398	337.072	3.03796	2.66729e-08	Up	9.30358e-11	NA	NA	NA	NA	gi|460394792|ref|XP_004242975.1|//PREDICTED: hippocampus abundant transcript-like protein 1 [Solanum lycopersicum]
Solyc02g085960.1	477	211.167	71.6225	-1.5599	0.0439318	Down	0.00242274	NA	NA	NA	NA	gi|970009423|ref|XP_015065591.1|//PREDICTED: uncharacterized protein LOC107010835 [Solanum pennellii]
Solyc03g071570.3	4091	1667.16	352.812	-2.24043	0.000573998	Down	9.68194e-06	NA	NA	NA	K01728//pectate lyase [EC:4.2.2.2]	gi|460378298|ref|XP_004234910.1|//PREDICTED: probable pectate lyase 5 [Solanum lycopersicum]
Solyc06g050710.3	261	162.567	503.447	1.6308	0.00329397	Up	8.23613e-05	NA	NA	NA	NA	gi|723706004|ref|XP_010322157.1|//PREDICTED: polyadenylate-binding protein-interacting protein 2 isoform X2 [Solanum lycopersicum]
Solyc03g113480.1	576	146.489	807.125	2.462	3.36035e-09	Up	9.25342e-12	NA	NA	NA	NA	gi|460380861|ref|XP_004236172.1|//PREDICTED: uncharacterized protein LOC101265813 [Solanum lycopersicum]
Solyc01g099200.3	5438	1233.68	485.314	-1.34598	0.00360449	Down	9.25076e-05	NA	GO:0016702//oxidoreductase activity, acting on single donors with incorporation of molecular oxygen, incorporation of two atoms of oxygen;GO:0046872//metal ion binding	GO:0006633//fatty acid biosynthetic process	K15718//linoleate 9S-lipoxygenase [EC:1.13.11.58]	gi|951031869|ref|XP_014515260.1|//PREDICTED: uncharacterized protein LOC106773087 [Vigna radiata var. radiata]
Solyc05g015840.3	1524	860.608	235.334	-1.87065	0.0254435	Down	0.00115391	NA	NA	NA	K13415//protein brassinosteroid insensitive 1 [EC:2.7.10.1 2.7.11.1]	gi|460387122|ref|XP_004239238.1|//PREDICTED: squamosa promoter-binding-like protein 13A [Solanum lycopersicum]
Solyc09g091380.1	432	1993.49	625.281	-1.67272	0.000375543	Down	5.8739e-06	NA	NA	NA	NA	NA
Solyc07g065090.2	1159	1249.45	585.275	-1.0941	0.0280543	Down	0.00132155	NA	NA	NA	K01188//beta-glucosidase [EC:3.2.1.21];K13420//LRR receptor-like serine/threonine-protein kinase FLS2 [EC:2.7.11.1]	gi|460397044|ref|XP_004244078.1|//PREDICTED: polygalacturonase inhibitor-like [Solanum lycopersicum]
Solyc01g109100.2	498	25.9349	110.915	2.09649	0.0257699	Up	0.0011742	NA	NA	NA	NA	gi|698430805|ref|XP_009793543.1|//PREDICTED: uncharacterized protein LOC104240402 [Nicotiana sylvestris]
Solyc11g005820.1	573	142.336	21.2598	-2.7431	0.000239941	Down	3.33888e-06	NA	NA	NA	NA	gi|460408939|ref|XP_004249898.1|//PREDICTED: cell wall / vacuolar inhibitor of fructosidase 2 [Solanum lycopersicum]
Solyc09g011160.3	8780	2070.53	246.616	-3.06966	3.95453e-14	Down	4.93663e-17	NA	NA	NA	K08867//WNK lysine deficient protein kinase [EC:2.7.11.1];K10615//E3 ubiquitin-protein ligase HERC4 [EC:2.3.2.26]	gi|723727312|ref|XP_010325837.1|//PREDICTED: ultraviolet-B receptor UVR8 isoform X1 [Solanum lycopersicum]
Solyc10g086150.2	1367	475.899	1014	1.09133	0.0291214	Up	0.00139855	GO:0009536//plastid	GO:0003676//nucleic acid binding	NA	K11294//nucleolin	gi|723739866|ref|XP_010312344.1|//PREDICTED: 29 kDa ribonucleoprotein B, chloroplastic-like [Solanum lycopersicum]
Solyc10g080130.2	1435	334.529	95.1826	-1.81336	0.0429739	Down	0.00234466	NA	GO:0008408//3'-5' exonuclease activity;GO:0003676//nucleic acid binding	GO:0010467//gene expression	K12586//exosome complex component RRP43	gi|970055902|ref|XP_015089597.1|//PREDICTED: exosome complex component RRP43-like [Solanum pennellii]
Solyc08g066310.2	2276	142.376	47.8638	-1.5727	0.0200652	Down	0.000825857	NA	GO:0016740//transferase activity	NA	K00924	gi|723722585|ref|XP_004245388.2|//PREDICTED: receptor-like protein kinase 2 [Solanum lycopersicum]
Solyc05g053640.1	249	4354.02	1360.9	-1.67778	0.0119574	Down	0.000420639	NA	NA	NA	NA	NA
Solyc03g071590.3	1806	413.768	1213.07	1.55176	0.00126455	Up	2.5304e-05	NA	GO:0016615//malate dehydrogenase activity	GO:0043648//dicarboxylic acid metabolic process;GO:0044238//primary metabolic process	K00051//malate dehydrogenase (NADP+) [EC:1.1.1.82]	gi|924859512|ref|NP_001234009.2|//chloroplast malate dehydrogenase [Solanum lycopersicum]
Solyc10g005010.3	1087	1983.5	401.188	-2.3057	2.37435e-09	Down	6.19909e-12	NA	NA	NA	K12581//CCR4-NOT transcription complex subunit 7/8;K02437//glycine cleavage system H protein;K13126//polyadenylate-binding protein;K05941//glutathione gamma-glutamylcysteinyltransferase [EC:2.3.2.15];K01054//acylglycerol lipase [EC:3.1.1.23]	gi|460405922|ref|XP_004248423.1|//PREDICTED: NAC domain-containing protein 43 [Solanum lycopersicum]
Solyc11g072040.2	1296	190.766	75.698	-1.33348	0.0380876	Down	0.00200115	NA	NA	NA	K01188//beta-glucosidase [EC:3.2.1.21];K00679//phospholipid:diacylglycerol acyltransferase [EC:2.3.1.158];K01206//alpha-L-fucosidase [EC:3.2.1.51];K10960//geranylgeranyl diphosphate/geranylgeranyl-bacteriochlorophyllide a reductase [EC:1.3.1.83 1.3.1.111]	gi|460411679|ref|XP_004251233.1|//PREDICTED: GDSL esterase/lipase At1g71250 [Solanum lycopersicum]
Solyc02g080465.1	340	117.931	23.9606	-2.29921	0.0340163	Down	0.00173639	NA	NA	NA	K00679//phospholipid:diacylglycerol acyltransferase [EC:2.3.1.158]	gi|970035246|ref|XP_015078955.1|//PREDICTED: phospholipid:diacylglycerol acyltransferase 1-like [Solanum pennellii]
Solyc08g068660.1	297	72.1917	7.01395	-3.36353	0.00102249	Down	1.94468e-05	NA	GO:0048037//cofactor binding;GO:0016830//carbon-carbon lyase activity	GO:0043436//oxoacid metabolic process	K01590//histidine decarboxylase [EC:4.1.1.22]	gi|460399805|ref|XP_004245427.1|//PREDICTED: histidine decarboxylase-like [Solanum lycopersicum]
Solyc11g012370.1	405	99.561	10.083	-3.30366	5.31312e-05	Down	5.46216e-07	NA	NA	NA	NA	gi|460409688|ref|XP_004250270.1|//PREDICTED: uncharacterized protein LOC101257825 [Solanum lycopersicum]
Solyc10g078265.1	2029	90.0548	267.758	1.57205	0.007537	Up	0.000233836	NA	NA	NA	K09571//FK506-binding protein 4/5 [EC:5.2.1.8]	gi|723737901|ref|XP_010327743.1|//PREDICTED: 70 kDa peptidyl-prolyl isomerase-like isoform X1 [Solanum lycopersicum]
Solyc03g044180.1	267	56.2804	6.04835	-3.21802	0.000611796	Down	1.04697e-05	NA	NA	NA	NA	gi|723680734|ref|XP_010317787.1|//PREDICTED: uncharacterized protein LOC104646212 [Solanum lycopersicum]
Solyc05g006530.3	12754	191.467	467.051	1.28648	0.0177558	Up	0.000710456	NA	NA	NA	K11644//paired amphipathic helix protein Sin3a	gi|460386094|ref|XP_004238735.1|//PREDICTED: DEAD-box ATP-dependent RNA helicase ISE2, chloroplastic isoform X1 [Solanum lycopersicum]
Solyc02g070430.3	1367	500.079	94.2501	-2.40759	3.0709e-05	Down	2.84134e-07	NA	GO:0046914//transition metal ion binding;GO:0003824//catalytic activity	GO:0008152//metabolic process	K04125//gibberellin 2-oxidase [EC:1.14.11.13]	gi|460374662|ref|XP_004233129.1|//PREDICTED: gibberellin 2-beta-dioxygenase 1-like [Solanum lycopersicum]
Solyc02g037495.1	1653	350.372	2218.28	2.66248	0.000753841	Up	1.35742e-05	NA	GO:0016405//CoA-ligase activity	NA	K00666//fatty-acyl-CoA synthase [EC:6.2.1.-];K01904//4-coumarate--CoA ligase [EC:6.2.1.12]	gi|460371618|ref|XP_004231632.1|//PREDICTED: probable acyl-activating enzyme 6 [Solanum lycopersicum]
Solyc08g069040.3	1591	919.724	171.468	-2.42326	3.40651e-07	Down	1.73852e-09	NA	GO:0016209//antioxidant activity;GO:0005506//iron ion binding;GO:0003824//catalytic activity	GO:0008152//metabolic process;GO:0006950//response to stress	K00430//peroxidase [EC:1.11.1.7]	gi|460399552|ref|XP_004245302.1|//PREDICTED: peroxidase 45-like [Solanum lycopersicum]
Solyc01g102580.3	2066	5032.13	2287.18	-1.1376	0.0283252	Down	0.00134337	NA	GO:0004553//hydrolase activity, hydrolyzing O-glycosyl compounds	GO:0044238//primary metabolic process	K08472//mlo protein	gi|350535529|ref|NP_001233943.1|//endo-1,4-beta-glucanase [Solanum lycopersicum]
Solyc10g081010.2	1765	923.068	173.035	-2.41538	2.24846e-08	Down	7.59503e-11	NA	NA	NA	NA	gi|460407782|ref|XP_004249329.1|//PREDICTED: vacuolar protein-sorting protein bro1-like [Solanum lycopersicum]
Solyc07g008090.3	1182	304.447	55.6289	-2.45229	0.017062	Down	0.000675941	NA	NA	NA	NA	gi|970042081|ref|XP_015082427.1|//PREDICTED: WD repeat-containing protein 11 isoform X1 [Solanum pennellii]
Solyc07g062290.3	732	2.04684	14.0954	2.78375	0.0323792	Up	0.00162633	NA	NA	NA	NA	gi|460397462|ref|XP_004244286.1|//PREDICTED: ubiquitin domain-containing protein 2 [Solanum lycopersicum]
Solyc08g080650.3	741	16702.4	3505.74	-2.25226	0.00070968	Down	1.25756e-05	GO:0043231//intracellular membrane-bounded organelle	NA	GO:0006952//defense response;GO:0001906//cell killing	K14297//nuclear pore complex protein Nup98-Nup96;K12173//BRCA1-A complex subunit BRE	gi|823270993|ref|NP_001296216.1|//osmotin-like protein TPM-1 precursor [Solanum lycopersicum]
Solyc05g014470.3	1398	13735.7	6529.22	-1.07294	0.020396	Down	0.000842468	GO:0044424//intracellular part	GO:0000166//nucleotide binding	GO:0006007//glucose catabolic process	K00134//glyceraldehyde 3-phosphate dehydrogenase [EC:1.2.1.12]	gi|806776532|ref|NP_001266254.2|//glyceraldehyde-3-phosphate dehydrogenase [Solanum lycopersicum]
Solyc11g012690.2	1026	120.355	19.8353	-2.60116	0.0115765	Down	0.00040209	NA	NA	NA	K00430//peroxidase [EC:1.11.1.7];K10752//histone-binding protein RBBP4;K07213//copper chaperone	gi|723742266|ref|XP_010312763.1|//PREDICTED: uncharacterized protein LOC101264884 isoform X1 [Solanum lycopersicum]
Solyc09g092590.2	1660	4.69797	82.5149	4.13455	8.02832e-07	Up	4.48049e-09	NA	NA	NA	K00517;K11818//cytochrome P450 family 83 subfamily B polypeptide 1 [EC:1.14.-.-]	gi|723733115|ref|XP_004247902.2|//PREDICTED: cytochrome P450 71A1-like [Solanum lycopersicum]
Solyc08g077560.3	2189	4806.22	1897.37	-1.3409	0.00329397	Down	8.23405e-05	NA	GO:0032559//adenyl ribonucleotide binding;GO:0004672//protein kinase activity	GO:0006464//cellular protein modification process	K00924	gi|460400640|ref|XP_004245841.1|//PREDICTED: probable receptor-like protein kinase At5g47070 [Solanum lycopersicum]
Solyc01g105500.3	2748	1412.06	559.938	-1.33446	0.0228699	Down	0.000986639	NA	GO:0016787//hydrolase activity	NA	K01181//endo-1,4-beta-xylanase [EC:3.2.1.8]	gi|723664550|ref|XP_010315118.1|//PREDICTED: uncharacterized protein LOC101251335 isoform X4 [Solanum lycopersicum]
Solyc01g056360.3	424	214.29	33.3732	-2.6828	0.00116765	Down	2.30713e-05	NA	NA	NA	NA	NA
Solyc10g051380.2	488	105.823	302.942	1.51739	0.0106973	Up	0.000362129	NA	GO:0005488//binding	NA	K13195//cold-inducible RNA-binding protein;K13098//RNA-binding protein FUS	gi|970054854|ref|XP_015089072.1|//PREDICTED: glycine-rich RNA-binding protein-like [Solanum pennellii]
Solyc01g095320.3	4039	30594.5	102997	1.75126	0.0402904	Up	0.00215661	NA	NA	NA	K01555//fumarylacetoacetase [EC:3.7.1.2];K20478//golgin subfamily B member 1	gi|460368215|ref|XP_004229963.1|//PREDICTED: BAG family molecular chaperone regulator 6 [Solanum lycopersicum]
Solyc04g054745.1	192	71.3776	14.1351	-2.33619	0.0490674	Down	0.00283026	NA	NA	NA	NA	NA
Solyc01g104870.3	3841	55.2099	6.60488	-3.06332	0.00868644	Down	0.00027886	NA	GO:0005488//binding	NA	K20043//clathrin coat assembly protein AP180;K20044//phosphatidylinositol-binding clathrin assembly protein	gi|460369424|ref|XP_004230562.1|//PREDICTED: putative clathrin assembly protein At1g03050 [Solanum lycopersicum]
Solyc11g065280.2	1692	315.531	41.2732	-2.93451	9.49753e-06	Down	7.28809e-08	NA	GO:0016798//hydrolase activity, acting on glycosyl bonds	NA	K19891//glucan endo-1,3-beta-glucosidase 1/2/3 [EC:3.2.1.39]	gi|723744812|ref|XP_004251356.2|//PREDICTED: glucan endo-1,3-beta-glucosidase, acidic isoform PR-N [Solanum lycopersicum]
Solyc02g090505.1	2757	260.34	40.8992	-2.67025	0.000365644	Down	5.70564e-06	NA	NA	NA	NA	gi|969999284|ref|XP_015081908.1|//PREDICTED: high mobility group B protein 10-like [Solanum pennellii]
Solyc01g095630.3	1407	6466.59	1999.95	-1.69304	0.00868225	Down	0.000278293	NA	GO:0003677//DNA binding;GO:0001071//nucleic acid binding transcription factor activity	GO:0010467//gene expression	K18835//WRKY transcription factor 2;K16225//probable WRKY transcription factor 52	gi|350539793|ref|NP_001234530.1|//WRKY transcription factor [Solanum lycopersicum]
Solyc03g117950.3	3244	1089.84	2223.01	1.02839	0.0445483	Up	0.00246996	NA	GO:0032559//adenyl ribonucleotide binding;GO:0016462//pyrophosphatase activity	GO:0043170//macromolecule metabolic process	K03696//ATP-dependent Clp protease ATP-binding subunit ClpC	gi|723686103|ref|XP_010318683.1|//PREDICTED: chaperone protein ClpD, chloroplastic isoform X2 [Solanum lycopersicum]
Solyc12g008470.2	690	402.87	109.499	-1.8794	0.0278062	Down	0.001298	NA	GO:0005506//iron ion binding	NA	K10534//nitrate reductase (NAD(P)H) [EC:1.7.1.1 1.7.1.2 1.7.1.3]	gi|460412498|ref|XP_004251635.1|//PREDICTED: cytochrome b5 [Solanum lycopersicum]
Solyc05g006340.3	1737	190.334	691.023	1.8602	0.000309179	Up	4.68831e-06	NA	NA	NA	K03362//F-box and WD-40 domain protein 1/11;K14963//COMPASS component SWD3;K16794//platelet-activating factor acetylhydrolase IB subunit alpha	gi|460386066|ref|XP_004238721.1|//PREDICTED: myosin heavy chain kinase B-like [Solanum lycopersicum]
Solyc07g053590.3	1582	103.543	13.8176	-2.90565	0.00019906	Down	2.69692e-06	NA	GO:0003676//nucleic acid binding	NA	NA	gi|460395629|ref|XP_004243384.1|//PREDICTED: NAC domain-containing protein 8 [Solanum lycopersicum]
Solyc06g073245.1	648	554.206	215.701	-1.36139	0.0143046	Down	0.000527312	NA	GO:0046872//metal ion binding	NA	K13448//calcium-binding protein CML	gi|460391609|ref|XP_004241413.1|//PREDICTED: calmodulin-like protein 3 [Solanum lycopersicum]
Solyc06g063120.3	2888	77.7946	23.72	-1.71357	0.035328	Down	0.00182468	NA	NA	NA	K03691//peptide-O-fucosyltransferase [EC:2.4.1.221]	gi|723710032|ref|XP_004242264.2|//PREDICTED: uncharacterized protein LOC101262928 [Solanum lycopersicum]
Solyc01g109690.1	249	272.023	49.8708	-2.44746	2.13156e-05	Down	1.86265e-07	NA	NA	NA	NA	gi|460370277|ref|XP_004230980.1|//PREDICTED: protein RADIALIS-like 4 [Solanum lycopersicum]
Solyc05g007080.3	2737	3230.5	14591.7	2.17532	0.026317	Up	0.00120686	NA	GO:0046872//metal ion binding;GO:0016160//amylase activity	GO:0044238//primary metabolic process	K01176//alpha-amylase [EC:3.2.1.1]	gi|460386165|ref|XP_004238770.1|//PREDICTED: alpha-amylase 3, chloroplastic [Solanum lycopersicum]
Solyc01g096820.3	3369	535.38	46.8634	-3.51403	0.00123537	Down	2.46748e-05	GO:0016020//membrane	GO:0046872//metal ion binding;GO:0004674//protein serine/threonine kinase activity;GO:0032559//adenyl ribonucleotide binding	GO:0006468//protein phosphorylation;GO:0051707//response to other organism	K13412//calcium-dependent protein kinase [EC:2.7.11.1]	gi|460368406|ref|XP_004230058.1|//PREDICTED: calcium and calcium/calmodulin-dependent serine/threonine-protein kinase-like [Solanum lycopersicum]
Solyc08g065850.1	195	1063.94	389.25	-1.45065	0.033532	Down	0.0017027	NA	NA	NA	NA	NA
Solyc07g008930.1	600	20.3696	88.0731	2.11228	0.0163733	Up	0.000634828	NA	NA	NA	NA	gi|971576037|ref|XP_015170874.1|//PREDICTED: uncharacterized protein LOC107063476 [Solanum tuberosum]
Solyc07g065340.1	996	176.134	686.559	1.96271	0.0214319	Up	0.000901782	GO:0044424//intracellular part	GO:0016412//serine O-acyltransferase activity	GO:0006563//L-serine metabolic process	K00640//serine O-acetyltransferase [EC:2.3.1.30]	gi|723719082|ref|XP_004244065.2|//PREDICTED: LOW QUALITY PROTEIN: serine acetyltransferase 1, chloroplastic-like [Solanum lycopersicum]
Solyc08g080390.3	1665	187.73	439.049	1.22572	0.0297539	Up	0.00144614	NA	GO:0046872//metal ion binding;GO:0016491//oxidoreductase activity	NA	K07409//cytochrome P450 family 1 subfamily A polypeptide 2 [EC:1.14.14.1];K00512//steroid 17alpha-monooxygenase / 17alpha-hydroxyprogesterone deacetylase [EC:1.14.14.19 1.14.14.32]	gi|460400247|ref|XP_004245647.1|//PREDICTED: probable (S)-N-methylcoclaurine 3'-hydroxylase isozyme 2 isoform X1 [Solanum lycopersicum]
Solyc07g051880.1	981	46.8621	142.933	1.60885	0.0156751	Up	0.000600852	NA	NA	NA	K04421//mitogen-activated protein kinase kinase kinase 3 [EC:2.7.11.25];K11228//mitogen-activated protein kinase kinase kinase [EC:2.7.11.25]	gi|460396588|ref|XP_004243853.1|//PREDICTED: mitogen-activated protein kinase kinase kinase A-like [Solanum lycopersicum]
Solyc01g090340.2	988	20.5762	3.36354	-2.61293	0.0438276	Down	0.00241538	NA	NA	NA	K09286//EREBP-like factor	gi|460367786|ref|XP_004229751.1|//PREDICTED: ethylene-responsive transcription factor 1-like [Solanum lycopersicum]
Solyc08g005800.3	2394	4820.91	2128.31	-1.1796	0.0399557	Down	0.00213011	NA	NA	NA	K19882//O-palmitoleoyl-L-serine hydrolase [EC:3.1.1.98]	gi|460397777|ref|XP_004244443.1|//PREDICTED: uncharacterized protein LOC101251798 [Solanum lycopersicum]
Solyc10g054840.2	1706	403.881	138.757	-1.54137	0.00250925	Down	5.89631e-05	GO:0031224//intrinsic component of membrane	NA	GO:0051234//establishment of localization	K09866//aquaporin-4	gi|942429588|ref|NP_001303699.1|//X intrinsic protein 2 [Solanum lycopersicum]
Solyc07g064860.2	1196	3.97889	38.1308	3.26052	0.00143241	Up	2.95569e-05	NA	NA	NA	NA	gi|460397580|ref|XP_004244345.1|//PREDICTED: uncharacterized protein LOC101264953 [Solanum lycopersicum]
Solyc01g005590.2	418	939.115	157.526	-2.57571	0.0029959	Down	7.31486e-05	NA	NA	NA	NA	NA
Solyc06g036290.3	3760	30519.3	3192.15	-3.25712	2.53545e-20	Down	1.30329e-23	GO:0044424//intracellular part	GO:0005515//protein binding;GO:0032559//adenyl ribonucleotide binding	GO:0044267//cellular protein metabolic process;GO:0050896//response to stimulus	K04079//molecular chaperone HtpG	gi|460390179|ref|XP_004240717.1|//PREDICTED: heat shock protein 83-like [Solanum lycopersicum]
Solyc11g013310.2	1811	791.395	1646.66	1.05708	0.0416342	Up	0.00225017	NA	NA	NA	K13946//auxin influx carrier (AUX1 LAX family)	gi|350539519|ref|NP_001234682.1|//LAX3 protein [Solanum lycopersicum]
Solyc11g007420.1	390	31.1395	2.48301	-3.64858	0.00120108	Down	2.39457e-05	NA	NA	NA	K04733//interleukin-1 receptor-associated kinase 4 [EC:2.7.11.1];K04730//interleukin-1 receptor-associated kinase 1 [EC:2.7.11.1]	gi|723741012|ref|XP_004249994.2|//PREDICTED: glycerophosphodiester phosphodiesterase protein kinase domain-containing GDPDL2-like [Solanum lycopersicum]
Solyc01g098770.1	1284	86.6866	1011.99	3.54524	1.20594e-12	Up	1.63826e-15	NA	NA	NA	K00924;K02882//large subunit ribosomal protein L18Ae;K01381//saccharopepsin [EC:3.4.23.25]	gi|460370855|ref|XP_004231264.1|//PREDICTED: basic 7S globulin-like [Solanum lycopersicum]
Solyc07g053165.1	753	1061.7	376.222	-1.49672	0.00410415	Down	0.000109117	NA	NA	NA	K13414//mitogen-activated protein kinase kinase kinase 1 [EC:2.7.11.25]	gi|723715498|ref|XP_010323778.1|//PREDICTED: mitogen-activated protein kinase kinase kinase 1-like [Solanum lycopersicum]
Solyc09g091730.3	2318	281.593	91.2964	-1.62498	0.0036561	Down	9.4235e-05	NA	NA	NA	K01051//pectinesterase [EC:3.1.1.11]	gi|460404755|ref|XP_004247846.1|//PREDICTED: probable pectinesterase 29 [Solanum lycopersicum]
Solyc01g095080.3	2121	54.5072	250.904	2.20262	0.00593953	Up	0.000173589	NA	GO:0016846//carbon-sulfur lyase activity;GO:0048037//cofactor binding;GO:0016740//transferase activity	GO:0008652//cellular amino acid biosynthetic process;GO:0003006//developmental process involved in reproduction;GO:0009692//ethylene metabolic process	K01762//1-aminocyclopropane-1-carboxylate synthase [EC:4.4.1.14]	gi|924183610|ref|NP_001234178.2|//1-aminocyclopropane-1-carboxylate synthase 2 [Solanum lycopersicum]
Solyc01g111350.3	1928	3603.64	13202.7	1.87331	0.00943369	Up	0.000310025	NA	NA	NA	K14794//ribosomal RNA-processing protein 12	gi|460370369|ref|XP_004231025.1|//PREDICTED: uncharacterized protein LOC101261467 [Solanum lycopersicum]
Solyc01g097390.3	1419	82.9864	19.7707	-2.06951	0.00656752	Down	0.000198453	NA	GO:0003824//catalytic activity	GO:0008152//metabolic process	K17744//L-galactose dehydrogenase [EC:1.1.1.316];K05275//pyridoxine 4-dehydrogenase [EC:1.1.1.65]	gi|460368493|ref|XP_004230100.1|//PREDICTED: perakine reductase-like [Solanum lycopersicum]
Solyc09g011770.3	1531	563.468	172.882	-1.70455	0.0228186	Down	0.000981916	NA	NA	NA	K15407//queuine tRNA-ribosyltransferase subunit QTRTD1 [EC:2.4.2.29]	gi|460401728|ref|XP_004246369.1|//PREDICTED: uncharacterized protein LOC101262037 [Solanum lycopersicum]
Solyc05g007770.3	2015	78.4313	527.251	2.74899	4.64627e-07	Up	2.42242e-09	NA	GO:0003676//nucleic acid binding	NA	K12581//CCR4-NOT transcription complex subunit 7/8;K02437//glycine cleavage system H protein;K13126//polyadenylate-binding protein;K05941//glutathione gamma-glutamylcysteinyltransferase [EC:2.3.2.15];K01054//acylglycerol lipase [EC:3.1.1.23]	gi|460386245|ref|XP_004238810.1|//PREDICTED: NAC transcription factor 29 [Solanum lycopersicum]
Solyc05g016340.1	207	20.9424	2.08208	-3.33032	0.00479465	Down	0.000131961	NA	NA	NA	NA	NA
Solyc11g005520.2	3025	64.9153	13.8432	-2.22938	0.0104321	Down	0.000350469	NA	NA	NA	NA	gi|723740440|ref|XP_010312464.1|//PREDICTED: uncharacterized protein LOC104644445 [Solanum lycopersicum]
Solyc02g087500.2	2417	239.162	98.6951	-1.27694	0.0416141	Down	0.00224755	NA	NA	NA	K13508//glycerol-3-phosphate acyltransferase [EC:2.3.1.15]	gi|460375802|ref|XP_004233693.1|//PREDICTED: glycerol-3-phosphate 2-O-acyltransferase 6-like [Solanum lycopersicum]
Solyc07g055930.3	2265	1967.48	3995.31	1.02196	0.0342027	Up	0.00175265	NA	NA	NA	K13648//alpha-1,4-galacturonosyltransferase [EC:2.4.1.43]	gi|460395322|ref|XP_004243233.1|//PREDICTED: probable galacturonosyltransferase 15 [Solanum lycopersicum]
Solyc03g006010.3	1913	1685.15	789.605	-1.09367	0.0366145	Down	0.00190224	NA	NA	NA	NA	gi|460376583|ref|XP_004234077.1|//PREDICTED: uncharacterized protein LOC101247696 [Solanum lycopersicum]
Solyc03g026040.3	3828	163.838	49.1486	-1.73705	0.00614428	Down	0.000182055	GO:0016020//membrane	GO:0004674//protein serine/threonine kinase activity;GO:0016787//hydrolase activity;GO:0000166//nucleotide binding;GO:0004871//signal transducer activity;GO:0016491//oxidoreductase activity	GO:0008152//metabolic process	K13415//protein brassinosteroid insensitive 1 [EC:2.7.10.1 2.7.11.1]	gi|460377322|ref|XP_004234442.1|//PREDICTED: leucine-rich repeat receptor protein kinase EXS [Solanum lycopersicum]
Solyc06g073090.3	1444	367.731	800.623	1.12247	0.0388555	Up	0.00205434	GO:0030529//intracellular ribonucleoprotein complex	NA	GO:0008152//metabolic process	NA	gi|350539988|ref|NP_001233834.1|//chloroplast-specific ribosomal protein [Solanum lycopersicum]
Solyc07g064770.2	934	92.3262	16.7283	-2.46445	0.00606689	Down	0.000179316	NA	NA	NA	NA	gi|460397584|ref|XP_004244347.1|//PREDICTED: glycine-rich cell wall structural protein 2-like [Solanum lycopersicum]
Solyc11g005530.2	3440	67.4479	17.4687	-1.94901	0.0257137	Down	0.00116975	NA	NA	NA	NA	gi|723740444|ref|XP_010312465.1|//PREDICTED: uncharacterized protein LOC101261872 [Solanum lycopersicum]
Solyc01g107830.3	1444	699.188	2235.68	1.67696	5.71264e-05	Up	5.91483e-07	NA	GO:0016757//transferase activity, transferring glycosyl groups	NA	K13496//UDP-glucosyl transferase 73C [EC:2.4.1.-]	gi|460369831|ref|XP_004230760.1|//PREDICTED: scopoletin glucosyltransferase-like [Solanum lycopersicum]
Solyc05g009650.3	1530	265.225	47.8674	-2.4701	0.00977658	Down	0.00032378	NA	NA	NA	K14431//transcription factor TGA	gi|460386528|ref|XP_004238950.1|//PREDICTED: uncharacterized protein LOC101261228 [Solanum lycopersicum]
Solyc01g014840.3	4350	812.36	258.126	-1.65405	0.000267701	Down	3.90209e-06	NA	NA	NA	K19613//leucine-rich repeat protein SHOC2	gi|460365849|ref|XP_004228809.1|//PREDICTED: TMV resistance protein N-like [Solanum lycopersicum]
Solyc07g056140.3	2830	4135.17	1659.26	-1.31741	0.00239561	Down	5.55891e-05	GO:0009536//plastid	GO:0032559//adenyl ribonucleotide binding;GO:0070566//adenylyltransferase activity	GO:0005977//glycogen metabolic process;GO:0005982//starch metabolic process	K00975//glucose-1-phosphate adenylyltransferase [EC:2.7.7.27]	gi|927442682|ref|NP_001234696.2|//glucose-1-phosphate adenylyltransferase small subunit, chloroplastic [Solanum lycopersicum]
Solyc11g066860.2	1212	220.041	671.082	1.60872	0.0141373	Up	0.00051915	NA	NA	NA	NA	gi|460411223|ref|XP_004251013.1|//PREDICTED: uncharacterized protein LOC101246792 [Solanum lycopersicum]
Solyc08g014130.3	2516	610.104	5553.53	3.18628	9.72597e-12	Up	1.67837e-14	NA	GO:0046912//transferase activity, transferring acyl groups, acyl groups converted into alkyl on transfer	GO:0008652//cellular amino acid biosynthetic process;GO:0006551//leucine metabolic process	K01649//2-isopropylmalate synthase [EC:2.3.3.13]	gi|822885695|gb|AKI07309.1|//isopropylmalate synthase [Solanum lycopersicum]
Solyc01g099910.3	1141	209.013	60.3679	-1.79174	0.00758245	Down	0.000235803	NA	GO:0004713//protein tyrosine kinase activity	NA	K08726//soluble epoxide hydrolase / lipid-phosphate phosphatase [EC:3.3.2.10 3.1.3.76]	gi|460368811|ref|XP_004230258.1|//PREDICTED: bifunctional epoxide hydrolase 2 [Solanum lycopersicum]
Solyc04g064630.3	1198	82.6284	20.3474	-2.02179	0.029042	Down	0.00139367	NA	NA	NA	K15382//solute carrier family 50 (sugar transporter)	gi|460384042|ref|XP_004237724.1|//PREDICTED: bidirectional sugar transporter SWEET1-like [Solanum lycopersicum]
Solyc04g014790.1	411	95.1723	18.2506	-2.3826	0.00112362	Down	2.18652e-05	NA	NA	NA	K13899//cystatin-C	gi|460382804|ref|XP_004237126.1|//PREDICTED: cysteine proteinase inhibitor 5-like [Solanum lycopersicum]
Solyc12g099290.2	2379	454.401	175.508	-1.37243	0.00822592	Down	0.000260647	NA	GO:0004030//aldehyde dehydrogenase [NAD(P)+] activity	GO:0008152//metabolic process	K00130//betaine-aldehyde dehydrogenase [EC:1.2.1.8];K00128//aldehyde dehydrogenase (NAD+) [EC:1.2.1.3]	gi|460415150|ref|XP_004252923.1|//PREDICTED: aldehyde dehydrogenase 22A1 [Solanum lycopersicum]
Solyc11g065095.1	609	24.487	2.89603	-3.07987	0.0132022	Down	0.000477462	NA	NA	NA	NA	gi|460411005|ref|XP_004250905.1|//PREDICTED: probable magnesium transporter NIPA6 isoform X1 [Solanum lycopersicum]
[truncated: 104 more rows]
