# Supplementary material for: SlMYB75, an MYB-type transcription factor, promotes anthocyanin accumulation and enhances volatile aroma production in tomato fruits
Source: Hortic Res. 2019 Feb 1;6:22. doi: 10.1038/s41438-018-0098-y (PMC6355774; doi:10.1038/s41438-018-0098-y)
Supplement: Supplementary file 3 — File S2 [file 41438_2018_98_MOESM3_ESM.xlsx]

## Sheet: File S2
File S1. DEGs between WT and #11 tomato fruits at BR+0 stage.
GeneID	Length	WT-BR+0	#11-BR+0	log2FoldChange(PB/BCK)	Padj	Up/Down-Regulation	Pvalue	Cellular Component	Molecular Function	Biological Process	Kegg Orthology	Nr Description
Solyc02g071875.1	1191	30.7773	9.28946	-1.7282	0.013951	Down	0.00322273	NA	NA	NA	K13420//LRR receptor-like serine/threonine-protein kinase FLS2 [EC:2.7.11.1]	gi|723675360|ref|XP_010316865.1|//PREDICTED: probable LRR receptor-like serine/threonine-protein kinase RFK1 [Solanum lycopersicum]
Solyc06g009050.3	1759	5738.39	11869.1	1.0485	1.55e-35	Up	3.2e-37	NA	NA	GO:0050896//response to stimulus	NA	gi|460389806|ref|XP_004240539.1|//PREDICTED: universal stress protein A-like protein [Solanum lycopersicum]
Solyc07g065810.2	1283	54.4423	125.027	1.19944	0.000438472	Up	6.99e-05	NA	GO:0046872//metal ion binding	NA	K13148//integrator complex subunit 11 [EC:3.1.27.-]	gi|460396934|ref|XP_004244025.1|//PREDICTED: E3 ubiquitin-protein ligase At1g63170-like [Solanum lycopersicum]
Solyc06g007580.1	900	426.847	953.718	1.15985	1.39e-20	Up	5.1e-22	NA	NA	NA	NA	gi|460389594|ref|XP_004240436.1|//PREDICTED: uncharacterized protein LOC101250804 [Solanum lycopersicum]
Solyc02g062960.3	677	25.9647	5.69267	-2.18937	0.00414116	Down	0.000824443	NA	GO:0003677//DNA binding	GO:0006351//transcription, DNA-templated	K09338//homeobox-leucine zipper protein	gi|460375428|ref|XP_004233508.1|//PREDICTED: homeobox-leucine zipper protein ATHB-40-like [Solanum lycopersicum]
Solyc01g005000.3	1710	470.107	74.3562	-2.66046	3.74e-36	Down	7.61e-38	NA	GO:0016831//carboxy-lyase activity;GO:0048037//cofactor binding	GO:0009064//glutamine family amino acid metabolic process	K01580//glutamate decarboxylase [EC:4.1.1.15]	gi|350538351|ref|NP_001233827.1|//glutamate decarboxylase isoform3 [Solanum lycopersicum]
Solyc04g049800.3	1617	80.9247	25.8636	-1.64566	0.000220731	Down	3.32e-05	NA	NA	NA	K09284//AP2-like factor, euAP2 lineage	gi|723692728|ref|XP_004237667.2|//PREDICTED: ethylene-responsive transcription factor RAP2-7-like [Solanum lycopersicum]
Solyc06g005550.2	2587	1.35133	8.81497	2.70558	0.00734609	Up	0.00156718	NA	NA	NA	NA	gi|723703649|ref|XP_010321721.1|//PREDICTED: protein INVOLVED IN DE NOVO 2-like [Solanum lycopersicum]
Solyc01g107800.3	980	2463.84	1139.76	-1.11217	9.54e-32	Down	2.22e-33	NA	NA	NA	K18801//glucuronoxylan 4-O-methyltransferase [EC:2.1.1.112]	gi|460369819|ref|XP_004230754.1|//PREDICTED: protein IRX15-LIKE-like [Solanum lycopersicum]
Solyc10g079210.2	3189	28.8072	7.30101	-1.98026	0.00756706	Down	0.00162045	NA	NA	NA	NA	gi|460407532|ref|XP_004249206.1|//PREDICTED: glycosyltransferase-like At2g41451 [Solanum lycopersicum]
Solyc01g081600.3	414	38.8544	106.731	1.45783	0.000130228	Up	1.87e-05	NA	NA	GO:0051234//establishment of localization	NA	gi|460367378|ref|XP_004229551.1|//PREDICTED: non-specific lipid-transfer protein 1-like [Solanum lycopersicum]
Solyc09g010360.3	2371	230.316	44.3337	-2.37714	4.98e-17	Down	2.23e-18	NA	NA	NA	K07874//Ras-related protein Rab-1A;K01623//fructose-bisphosphate aldolase, class I [EC:4.1.2.13]	gi|460401940|ref|XP_004246473.1|//PREDICTED: WAT1-related protein At2g37460-like [Solanum lycopersicum]
Solyc00g203660.2	635	36.0976	143.607	1.99215	1.47e-07	Up	1.37e-08	NA	GO:0003824//catalytic activity	GO:0044237//cellular metabolic process	K01601//ribulose-bisphosphate carboxylase large chain [EC:4.1.1.39]	gi|813424276|ref|YP_009132053.1|//ribulose 1,5-bisphosphate carboxylase/oxygenase large subunit (chloroplast) [Solanum neorickii]
Solyc02g062050.2	1703	15.5593	1.55837	-3.31966	0.000420861	Down	6.68e-05	NA	NA	NA	K07305//peptide-methionine (R)-S-oxide reductase [EC:1.8.4.12];K12447//UDP-sugar pyrophosphorylase [EC:2.7.7.64];K14833//nucleolar complex protein 2	gi|970022962|ref|XP_015072816.1|//PREDICTED: uncharacterized mitochondrial protein AtMg00810-like [Solanum pennellii]
Solyc09g005970.1	2217	145.773	56.7722	-1.36046	3.07e-05	Down	4.01e-06	NA	NA	NA	K05681//ATP-binding cassette, subfamily G (WHITE), member 2	gi|460402458|ref|XP_004246729.1|//PREDICTED: ABC transporter G family member 20 [Solanum lycopersicum]
Solyc02g063430.3	1769	24.9165	4.70603	-2.40452	0.00241994	Down	0.000453545	NA	NA	NA	K13422//transcription factor MYC2	gi|460375352|ref|XP_004233470.1|//PREDICTED: transcription factor bHLH93-like [Solanum lycopersicum]
Solyc01g087980.3	1183	37.3072	89.6032	1.2641	0.00254255	Up	0.000479195	NA	NA	NA	NA	gi|698481732|ref|XP_009787835.1|//PREDICTED: protein BPS1, chloroplastic-like [Nicotiana sylvestris]
Solyc01g081160.3	1268	65.52	20.6159	-1.66818	0.00117932	Down	0.000205016	NA	NA	NA	K01188//beta-glucosidase [EC:3.2.1.21]	gi|698487774|ref|XP_009790515.1|//PREDICTED: beta-glucosidase 11-like isoform X1 [Nicotiana sylvestris]
Solyc04g053055.1	983	19.3518	1.54744	-3.64452	5.88e-05	Down	8e-06	NA	NA	NA	K04125//gibberellin 2-oxidase [EC:1.14.11.13];K01951//GMP synthase (glutamine-hydrolysing) [EC:6.3.5.2]	gi|460383476|ref|XP_004237448.1|//PREDICTED: probable 2-oxoglutarate-dependent dioxygenase AOP1 [Solanum lycopersicum]
Solyc02g085950.3	794	114.354	56.9846	-1.00486	0.00513905	Down	0.00104797	GO:0009536//plastid	GO:0016831//carboxy-lyase activity;GO:0005488//binding;GO:0016491//oxidoreductase activity	GO:0015977//carbon fixation;GO:0043094//cellular metabolic compound salvage	K01602//ribulose-bisphosphate carboxylase small chain [EC:4.1.1.39]	gi|132104|sp|P07180.1|RBS3A_SOLLC//RecName: Full=Ribulose bisphosphate carboxylase small chain 3A/3C, chloroplastic; Short=RuBisCO small subunit 3A/3C; Flags: Precursor
Solyc05g005360.2	745	183.346	45.2581	-2.01832	3.07e-11	Down	2.04e-12	NA	NA	NA	K08065//nuclear transcription Y subunit beta	gi|723696812|ref|XP_010320571.1|//PREDICTED: nuclear transcription factor Y subunit B-4-like isoform X3 [Solanum lycopersicum]
Solyc08g074970.1	1446	84.0943	19.5982	-2.10129	2.32e-06	Down	2.55e-07	NA	NA	NA	K06119//sulfoquinovosyltransferase [EC:2.4.1.-];K03857//phosphatidylinositol glycan, class A [EC:2.4.1.198]	gi|460401049|ref|XP_004246042.1|//PREDICTED: uncharacterized protein LOC101261544 [Solanum lycopersicum]
Solyc02g077430.3	1280	12.0814	3.01295	-2.00354	0.0455492	Down	0.0125806	NA	NA	NA	K16818//phospholipase A1 [EC:3.1.1.32]	gi|723674942|ref|XP_004232942.2|//PREDICTED: phospholipase A1-IIgamma-like [Solanum lycopersicum]
Solyc08g081010.3	2424	4181.06	10388.6	1.31306	1.1e-95	Up	6.95e-98	GO:0009536//plastid	GO:0032559//adenyl ribonucleotide binding;GO:0016881//acid-amino acid ligase activity	GO:0006749//glutathione metabolic process	K01919//glutamate--cysteine ligase [EC:6.3.2.2]	gi|902763309|ref|NP_001234010.2|//glutamate--cysteine ligase, chloroplastic [Solanum lycopersicum]
Solyc12g036170.2	858	93.2989	22.7928	-2.03329	1.47e-06	Down	1.56e-07	NA	NA	NA	NA	gi|460413712|ref|XP_004252225.1|//PREDICTED: uncharacterized protein LOC101254767 isoform X1 [Solanum lycopersicum]
Solyc03g123390.3	2848	342.363	114.604	-1.57887	2.16e-13	Down	1.21e-14	NA	NA	NA	NA	gi|460379590|ref|XP_004235544.1|//PREDICTED: uncharacterized protein LOC101251165 [Solanum lycopersicum]
Solyc06g074710.1	1335	3407.84	12678.4	1.89544	7.89e-203	Up	1.3e-205	NA	NA	NA	K13065//shikimate O-hydroxycinnamoyltransferase [EC:2.3.1.133]	gi|460391375|ref|XP_004241296.1|//PREDICTED: agmatine coumaroyltransferase-2-like [Solanum lycopersicum]
Solyc04g074920.2	1587	16.6998	3.05234	-2.45184	0.00639064	Down	0.00133891	NA	NA	NA	NA	gi|723694496|ref|XP_004238535.2|//PREDICTED: uncharacterized protein LOC101245251 [Solanum lycopersicum]
Solyc10g038080.2	2133	547.2	1831.03	1.74252	8.55e-66	Up	8.72e-68	GO:0044424//intracellular part	GO:0016616//oxidoreductase activity, acting on the CH-OH group of donors, NAD or NADP as acceptor;GO:0016836//hydro-lyase activity;GO:0005488//binding	GO:0008652//cellular amino acid biosynthetic process	K13832//3-dehydroquinate dehydratase / shikimate dehydrogenase [EC:4.2.1.10 1.1.1.25]	gi|723735375|ref|XP_010327280.1|//PREDICTED: bifunctional 3-dehydroquinate dehydratase/shikimate dehydrogenase, chloroplastic-like [Solanum lycopersicum]
Solyc03g114960.3	2047	1245.95	600.282	-1.05354	3.04e-19	Down	1.2e-20	GO:0031224//intrinsic component of membrane	GO:0015405//P-P-bond-hydrolysis-driven transmembrane transporter activity;GO:0032559//adenyl ribonucleotide binding;GO:0017111//nucleoside-triphosphatase activity	GO:0006810//transport;GO:0009207//purine ribonucleoside triphosphate catabolic process	K05656//ATP-binding cassette, subfamily B (MDR/TAP), member 9;K05657//ATP-binding cassette, subfamily B (MDR/TAP), member 10	gi|460380639|ref|XP_004236062.1|//PREDICTED: ABC transporter B family member 25 [Solanum lycopersicum]
Solyc10g011940.2	4905	94.0513	9.11154	-3.36768	1.06e-11	Down	6.7e-13	NA	NA	NA	K11643//chromodomain-helicase-DNA-binding protein 4 [EC:3.6.4.12];K11642//chromodomain-helicase-DNA-binding protein 3 [EC:3.6.4.12]	gi|723733673|ref|XP_010326988.1|//PREDICTED: chromodomain-helicase-DNA-binding protein 5-like [Solanum lycopersicum]
Solyc04g050820.2	3147	72.4093	31.9681	-1.17954	0.0097668	Down	0.00216128	GO:0044424//intracellular part	GO:0016872//intramolecular lyase activity	GO:0006644//phospholipid metabolic process;GO:0006020//inositol metabolic process	K01858//myo-inositol-1-phosphate synthase [EC:5.5.1.4]	gi|565401987|ref|XP_006366474.1|//PREDICTED: inositol-3-phosphate synthase [Solanum tuberosum]
Solyc04g080540.2	821	1070.5	2524.68	1.23782	1.79e-27	Up	4.89e-29	NA	NA	NA	NA	gi|460385205|ref|XP_004238295.1|//PREDICTED: uncharacterized protein LOC101245159 [Solanum lycopersicum]
Solyc10g009550.3	1445	91.1409	43.6945	-1.06065	0.00970563	Down	0.00214592	NA	NA	NA	K13425//WRKY transcription factor 22;K16225//probable WRKY transcription factor 52	gi|460405230|ref|XP_004248079.1|//PREDICTED: probable WRKY transcription factor 30 [Solanum lycopersicum]
Solyc12g096500.2	1413	733.033	173.127	-2.08204	3.43e-38	Down	6.56e-40	NA	NA	NA	K12135//zinc finger protein CONSTANS	gi|460415413|ref|XP_004253053.1|//PREDICTED: zinc finger protein CONSTANS-LIKE 4-like [Solanum lycopersicum]
Solyc07g042490.1	393	870.905	1872.28	1.10421	4.66e-28	Up	1.25e-29	NA	NA	NA	K07441//beta-1,4-N-acetylglucosaminyltransferase [EC:2.4.1.141];K14488//SAUR family protein	gi|460396233|ref|XP_004243682.1|//PREDICTED: uncharacterized protein LOC101268293 [Solanum lycopersicum]
Solyc01g087070.3	1873	61.8063	18.408	-1.74742	0.000578115	Down	9.4e-05	GO:0031224//intrinsic component of membrane;GO:0043231//intracellular membrane-bounded organelle;GO:0019866//organelle inner membrane	NA	GO:0006810//transport	K05863//solute carrier family 25 (mitochondrial adenine nucleotide translocator), member 4/5/6/31	gi|460367518|ref|XP_004229620.1|//PREDICTED: ADP,ATP carrier protein 1, mitochondrial [Solanum lycopersicum]
Solyc06g075580.3	3484	144.281	36.1802	-1.9956	5.66e-09	Down	4.57e-10	GO:0015630//microtubule cytoskeleton	GO:0032559//adenyl ribonucleotide binding;GO:0003774//motor activity	GO:0007017//microtubule-based process	K10398//kinesin family member 11	gi|723707309|ref|XP_010322385.1|//PREDICTED: 125 kDa kinesin-related protein-like [Solanum lycopersicum]
Solyc05g055343.1	1335	129.353	40.8165	-1.66409	1.45e-06	Down	1.53e-07	NA	NA	NA	K12937	gi|723703130|ref|XP_010321591.1|//PREDICTED: crocetin glucoside glucosyltransferase-like [Solanum lycopersicum]
Solyc02g021410.3	2421	24.7743	7.74694	-1.67714	0.0344579	Down	0.00909847	NA	NA	GO:0006810//transport	NA	gi|460371426|ref|XP_004231538.1|//PREDICTED: cation/H(+) antiporter 15-like isoform X1 [Solanum lycopersicum]
Solyc02g063520.3	1196	190.168	64.7949	-1.55332	3.33e-08	Down	2.9e-09	NA	NA	NA	K09338//homeobox-leucine zipper protein	gi|723677434|ref|XP_010317182.1|//PREDICTED: homeobox-leucine zipper protein HAT22 [Solanum lycopersicum]
Solyc03g116500.3	2321	100.389	22.8588	-2.13478	2.74e-07	Down	2.64e-08	NA	GO:0004553//hydrolase activity, hydrolyzing O-glycosyl compounds	GO:0044238//primary metabolic process;GO:0045229//external encapsulating structure organization	K01213//galacturan 1,4-alpha-galacturonidase [EC:3.2.1.67]	gi|350536629|ref|NP_001234256.1|//polygalacturonase [Solanum lycopersicum]
Solyc05g005140.3	2474	107.241	27.0623	-1.9865	4.08e-07	Down	4.01e-08	GO:0031224//intrinsic component of membrane	GO:0032559//adenyl ribonucleotide binding;GO:0004672//protein kinase activity	GO:0006464//cellular protein modification process	K13418//somatic embryogenesis receptor kinase 1 [EC:2.7.10.1 2.7.11.1]	gi|460385916|ref|XP_004238646.1|//PREDICTED: protein NSP-INTERACTING KINASE 3 [Solanum lycopersicum]
Solyc02g087850.1	1260	410.816	174.78	-1.23295	1.06e-10	Down	7.35e-12	NA	NA	NA	K17479//glutaredoxin domain-containing cysteine-rich protein 1	gi|460372831|ref|XP_004232227.1|//PREDICTED: uncharacterized protein At3g28850 [Solanum lycopersicum]
Solyc04g006970.3	4197	11135.6	1309.71	-3.08785	0	Down	0	NA	NA	NA	K01595//phosphoenolpyruvate carboxylase [EC:4.1.1.31]	gi|460382446|ref|XP_004236950.1|//PREDICTED: phosphoenolpyruvate carboxylase 4 [Solanum lycopersicum]
Solyc09g074910.1	597	782.742	1809.91	1.20931	1.2e-26	Up	3.36e-28	NA	NA	NA	K05770//benzodiazapine receptor	gi|460403920|ref|XP_004247434.1|//PREDICTED: translocator protein homolog [Solanum lycopersicum]
Solyc04g081420.3	4155	1702.95	3560.95	1.06423	4.62e-36	Up	9.45e-38	NA	NA	NA	NA	gi|723696053|ref|XP_010320426.1|//PREDICTED: uncharacterized protein LOC101261617 isoform X1 [Solanum lycopersicum]
Solyc11g013780.1	216	21.5466	143.191	2.73241	1.27e-13	Up	6.97e-15	GO:0031224//intrinsic component of membrane;GO:0009521//photosystem;GO:0009534//chloroplast thylakoid;GO:0042716//plasma membrane-derived chromatophore	GO:0009055//electron carrier activity;GO:0046914//transition metal ion binding	GO:0009767//photosynthetic electron transport chain;GO:0006950//response to stress;GO:0051234//establishment of localization	K02703//photosystem II P680 reaction center D1 protein [EC:1.10.3.9]	gi|46852067|gb|AAT02727.1|//photosystem II 32 kDa protein (chloroplast) [Frullania moniliata]
Solyc07g042170.3	1145	1242.79	403.502	-1.62293	4.72e-38	Down	9.11e-40	NA	NA	NA	K13464//jasmonate ZIM domain-containing protein	gi|460396263|ref|XP_004243696.1|//PREDICTED: protein TIFY 10A-like [Solanum lycopersicum]
Solyc03g093260.3	5601	118.979	28.7526	-2.04895	1e-07	Down	9.19e-09	NA	NA	NA	K06674//structural maintenance of chromosome 2	gi|723683007|ref|XP_010318163.1|//PREDICTED: structural maintenance of chromosomes protein 2-1-like [Solanum lycopersicum]
Solyc08g081230.1	1392	170.089	566.804	1.73656	1.36e-25	Up	4.01e-27	GO:0005887//integral component of plasma membrane	GO:0005267//potassium channel activity	GO:0030001//metal ion transport	NA	gi|460400137|ref|XP_004245592.1|//PREDICTED: BTB/POZ domain-containing protein At5g41330-like [Solanum lycopersicum]
Solyc02g091590.3	4629	49.8434	15.6776	-1.66869	0.00270622	Down	0.000513189	NA	GO:0032559//adenyl ribonucleotide binding;GO:0004672//protein kinase activity;GO:0004871//signal transducer activity	GO:0006464//cellular protein modification process	K04733//interleukin-1 receptor-associated kinase 4 [EC:2.7.11.1];K04730//interleukin-1 receptor-associated kinase 1 [EC:2.7.11.1];K10737//DNA helicase MCM8 [EC:3.6.4.12]	gi|350538743|ref|NP_001234869.1|//symbiosis receptor-like kinase precursor [Solanum lycopersicum]
Solyc11g011440.1	1299	2013.49	516.704	-1.96229	1.05e-82	Down	8.05e-85	NA	NA	NA	K00924;K02882//large subunit ribosomal protein L18Ae;K01381//saccharopepsin [EC:3.4.23.25]	gi|460409546|ref|XP_004250199.1|//PREDICTED: aspartic proteinase PCS1 [Solanum lycopersicum]
Solyc04g039820.2	636	16.6675	63.2646	1.92436	0.000105843	Up	1.5e-05	GO:0009536//plastid	GO:0003824//catalytic activity;GO:0005488//binding	NA	K01963//acetyl-CoA carboxylase carboxyl transferase subunit beta [EC:6.4.1.2]	gi|108773139|ref|YP_635648.1|//acetyl-CoA carboxylase carboxyltransferase beta subunit [Solanum tuberosum]
Solyc12g010450.2	1663	70.7519	154.092	1.12295	0.000747448	Up	0.000124304	GO:0043234//protein complex	GO:0043169//cation binding;GO:0004721//phosphoprotein phosphatase activity	GO:0006464//cellular protein modification process	K14803//protein phosphatase PTC2/3 [EC:3.1.3.16]	gi|460412777|ref|XP_004251774.1|//PREDICTED: probable protein phosphatase 2C 27 [Solanum lycopersicum]
Solyc06g007370.1	480	54.3551	2.24588	-4.59707	1.35e-09	Down	1.02e-10	NA	NA	NA	K09597//signal peptide peptidase-like 2B [EC:3.4.23.-]	gi|460389566|ref|XP_004240422.1|//PREDICTED: uncharacterized protein LOC101247128 [Solanum lycopersicum]
Solyc11g043115.1	171	235.307	89.8931	-1.38826	4.14e-08	Down	3.65e-09	NA	GO:0016787//hydrolase activity	GO:0044238//primary metabolic process	K00679//phospholipid:diacylglycerol acyltransferase [EC:2.3.1.158];K01188//beta-glucosidase [EC:3.2.1.21];K10960//geranylgeranyl diphosphate/geranylgeranyl-bacteriochlorophyllide a reductase [EC:1.3.1.83 1.3.1.111]	gi|970062139|ref|XP_015057953.1|//PREDICTED: GDSL esterase/lipase At1g71250 [Solanum pennellii]
Solyc09g055950.1	441	6.6827	31.0658	2.21683	0.00285592	Up	0.000545006	GO:0031224//intrinsic component of membrane;GO:0009521//photosystem;GO:0009534//chloroplast thylakoid;GO:0042716//plasma membrane-derived chromatophore	GO:0009055//electron carrier activity;GO:0046914//transition metal ion binding	GO:0009767//photosynthetic electron transport chain;GO:0051234//establishment of localization	K02706//photosystem II P680 reaction center D2 protein [EC:1.10.3.9]	gi|910355955|ref|YP_009161825.1|//photosystem II protein D2 (chloroplast) [Dendrobium strongylanthum]
Solyc01g088250.3	2385	481.29	184.412	-1.38398	7.08e-15	Down	3.59e-16	NA	NA	NA	K14411//RNA-binding protein Musashi	gi|460367658|ref|XP_004229688.1|//PREDICTED: protein IQ-DOMAIN 14 [Solanum lycopersicum]
Solyc06g082535.1	1020	2132.75	4575.04	1.10107	3.59e-43	Up	6.04e-45	NA	GO:0016709//oxidoreductase activity, acting on paired donors, with incorporation or reduction of molecular oxygen, NAD(P)H as one donor, and incorporation of one atom of oxygen;GO:0005506//iron ion binding	GO:0008152//metabolic process	K00487//trans-cinnamate 4-monooxygenase [EC:1.14.13.11]	gi|460393763|ref|XP_004242478.1|//PREDICTED: trans-cinnamate 4-monooxygenase [Solanum lycopersicum]
Solyc04g063350.3	1847	820.384	1671.46	1.02674	9.7e-25	Up	2.97e-26	NA	NA	NA	K00166//2-oxoisovalerate dehydrogenase E1 component alpha subunit [EC:1.2.4.4]	gi|460384006|ref|XP_004237706.1|//PREDICTED: 2-oxoisovalerate dehydrogenase subunit alpha 1, mitochondrial isoform X1 [Solanum lycopersicum]
Solyc06g076220.3	1388	149.749	4.92073	-4.92753	2.74e-20	Down	1.02e-21	GO:0044464//cell part	NA	NA	NA	gi|927442673|ref|NP_001234761.2|//expansin18 precursor [Solanum lycopersicum]
Solyc07g005440.1	1275	142.2	46.7144	-1.60598	1.37e-06	Down	1.45e-07	NA	NA	NA	K07198//5'-AMP-activated protein kinase, catalytic alpha subunit [EC:2.7.11.11]	gi|460393974|ref|XP_004242581.1|//PREDICTED: CBL-interacting serine/threonine-protein kinase 6-like [Solanum lycopersicum]
Solyc10g011750.3	914	111.237	42.2671	-1.39603	0.000150361	Down	2.2e-05	NA	NA	NA	NA	gi|460405214|ref|XP_004248071.1|//PREDICTED: uncharacterized protein LOC101260577 [Solanum lycopersicum]
Solyc10g044680.2	2459	35.1045	3.71234	-3.24126	1.09e-05	Down	1.32e-06	NA	NA	NA	K09422//myb proto-oncogene protein, plant	gi|460407055|ref|XP_004248973.1|//PREDICTED: transcription factor MYB86-like [Solanum lycopersicum]
Solyc10g081300.1	963	293.957	112.796	-1.38189	4.98e-10	Down	3.66e-11	NA	NA	NA	K12603//CCR4-NOT transcription complex subunit 6 [EC:3.1.13.4];K14848//ribosome assembly protein RRB1	gi|460407835|ref|XP_004249355.1|//PREDICTED: metacaspase-9 [Solanum lycopersicum]
Solyc11g051200.1	549	3.72826	19.9743	2.42157	0.00401304	Up	0.000796075	NA	NA	NA	K01191//alpha-mannosidase [EC:3.2.1.24]	gi|702283699|ref|XP_010046011.1|//PREDICTED: uncharacterized protein LOC104434852 [Eucalyptus grandis]
Solyc09g082100.3	1819	4673.33	10615.8	1.18369	2.69e-68	Up	2.6e-70	NA	NA	NA	K10779//transcriptional regulator ATRX [EC:3.6.4.12];K02964//small subunit ribosomal protein S18e	gi|723731869|ref|XP_004247564.2|//PREDICTED: late embryogenesis abundant protein D-34-like isoform X1 [Solanum lycopersicum]
Solyc01g066453.1	571	122.754	30.8279	-1.99346	6.55e-08	Down	5.87e-09	NA	GO:0003824//catalytic activity	NA	K08726//soluble epoxide hydrolase / lipid-phosphate phosphatase [EC:3.3.2.10 3.1.3.76]	gi|723658489|ref|XP_010321810.1|//PREDICTED: bifunctional epoxide hydrolase 2-like, partial [Solanum lycopersicum]
Solyc01g017485.1	759	27.8205	214.725	2.94827	2.49e-19	Up	9.77e-21	GO:0009536//plastid	NA	NA	NA	gi|643713746|gb|KDP26411.1|//hypothetical protein JCGZ_17569 [Jatropha curcas]
Solyc05g052360.2	5524	2442.02	55.9356	-5.44816	4.59e-228	Down	5.69e-231	NA	NA	NA	K05909//laccase [EC:1.10.3.2]	gi|976911956|gb|KVH98583.1|//Cupredoxin [Cynara cardunculus var. scolymus]
Solyc06g059870.1	201	139.26	26.1018	-2.41557	1.88e-11	Down	1.22e-12	NA	NA	NA	NA	NA
Solyc10g006000.3	2111	53.8939	12.6378	-2.09237	0.000141632	Down	2.05e-05	NA	NA	NA	K17046//protein DEK	gi|460405683|ref|XP_004248305.1|//PREDICTED: serine/threonine-protein kinase PRP4 homolog [Solanum lycopersicum]
Solyc04g008040.3	2355	56.4394	21.5998	-1.38569	0.0126074	Down	0.002875	NA	NA	NA	NA	gi|723690187|ref|XP_010319385.1|//PREDICTED: microtubule-associated protein 70-2 [Solanum lycopersicum]
Solyc08g068390.3	2667	91.6299	30.7134	-1.57695	0.000183849	Down	2.73e-05	NA	GO:0003824//catalytic activity;GO:0005488//binding	GO:0008152//metabolic process	K10527//enoyl-CoA hydratase/3-hydroxyacyl-CoA dehydrogenase [EC:4.2.1.17 1.1.1.35 1.1.1.211]	gi|723723167|ref|XP_010325170.1|//PREDICTED: peroxisomal fatty acid beta-oxidation multifunctional protein AIM1-like [Solanum lycopersicum]
Solyc03g117130.3	751	14.3791	60.0474	2.06213	5.97e-05	Up	8.11e-06	NA	NA	NA	K09286//EREBP-like factor	gi|992319532|ref|NP_001307057.1|//AP2/ERF transcription factor [Solanum lycopersicum]
Solyc02g087060.3	2179	686.606	271.998	-1.33589	1.24e-18	Down	5.07e-20	NA	NA	NA	K07874//Ras-related protein Rab-1A;K01623//fructose-bisphosphate aldolase, class I [EC:4.1.2.13]	gi|460372945|ref|XP_004232283.1|//PREDICTED: WAT1-related protein At5g40240-like [Solanum lycopersicum]
Solyc02g069420.3	2109	432.755	1420.33	1.7146	1.27e-51	Up	1.72e-53	GO:0016020//membrane	GO:0022892//substrate-specific transporter activity;GO:0016820//hydrolase activity, acting on acid anhydrides, catalyzing transmembrane movement of substances;GO:0000166//nucleotide binding;GO:0043492//ATPase activity, coupled to movement of substances	GO:0008152//metabolic process	K01530//phospholipid-translocating ATPase [EC:3.6.3.1]	gi|723676176|ref|XP_004233200.2|//PREDICTED: putative phospholipid-transporting ATPase 4 [Solanum lycopersicum]
Solyc04g008590.3	1690	1289.72	2752.63	1.09376	4.53e-34	Up	9.71e-36	NA	NA	NA	K00162//pyruvate dehydrogenase E1 component beta subunit [EC:1.2.4.1]	gi|723690051|ref|XP_010319368.1|//PREDICTED: pyruvate dehydrogenase E1 component subunit beta-3, chloroplastic-like isoform X2 [Solanum lycopersicum]
Solyc06g083030.3	4370	144.546	39.2985	-1.87898	1.55e-08	Down	1.3e-09	NA	NA	NA	K16296//serine carboxypeptidase-like clade I [EC:3.4.16.-]	gi|460393686|ref|XP_004242440.1|//PREDICTED: serine carboxypeptidase-like 20 [Solanum lycopersicum]
Solyc03g114150.3	1997	1350.02	579.341	-1.2205	3.33e-27	Down	9.18e-29	NA	GO:0016620//oxidoreductase activity, acting on the aldehyde or oxo group of donors, NAD or NADP as acceptor	GO:0008152//metabolic process	K00128//aldehyde dehydrogenase (NAD+) [EC:1.2.1.3]	gi|460380754|ref|XP_004236119.1|//PREDICTED: aldehyde dehydrogenase family 2 member B7, mitochondrial [Solanum lycopersicum]
Solyc08g007890.3	1491	53.4714	226.592	2.08325	9.53e-15	Up	4.88e-16	NA	NA	NA	K00128//aldehyde dehydrogenase (NAD+) [EC:1.2.1.3]	gi|565379092|ref|XP_006355977.1|//PREDICTED: aldehyde dehydrogenase family 2 member B7, mitochondrial-like [Solanum tuberosum]
Solyc02g024070.3	3786	109.272	34.4791	-1.66413	1.51e-05	Down	1.87e-06	GO:0043231//intracellular membrane-bounded organelle	GO:0003677//DNA binding;GO:0001071//nucleic acid binding transcription factor activity	GO:0006351//transcription, DNA-templated	K09338//homeobox-leucine zipper protein	gi|723667880|ref|XP_010315636.1|//PREDICTED: homeobox-leucine zipper protein ATHB-14-like [Solanum lycopersicum]
Solyc02g079920.3	1522	48.6685	149.355	1.61768	3.04e-07	Up	2.95e-08	NA	NA	NA	NA	gi|460373914|ref|XP_004232757.1|//PREDICTED: uncharacterized protein LOC101266475 [Solanum lycopersicum]
Solyc01g006610.2	1442	626.728	227.306	-1.4632	3.37e-20	Down	1.25e-21	NA	NA	NA	K05282//gibberellin 20-oxidase [EC:1.14.11.12];K01951//GMP synthase (glutamine-hydrolysing) [EC:6.3.5.2]	gi|723655757|ref|XP_004228723.2|//PREDICTED: probable 2-oxoglutarate-dependent dioxygenase AOP1 [Solanum lycopersicum]
Solyc03g083640.1	264	6.99538	37.033	2.40434	0.000247384	Up	3.76e-05	NA	NA	NA	NA	NA
Solyc11g010990.2	3168	421.56	39.7477	-3.40679	1.57e-41	Down	2.75e-43	NA	GO:0046872//metal ion binding;GO:0003824//catalytic activity	GO:0008152//metabolic process	K00083//cinnamyl-alcohol dehydrogenase [EC:1.1.1.195]	gi|976924695|gb|KVI08636.1|//Alcohol dehydrogenase, C-terminal [Cynara cardunculus var. scolymus]
Solyc03g123560.3	2965	658.711	1496.74	1.18411	6.79e-29	Up	1.76e-30	NA	NA	NA	K09518//DnaJ homolog subfamily B member 12;K09510//DnaJ homolog subfamily B member 4;K09512//DnaJ homolog subfamily B member 6;K09514//DnaJ homolog subfamily B member 8	gi|723684692|ref|XP_010318459.1|//PREDICTED: dnaJ homolog subfamily B member 6 [Solanum lycopersicum]
Solyc02g090680.3	1366	31.577	10.9075	-1.53356	0.0346281	Down	0.0091525	GO:0043231//intracellular membrane-bounded organelle	GO:0016538//cyclin-dependent protein serine/threonine kinase regulator activity	GO:0022402//cell cycle process	NA	gi|995970176|ref|NP_001307146.1|//cyclin-dependent kinase inhibitor 1 [Solanum lycopersicum]
Solyc03g078160.3	1827	280.509	114.908	-1.28757	1.46e-08	Down	1.22e-09	NA	NA	NA	NA	gi|460378651|ref|XP_004235082.1|//PREDICTED: uncharacterized protein LOC101268745 [Solanum lycopersicum]
Solyc06g073660.3	2197	43.0788	16.6128	-1.37468	0.0218453	Down	0.00537489	NA	NA	NA	NA	gi|460391537|ref|XP_004241377.1|//PREDICTED: xylogen-like protein 11 [Solanum lycopersicum]
Solyc12g044200.2	5035	106.658	41.7053	-1.35469	0.000278601	Down	4.28e-05	NA	NA	NA	K13459//disease resistance protein RPS2	gi|723750945|ref|XP_004252495.2|//PREDICTED: probable disease resistance protein At1g61180 [Solanum lycopersicum]
Solyc05g010420.2	1331	57548.9	149264	1.37501	3.09e-113	Up	1.53e-115	NA	GO:0016831//carboxy-lyase activity	GO:0006596//polyamine biosynthetic process	K01611//S-adenosylmethionine decarboxylase [EC:4.1.1.50]	gi|350535302|ref|NP_001234699.1|//S-adenosylmethionine decarboxylase [Solanum lycopersicum]
Solyc03g123740.3	4145	1249.33	569.161	-1.13425	2.68e-22	Down	9e-24	NA	NA	NA	K04730//interleukin-1 receptor-associated kinase 1 [EC:2.7.11.1]	gi|460379535|ref|XP_004235517.1|//PREDICTED: protein STRUBBELIG-RECEPTOR FAMILY 6 [Solanum lycopersicum]
Solyc06g083140.3	777	12.9404	3.03516	-2.09204	0.0331745	Down	0.00870486	NA	NA	NA	NA	gi|723711528|ref|XP_004242429.2|//PREDICTED: auxin-induced in root cultures protein 12-like [Solanum lycopersicum]
Solyc02g067800.3	3145	548.322	179.722	-1.60926	2.51e-21	Down	8.82e-23	NA	NA	GO:0006810//transport	K02575//MFS transporter, NNP family, nitrate/nitrite transporter	gi|723676777|ref|XP_004233327.2|//PREDICTED: high affinity nitrate transporter 2.7 isoform X1 [Solanum lycopersicum]
Solyc03g078640.1	1455	367.885	126.348	-1.54185	9.98e-13	Down	5.84e-14	NA	NA	NA	NA	gi|723682617|ref|XP_010318077.1|//PREDICTED: protein AF-9-like [Solanum lycopersicum]
Solyc07g052650.2	2279	9.76621	1.91976	-2.34687	0.0209418	Down	0.00512431	NA	NA	NA	K08176//MFS transporter, PHS family, inorganic phosphate transporter;K03509//DNA polymerase eta [EC:2.7.7.7]	gi|970041069|ref|XP_015081927.1|//PREDICTED: uncharacterized protein LOC107025678 [Solanum pennellii]
Solyc10g080400.2	2079	39.5737	10.9447	-1.85431	0.00309609	Down	0.00059792	NA	NA	NA	K14431//transcription factor TGA	gi|460408657|ref|XP_004249759.1|//PREDICTED: protein POLYCHOME [Solanum lycopersicum]
Solyc08g078300.3	1798	224.095	25.6955	-3.12452	5.8e-23	Down	1.9e-24	NA	GO:0003677//DNA binding	GO:0006351//transcription, DNA-templated	K09338//homeobox-leucine zipper protein	gi|460400540|ref|XP_004245792.1|//PREDICTED: homeobox-leucine zipper protein HAT4-like [Solanum lycopersicum]
Solyc12g098620.2	1477	35.2929	120.481	1.77136	1.14e-06	Up	1.19e-07	NA	NA	NA	K16189//phytochrome-interacting factor 4;K11253//histone H3;K12126//phytochrome-interacting factor 3	gi|460415636|ref|XP_004253164.1|//PREDICTED: transcription factor bHLH62-like [Solanum lycopersicum]
Solyc02g064720.3	2307	277.943	75.6944	-1.87653	9.76e-15	Down	5.01e-16	NA	NA	NA	K15095//(+)-neomenthol dehydrogenase [EC:1.1.1.208]	gi|460375317|ref|XP_004233453.1|//PREDICTED: BTB/POZ domain-containing protein At5g67385 isoform X1 [Solanum lycopersicum]
Solyc08g068870.3	1488	25.0326	5.68471	-2.13865	0.00578374	Down	0.00119527	NA	NA	NA	K00924;K02882//large subunit ribosomal protein L18Ae;K01381//saccharopepsin [EC:3.4.23.25]	gi|460399535|ref|XP_004245294.1|//PREDICTED: protein ASPARTIC PROTEASE IN GUARD CELL 1-like [Solanum lycopersicum]
Solyc09g098510.3	1202	5620.3	1854.3	-1.59977	2.14e-68	Down	2.06e-70	NA	NA	NA	NA	gi|970052379|ref|XP_015087797.1|//PREDICTED: extensin-2-like isoform X3 [Solanum pennellii]
Solyc05g050700.1	1236	57.0317	25.0462	-1.18718	0.0243685	Down	0.00609258	NA	NA	NA	K13420//LRR receptor-like serine/threonine-protein kinase FLS2 [EC:2.7.11.1]	gi|460389246|ref|XP_004240268.1|//PREDICTED: LRR receptor-like serine/threonine-protein kinase FLS2 [Solanum lycopersicum]
Solyc12g057060.2	1738	25.6979	7.69447	-1.73976	0.0221831	Down	0.00547214	NA	GO:0016757//transferase activity, transferring glycosyl groups	NA	K00699//glucuronosyltransferase [EC:2.4.1.17];K13030//cyanohydrin beta-glucosyltransferase [EC:2.4.1.85]	gi|460414347|ref|XP_004252533.1|//PREDICTED: 7-deoxyloganetin glucosyltransferase-like [Solanum lycopersicum]
Solyc10g078370.2	2907	129.158	36.2049	-1.83488	4.45e-07	Down	4.4e-08	GO:0031224//intrinsic component of membrane	NA	GO:0006810//transport	K13947//auxin efflux carrier family	gi|350535917|ref|NP_001234220.1|//auxin efflux facilitator SlPIN9 [Solanum lycopersicum]
Solyc01g009510.2	1816	10.6844	2.45182	-2.12358	0.0365816	Down	0.00976077	NA	NA	NA	K14432//ABA responsive element binding factor	gi|723654992|ref|XP_010326740.1|//PREDICTED: ABSCISIC ACID-INSENSITIVE 5-like protein 5 [Solanum lycopersicum]
Solyc08g078460.3	1454	1696.3	4182.85	1.30209	2.94e-66	Up	2.96e-68	NA	NA	NA	K00010//myo-inositol 2-dehydrogenase / D-chiro-inositol 1-dehydrogenase [EC:1.1.1.18 1.1.1.369]	gi|460400518|ref|XP_004245781.1|//PREDICTED: uncharacterized protein LOC101260461 [Solanum lycopersicum]
Solyc05g055567.1	1806	22.157	3.18809	-2.797	0.00100511	Down	0.000172055	NA	NA	NA	K11450//lysine-specific histone demethylase 1A [EC:1.-.-.-]	gi|460389075|ref|XP_004240184.1|//PREDICTED: protein FLOWERING LOCUS D-like [Solanum lycopersicum]
Solyc05g052830.3	2461	41.5177	16.6376	-1.31928	0.035653	Down	0.00946894	GO:0031224//intrinsic component of membrane	NA	NA	K14209//solute carrier family 36 (proton-coupled amino acid transporter);K15015//solute carrier family 32 (vesicular inhibitory amino acid transporter)	gi|723701976|ref|XP_004239926.2|//PREDICTED: proline transporter 2-like [Solanum lycopersicum]
Solyc02g063030.3	1449	21.3241	4.6335	-2.20231	0.0076911	Down	0.00164974	NA	NA	NA	NA	gi|460375418|ref|XP_004233503.1|//PREDICTED: uncharacterized protein LOC101260301 [Solanum lycopersicum]
Solyc02g072040.3	1784	258.357	42.3254	-2.60977	5.51e-20	Down	2.07e-21	NA	NA	NA	NA	gi|723675304|ref|XP_010316853.1|//PREDICTED: uncharacterized protein LOC104645869 [Solanum lycopersicum]
Solyc05g015640.3	1726	939.314	2008.32	1.09631	3.11e-29	Up	7.99e-31	NA	NA	NA	NA	gi|460387098|ref|XP_004239226.1|//PREDICTED: uncharacterized protein LOC101248296 [Solanum lycopersicum]
Solyc03g095600.1	1653	162.317	62.0992	-1.38617	1.14e-05	Down	1.38e-06	NA	NA	NA	K20283//golgin subfamily A member 4;K20478//golgin subfamily B member 1	gi|460378933|ref|XP_004235221.1|//PREDICTED: protein Hook homolog 2 [Solanum lycopersicum]
Solyc07g043240.3	1416	332.444	58.2311	-2.51325	8.88e-26	Down	2.59e-27	NA	NA	NA	K01051//pectinesterase [EC:3.1.1.11]	gi|460396163|ref|XP_004243648.1|//PREDICTED: probable pectinesterase 8 [Solanum lycopersicum]
Solyc08g079850.3	2229	19.3999	3.08816	-2.65123	0.00216787	Down	0.000400935	NA	GO:0004175//endopeptidase activity;GO:0005515//protein binding	GO:0044092//negative regulation of molecular function;GO:0019538//protein metabolic process	K13199//plasminogen activator inhibitor 1 RNA-binding protein;K01183//chitinase [EC:3.2.1.14]	gi|460400314|ref|XP_004245680.1|//PREDICTED: subtilisin-like protease [Solanum lycopersicum]
Solyc02g063390.3	1081	53.9369	12.7159	-2.08463	0.000220731	Down	3.32e-05	GO:0044464//cell part	NA	NA	NA	gi|970005729|ref|XP_015063705.1|//PREDICTED: uncharacterized protein C594.04c [Solanum pennellii]
Solyc12g088530.2	2746	83.0948	23.8255	-1.80225	4.99e-05	Down	6.71e-06	GO:0043231//intracellular membrane-bounded organelle	NA	GO:0009987//cellular process	K06627//cyclin A	gi|460414793|ref|XP_004252747.1|//PREDICTED: putative cyclin-A3-1 [Solanum lycopersicum]
Solyc05g026240.2	1122	156.241	32.1932	-2.27894	1.76e-10	Down	1.24e-11	NA	GO:0016628//oxidoreductase activity, acting on the CH-CH group of donors, NAD or NADP as acceptor;GO:0016772//transferase activity, transferring phosphorus-containing groups	GO:0006796//phosphate-containing compound metabolic process	K02984//small subunit ribosomal protein S3Ae;K13420//LRR receptor-like serine/threonine-protein kinase FLS2 [EC:2.7.11.1]	gi|460387320|ref|XP_004239326.1|//PREDICTED: leucine-rich repeat extensin-like protein 4 [Solanum lycopersicum]
Solyc03g081330.1	279	127.333	57.1893	-1.15479	0.00102145	Down	0.00017512	NA	NA	NA	NA	gi|460378521|ref|XP_004235019.1|//PREDICTED: uncharacterized protein LOC101248852 [Solanum lycopersicum]
Solyc03g111680.3	4264	29.0764	2.12533	-3.77409	5.17e-06	Down	5.96e-07	NA	GO:0003824//catalytic activity	NA	K10755//replication factor C subunit 2/4	gi|723688099|ref|XP_010319038.1|//PREDICTED: protein STICHEL-like 2 [Solanum lycopersicum]
Solyc08g065140.1	795	104.831	46.9396	-1.15919	0.00222199	Down	0.000411863	NA	NA	NA	NA	gi|460399133|ref|XP_004245096.1|//PREDICTED: uncharacterized protein LOC101258680 [Solanum lycopersicum]
Solyc12g042480.2	1500	112.59	251.543	1.15973	8.75e-07	Up	9.02e-08	NA	NA	NA	K07409//cytochrome P450 family 1 subfamily A polypeptide 2 [EC:1.14.14.1];K00512//steroid 17alpha-monooxygenase / 17alpha-hydroxyprogesterone deacetylase [EC:1.14.14.19 1.14.14.32];K14985//26-hydroxylase [EC:1.14.-.-];K07408//cytochrome P450 family 1 subfamily A polypeptide 1 [EC:1.14.14.1]	gi|460413861|ref|XP_004252295.1|//PREDICTED: cytochrome P450 CYP736A12-like [Solanum lycopersicum]
Solyc10g055420.2	1134	21.9586	6.13677	-1.83924	0.0242075	Down	0.00604689	NA	NA	NA	NA	gi|971585965|ref|XP_015160664.1|//PREDICTED: uncharacterized protein LOC107058930 [Solanum tuberosum]
Solyc06g034370.1	579	78.3018	11.1947	-2.80623	1.85e-08	Down	1.56e-09	NA	GO:0030234//enzyme regulator activity	NA	K01051//pectinesterase [EC:3.1.1.11]	gi|460390256|ref|XP_004240754.1|//PREDICTED: 21 kDa protein-like [Solanum lycopersicum]
Solyc03g005090.3	3393	235.577	98.3213	-1.26062	5.61e-07	Down	5.62e-08	NA	NA	NA	K12897//transformer-2 protein;K15502//serine/threonine-protein phosphatase 6 regulatory ankyrin repeat subunit A;K06694//26S proteasome non-ATPase regulatory subunit 10	gi|460376440|ref|XP_004234006.1|//PREDICTED: uncharacterized protein LOC101252360 [Solanum lycopersicum]
Solyc08g080170.3	1682	790.008	305.854	-1.36902	3.57e-19	Down	1.41e-20	NA	GO:0016747//transferase activity, transferring acyl groups other than amino-acyl groups;GO:0046912//transferase activity, transferring acyl groups, acyl groups converted into alkyl on transfer	GO:0006720//isoprenoid metabolic process	K01641//hydroxymethylglutaryl-CoA synthase [EC:2.3.3.10]	gi|460400275|ref|XP_004245661.1|//PREDICTED: hydroxymethylglutaryl-CoA synthase [Solanum lycopersicum]
Solyc12g009300.2	3715	2212.39	613.737	-1.84991	2.1e-63	Down	2.22e-65	NA	GO:0035251//UDP-glucosyltransferase activity	GO:0005984//disaccharide metabolic process	K00695//sucrose synthase [EC:2.4.1.13]	gi|927442690|ref|NP_001234655.2|//sucrose synthase [Solanum lycopersicum]
Solyc08g067410.2	2590	149.177	71.4791	-1.06143	0.000709985	Down	0.000117488	NA	NA	NA	K15397//3-ketoacyl-CoA synthase [EC:2.3.1.199]	gi|460399370|ref|XP_004245214.1|//PREDICTED: 3-ketoacyl-CoA synthase 11-like [Solanum lycopersicum]
Solyc12g096630.2	1786	38.6745	11.9557	-1.69369	0.00748902	Down	0.00160162	NA	NA	NA	K01240//uridine nucleosidase [EC:3.2.2.3]	gi|460415389|ref|XP_004253041.1|//PREDICTED: probable uridine nucleosidase 2 isoform X1 [Solanum lycopersicum]
Solyc04g049920.3	1206	50.0815	10.5591	-2.24579	0.00010608	Down	1.5e-05	NA	GO:0005488//binding	NA	K12741//heterogeneous nuclear ribonucleoprotein A1/A3	gi|460383630|ref|XP_004237522.1|//PREDICTED: RNA-binding protein 24-A isoform X2 [Solanum lycopersicum]
Solyc01g017740.1	294	12.1201	49.8977	2.04157	0.000348164	Up	5.45e-05	GO:0031224//intrinsic component of membrane;GO:0009534//chloroplast thylakoid;GO:0034357//photosynthetic membrane	GO:0009055//electron carrier activity;GO:0005506//iron ion binding;GO:0003824//catalytic activity	GO:0022900//electron transport chain;GO:0051234//establishment of localization	K02635//cytochrome b6	gi|823335176|gb|AKI31221.1|//cytochrome b6 (chloroplast) [Fragaria virginiana]
Solyc04g016230.3	1748	19.2773	2.64281	-2.86676	0.00122979	Down	0.000214437	NA	NA	NA	K13495//cis-zeatin O-glucosyltransferase [EC:2.4.1.215]	gi|460381722|ref|XP_004236592.1|//PREDICTED: zeatin O-xylosyltransferase-like [Solanum lycopersicum]
Solyc01g096420.3	777	31.7456	11.8666	-1.41965	0.0450867	Down	0.0124173	NA	GO:0016655//oxidoreductase activity, acting on NAD(P)H, quinone or similar compound as acceptor	GO:0008152//metabolic process	K13436//pto-interacting protein 1 [EC:2.7.11.1]	gi|460368344|ref|XP_004230027.1|//PREDICTED: NAD(P)H:quinone oxidoreductase [Solanum lycopersicum]
Solyc03g122040.3	4333	621.822	292.612	-1.08751	2.83e-12	Down	1.71e-13	NA	NA	NA	K12472//epidermal growth factor receptor substrate 15;K20478//golgin subfamily B member 1;K02184//formin 2	gi|460381283|ref|XP_004236381.1|//PREDICTED: uncharacterized protein LOC101252575 isoform X1 [Solanum lycopersicum]
Solyc12g062540.2	591	23.192	162.853	2.81187	6.62e-14	Up	3.56e-15	NA	GO:0003824//catalytic activity	GO:0044237//cellular metabolic process	K01601//ribulose-bisphosphate carboxylase large chain [EC:4.1.1.39]	gi|813424276|ref|YP_009132053.1|//ribulose 1,5-bisphosphate carboxylase/oxygenase large subunit (chloroplast) [Solanum neorickii]
Solyc03g031900.2	7376	167.122	66.7963	-1.32306	6.97e-06	Down	8.22e-07	NA	NA	NA	K10706//senataxin [EC:3.6.4.-]	gi|971543283|ref|XP_015162377.1|//PREDICTED: uncharacterized protein LOC102595832 [Solanum tuberosum]
Solyc04g063210.3	2580	18.0661	4.09543	-2.1412	0.0150935	Down	0.00353305	NA	NA	NA	K00588//caffeoyl-CoA O-methyltransferase [EC:2.1.1.104]	gi|460383993|ref|XP_004237700.1|//PREDICTED: probable caffeoyl-CoA O-methyltransferase At4g26220 isoform X2 [Solanum lycopersicum]
Solyc09g082690.3	8961	7357.93	17362.5	1.2386	1.68e-87	Up	1.15e-89	NA	NA	NA	NA	gi|460404259|ref|XP_004247601.1|//PREDICTED: dymeclin [Solanum lycopersicum]
Solyc06g048820.1	327	329.3	130.522	-1.33511	5.93e-10	Down	4.38e-11	NA	NA	NA	NA	gi|723706819|ref|XP_010322279.1|//PREDICTED: wound-induced protein 1 [Solanum lycopersicum]
Solyc03g083090.3	327	68.2525	139.47	1.031	0.00184131	Up	0.000335223	NA	NA	NA	K15032//mTERF domain-containing protein, mitochondrial	gi|922370726|ref|XP_013457525.1|//hypothetical protein MTR_4g098835 [Medicago truncatula]
Solyc08g066240.3	2463	7037.88	42073.6	2.5797	0	Up	0	NA	GO:0016831//carboxy-lyase activity;GO:0048037//cofactor binding	GO:0043436//oxoacid metabolic process	K01590//histidine decarboxylase [EC:4.1.1.22]	gi|460399229|ref|XP_004245144.1|//PREDICTED: histidine decarboxylase [Solanum lycopersicum]
Solyc12g096900.2	1537	59.3056	26.1895	-1.17918	0.0295464	Down	0.0076221	NA	NA	NA	K03283//heat shock 70kDa protein 1/8;K19613//leucine-rich repeat protein SHOC2;K14309//nuclear pore complex protein Nup93	gi|460415352|ref|XP_004253023.1|//PREDICTED: protein PHLOEM PROTEIN 2-LIKE A8-like [Solanum lycopersicum]
Solyc08g078510.3	1338	2097.95	4244.57	1.01664	9.73e-37	Up	1.95e-38	NA	NA	NA	K03868//RING-box protein 1	gi|460400511|ref|XP_004245778.1|//PREDICTED: GEM-like protein 5 [Solanum lycopersicum]
Solyc06g076020.3	2355	2988.63	7701.22	1.3656	1e-79	Up	7.96e-82	NA	GO:0032559//adenyl ribonucleotide binding	GO:0050896//response to stimulus	K03283//heat shock 70kDa protein 1/8	gi|807045793|ref|NP_001234491.2|//heat shock cognate 70 kDa protein 1 [Solanum lycopersicum]
Solyc12g020110.2	3217	189.069	88.0131	-1.10312	5.44e-05	Down	7.35e-06	NA	NA	NA	K15711//SWI/SNF-related matrix-associated actin-dependent regulator of chromatin subfamily A3 [EC:3.6.4.- 2.3.2.27]	gi|723749237|ref|XP_004252012.2|//PREDICTED: putative SWI/SNF-related matrix-associated actin-dependent regulator of chromatin subfamily A member 3-like 1 isoform X2 [Solanum lycopersicum]
Solyc02g080710.2	1788	59.1789	19.4149	-1.60792	0.0018348	Down	0.000333555	NA	NA	NA	K06236//collagen, type I, alpha;K14491//two-component response regulator ARR-B family;K14317//nuclear pore complex protein Nup214	gi|723673840|ref|XP_010316586.1|//PREDICTED: uncharacterized protein LOC104645796 [Solanum lycopersicum]
Solyc01g104750.3	2984	224.503	1333.27	2.57017	1.81e-81	Up	1.42e-83	NA	NA	NA	K03627//putative transcription factor	gi|460369484|ref|XP_004230592.1|//PREDICTED: WAT1-related protein At1g68170-like isoform X1 [Solanum lycopersicum]
Solyc03g025320.3	1713	1152.98	474.499	-1.28089	1.12e-26	Down	3.13e-28	NA	GO:0016747//transferase activity, transferring acyl groups other than amino-acyl groups	NA	K19747//BAHD acyltransferase [EC:2.3.1.-]	gi|565324125|ref|NP_001274287.1|//BAHD acyltransferase DCR-like [Solanum lycopersicum]
Solyc02g084410.3	1456	38.2273	12.4902	-1.61381	0.0125652	Down	0.00286302	NA	NA	NA	K14611//solute carrier family 23 (nucleobase transporter), member 1/2	gi|460373312|ref|XP_004232464.1|//PREDICTED: lactoylglutathione lyase-like [Solanum lycopersicum]
Solyc07g065500.2	1086	57.709	23.7665	-1.27987	0.0251683	Down	0.00633218	NA	NA	NA	K08065//nuclear transcription Y subunit beta	gi|460397021|ref|XP_004244067.1|//PREDICTED: nuclear transcription factor Y subunit B-3-like [Solanum lycopersicum]
Solyc11g011930.2	2118	2059.01	4475.32	1.12004	2.85e-42	Up	4.86e-44	GO:0044424//intracellular part	GO:0004448//isocitrate dehydrogenase activity;GO:0046872//metal ion binding;GO:0000166//nucleotide binding	GO:0019752//carboxylic acid metabolic process;GO:0044262//cellular carbohydrate metabolic process;GO:0009060//aerobic respiration	K00031//isocitrate dehydrogenase [EC:1.1.1.42]	gi|697154239|ref|XP_009631360.1|//PREDICTED: isocitrate dehydrogenase [NADP]-like isoform X1 [Nicotiana tomentosiformis]
Solyc06g083580.3	2683	990.263	307.817	-1.68574	9.04e-34	Down	1.95e-35	NA	GO:0003824//catalytic activity	NA	K01728//pectate lyase [EC:4.2.2.2]	gi|970414520|ref|NP_001305078.1|//probable pectate lyase 8 precursor [Solanum lycopersicum]
Solyc02g036480.1	771	206.881	60.6366	-1.77054	1.31e-10	Down	9.16e-12	NA	NA	NA	K08488//syntaxin 7	gi|723668327|ref|XP_010315726.1|//PREDICTED: protein YLS9-like [Solanum lycopersicum]
Solyc01g099190.3	2665	106184	292016	1.45948	1.67e-162	Up	4.33e-165	GO:0044424//intracellular part	GO:0016702//oxidoreductase activity, acting on single donors with incorporation of molecular oxygen, incorporation of two atoms of oxygen;GO:0046914//transition metal ion binding	GO:0006633//fatty acid biosynthetic process	K15718//linoleate 9S-lipoxygenase [EC:1.13.11.58]	gi|723659642|ref|XP_010324011.1|//PREDICTED: linoleate 9S-lipoxygenase B isoform X1 [Solanum lycopersicum]
Solyc05g051640.3	3485	9.27167	1.41298	-2.71409	0.00696283	Down	0.0014742	NA	NA	NA	K00924	gi|460389195|ref|XP_004240244.1|//PREDICTED: leucine-rich repeat receptor-like protein kinase TDR [Solanum lycopersicum]
Solyc07g056170.3	3585	277.714	113.875	-1.28615	7.22e-08	Down	6.51e-09	NA	GO:0004175//endopeptidase activity;GO:0005515//protein binding	GO:0044092//negative regulation of molecular function;GO:0019538//protein metabolic process	K13199//plasminogen activator inhibitor 1 RNA-binding protein;K12663//Delta(3,5)-Delta(2,4)-dienoyl-CoA isomerase [EC:5.3.3.-];K01183//chitinase [EC:3.2.1.14]	gi|460395290|ref|XP_004243217.1|//PREDICTED: subtilisin-like protease SBT5.3 [Solanum lycopersicum]
Solyc09g082760.3	1936	81.6357	12.8661	-2.66562	6.97e-08	Down	6.26e-09	NA	NA	NA	K08245//phytepsin [EC:3.4.23.40]	gi|460404275|ref|XP_004247609.1|//PREDICTED: cyprosin [Solanum lycopersicum]
Solyc01g111250.3	1018	843.539	1846.67	1.1304	3.09e-28	Up	8.21e-30	NA	GO:0004620//phospholipase activity;GO:0042578//phosphoric ester hydrolase activity	GO:0007165//signal transduction;GO:0044238//primary metabolic process	NA	gi|723666276|ref|XP_004231014.2|//PREDICTED: uncharacterized protein LOC101258705 [Solanum lycopersicum]
Solyc12g049390.2	2062	345.432	133.11	-1.37578	2.16e-11	Down	1.41e-12	GO:0031224//intrinsic component of membrane	NA	NA	NA	gi|460414077|ref|XP_004252401.1|//PREDICTED: transmembrane protein 87A-like [Solanum lycopersicum]
Solyc07g006890.1	1509	584.245	164.402	-1.82935	4.49e-27	Down	1.24e-28	NA	GO:0005506//iron ion binding;GO:0016491//oxidoreductase activity	GO:0008152//metabolic process	K13407//fatty acid omega-hydroxylase [EC:1.14.-.-]	gi|460394196|ref|XP_004242690.1|//PREDICTED: cytochrome P450 94A1-like [Solanum lycopersicum]
Solyc06g076253.1	2079	18.9948	3.09211	-2.61894	0.00261764	Down	0.000495114	NA	NA	NA	K20100//YTH domain-containing protein 1	gi|971556507|ref|XP_015165696.1|//PREDICTED: uncharacterized protein LOC102597223 isoform X2 [Solanum tuberosum]
Solyc08g062340.3	468	214.659	1481.06	2.78652	8.82e-113	Up	4.4e-115	GO:0044424//intracellular part	NA	GO:0050896//response to stimulus	K13993//HSP20 family protein	gi|854283336|ref|NP_001234130.2|//cytosolic class II small heat shock protein HCT2 [Solanum lycopersicum]
Solyc03g079880.3	576	12.0536	1.98827	-2.59988	0.00769007	Down	0.00164923	NA	NA	GO:0010876//lipid localization	NA	gi|983173850|ref|NP_001306089.1|//xylem sap protein 10 kDa precursor [Solanum lycopersicum]
Solyc10g052740.2	369	8.73527	30.7766	1.81691	0.00925436	Up	0.00203088	GO:0031224//intrinsic component of membrane;GO:0009521//photosystem;GO:0009534//chloroplast thylakoid	GO:0046872//metal ion binding;GO:0046906//tetrapyrrole binding;GO:0051536//iron-sulfur cluster binding	GO:0006464//cellular protein modification process;GO:0006091//generation of precursor metabolites and energy;GO:0051234//establishment of localization	K02689//photosystem I P700 chlorophyll a apoprotein A1	gi|567189825|ref|XP_006404498.1|//hypothetical protein EUTSA_v10011033mg [Eutrema salsugineum]
Solyc07g049610.1	1464	173.509	57.895	-1.5835	9.02e-08	Down	8.23e-09	NA	GO:0016740//transferase activity	NA	K16911//ATP-dependent RNA helicase DDX21 [EC:3.6.4.13]	gi|460395863|ref|XP_004243499.1|//PREDICTED: xyloglucan galactosyltransferase KATAMARI1-like [Solanum lycopersicum]
Solyc03g117250.3	1652	26.336	2.1193	-3.63538	1.61e-05	Down	2e-06	NA	NA	NA	K07192//flotillin	gi|525314324|ref|NP_001265995.1|//Hop-interacting protein THI116 [Solanum lycopersicum]
Solyc03g034400.3	1701	7.03617	1.35099	-2.38078	0.0227335	Down	0.00562754	NA	NA	NA	K03327//multidrug resistance protein, MATE family	gi|460377598|ref|XP_004234578.1|//PREDICTED: MATE efflux family protein 9-like [Solanum lycopersicum]
Solyc07g063110.3	1922	1845.45	4121.36	1.15914	3.44e-51	Up	4.7e-53	NA	NA	NA	K00771//protein xylosyltransferase [EC:2.4.2.26]	gi|460397358|ref|XP_004244234.1|//PREDICTED: xylosyltransferase 2-like [Solanum lycopersicum]
Solyc10g086290.2	1363	20.2854	2.61706	-2.95442	0.000692716	Down	0.000114422	NA	NA	NA	K09422//myb proto-oncogene protein, plant	gi|460408475|ref|XP_004249670.1|//PREDICTED: transcription factor MYB113-like [Solanum lycopersicum]
Solyc11g065760.2	835	18.5668	3.5707	-2.37845	0.00603494	Down	0.00125466	NA	GO:0019136//deoxynucleoside kinase activity;GO:0032559//adenyl ribonucleotide binding	GO:0006796//phosphate-containing compound metabolic process;GO:0006259//DNA metabolic process	K00857//thymidine kinase [EC:2.7.1.21]	gi|350535573|ref|NP_001234713.1|//TK1-like deoxyribonucleoside kinase [Solanum lycopersicum]
Solyc11g039980.2	1073	217.289	668.188	1.62064	3.37e-17	Up	1.49e-18	GO:0043231//intracellular membrane-bounded organelle;GO:0033178//proton-transporting two-sector ATPase complex, catalytic domain;GO:0019866//organelle inner membrane	GO:0032559//adenyl ribonucleotide binding;GO:0019829//cation-transporting ATPase activity;GO:0015078//hydrogen ion transmembrane transporter activity	GO:0015988//energy coupled proton transmembrane transport, against electrochemical gradient;GO:0015986//ATP synthesis coupled proton transport	K02132//F-type H+-transporting ATPase subunit alpha	gi|57013987|ref|YP_173459.1|//ATP synthase F1 subunit 1 [Nicotiana tabacum]
Solyc09g007630.3	1769	556.874	1163.27	1.06276	9.96e-20	Up	3.8e-21	NA	NA	NA	K09523//DnaJ homolog subfamily C member 3	gi|930425309|ref|NP_001234332.2|//P58IPK-like protein [Solanum lycopersicum]
Solyc03g063765.1	405	15.9176	60.8525	1.93469	0.000413631	Up	6.56e-05	NA	NA	NA	K09840//9-cis-epoxycarotenoid dioxygenase [EC:1.13.11.51]	gi|113205226|gb|ABI34306.1|//Polyprotein, putative [Solanum demissum]
Solyc12g044920.2	5275	119.518	39.1758	-1.60919	6.67e-06	Down	7.85e-07	NA	NA	NA	K01530//phospholipid-translocating ATPase [EC:3.6.3.1]	gi|460414031|ref|XP_004252378.1|//PREDICTED: putative phospholipid-transporting ATPase 4 isoform X1 [Solanum lycopersicum]
Solyc02g082260.3	5063	2865.12	923.724	-1.63306	1.8e-79	Down	1.45e-81	GO:0031224//intrinsic component of membrane;GO:0043231//intracellular membrane-bounded organelle;GO:0031090//organelle membrane	GO:0016616//oxidoreductase activity, acting on the CH-OH group of donors, NAD or NADP as acceptor;GO:0000166//nucleotide binding;GO:0048037//cofactor binding	GO:0006732//coenzyme metabolic process;GO:0006720//isoprenoid metabolic process	K00021//hydroxymethylglutaryl-CoA reductase (NADPH) [EC:1.1.1.34]	gi|836470067|ref|NP_001296810.1|//3-hydroxy-3-methylglutaryl-coenzyme A reductase 1 [Solanum lycopersicum]
Solyc03g031680.3	2044	138.819	67.1471	-1.0478	0.00132992	Down	0.000233542	NA	NA	NA	NA	gi|460377392|ref|XP_004234477.1|//PREDICTED: uncharacterized GPI-anchored protein At1g61900-like isoform X1 [Solanum lycopersicum]
Solyc01g067910.3	317	190.24	425.186	1.16027	2.62e-10	Up	1.88e-11	NA	NA	NA	NA	NA
Solyc05g055245.1	219	12.0793	40.8503	1.75781	0.0052607	Up	0.00107574	NA	NA	NA	NA	NA
Solyc09g014490.3	2910	29.5607	6.34178	-2.22072	0.00291823	Down	0.00055788	NA	NA	NA	NA	gi|460402685|ref|XP_004246841.1|//PREDICTED: endochitinase A-like [Solanum lycopersicum]
Solyc08g066840.3	1080	65.3362	7.47433	-3.12787	2.81e-08	Down	2.42e-09	GO:0031224//intrinsic component of membrane	NA	GO:0006810//transport	K09873//aquaporin TIP	gi|726965350|ref|NP_001289841.1|//aquaporin TIP4-1 [Solanum lycopersicum]
Solyc12g005060.1	1050	481.133	971.413	1.01365	1.12e-16	Up	5.12e-18	NA	NA	NA	K02115//F-type H+-transporting ATPase subunit gamma	gi|460412146|ref|XP_004251463.1|//PREDICTED: ATP synthase gamma chain, chloroplastic-like [Solanum lycopersicum]
Solyc01g106470.3	1456	1555.28	3119.3	1.00404	4.29e-32	Up	9.76e-34	NA	NA	NA	NA	gi|460369628|ref|XP_004230659.1|//PREDICTED: uncharacterized protein LOC101254738 [Solanum lycopersicum]
Solyc12g006380.2	1375	84.869	14.891	-2.51079	6.05e-08	Down	5.41e-09	NA	GO:0016701//oxidoreductase activity, acting on single donors with incorporation of molecular oxygen	GO:0008152//metabolic process	K06892//feruloyl-CoA ortho-hydroxylase [EC:1.14.11.-];K13229//2,4-dihydroxy-1,4-benzoxazin-3-one-glucoside dioxygenase [EC:1.14.20.2]	gi|350538985|ref|NP_001234624.1|//2-oxoglutarate-dependent dioxygenase [Solanum lycopersicum]
Solyc01g107857.1	501	265.985	748.959	1.49354	2.34e-24	Up	7.3e-26	NA	NA	NA	K13496//UDP-glucosyl transferase 73C [EC:2.4.1.-];K14595//abscisate beta-glucosyltransferase [EC:2.4.1.263]	gi|226316457|gb|ACO44747.1|//UDP glycosyltransferase [Withania somnifera]
Solyc05g009100.3	3836	34.5374	10.3741	-1.73518	0.00938088	Down	0.00206357	NA	NA	NA	K12471//epsin;K04730//interleukin-1 receptor-associated kinase 1 [EC:2.7.11.1]	gi|723700416|ref|XP_004239411.2|//PREDICTED: uncharacterized protein LOC101243709 [Solanum lycopersicum]
Solyc07g054940.2	2278	197.596	52.7025	-1.90661	3.62e-11	Down	2.41e-12	NA	NA	NA	K18054//2'-deoxymugineic-acid 2'-dioxygenase / mugineic-acid 3-dioxygenase [EC:1.14.11.24 1.14.11.25];K06892//feruloyl-CoA ortho-hydroxylase [EC:1.14.11.-]	gi|460396467|ref|XP_004243794.1|//PREDICTED: flavonol synthase/flavanone 3-hydroxylase-like [Solanum lycopersicum]
Solyc02g071920.3	1439	473.057	147.245	-1.6838	6.28e-20	Down	2.37e-21	NA	NA	NA	K09874//aquaporin NIP	gi|970006198|ref|XP_015063948.1|//PREDICTED: aquaporin NIP1-1-like [Solanum pennellii]
Solyc03g118740.3	2626	84.8527	32.6432	-1.37818	0.00105331	Down	0.000181373	GO:0031224//intrinsic component of membrane	NA	GO:0006810//transport	K13947//auxin efflux carrier family	gi|350534856|ref|NP_001234163.1|//auxin efflux facilitator SlPIN1 [Solanum lycopersicum]
Solyc03g046200.1	2202	6.12214	1.30377	-2.23134	0.035823	Down	0.0095261	NA	NA	NA	K01180//endo-1,3(4)-beta-glucanase [EC:3.2.1.6]	gi|460377835|ref|XP_004234692.1|//PREDICTED: putative endo-1,3(4)-beta-glucanase 2 [Solanum lycopersicum]
Solyc04g055090.1	1251	122.899	21.3344	-2.52623	9.01e-11	Down	6.21e-12	NA	NA	NA	NA	gi|460383371|ref|XP_004237399.1|//PREDICTED: uncharacterized protein LOC101261612 [Solanum lycopersicum]
Solyc07g019510.3	975	18.2366	85.6146	2.23102	7.96e-07	Up	8.15e-08	NA	NA	NA	K02256//cytochrome c oxidase subunit 1 [EC:1.9.3.1]	gi|1165118|emb|CAA38535.1|//cytochrome oxidase subunit I [Solanum lycopersicum]
Solyc05g014090.2	2782	47.8611	21.303	-1.16779	0.0424112	Down	0.0115803	NA	NA	NA	K14848//ribosome assembly protein RRB1	gi|723699043|ref|XP_010320960.1|//PREDICTED: glutamate-rich WD repeat-containing protein 1-like [Solanum lycopersicum]
Solyc01g028800.2	3281	84.5206	40.9636	-1.04496	0.014358	Down	0.00332858	NA	NA	NA	K17943//pumilio RNA-binding family	gi|723656642|ref|XP_004228945.2|//PREDICTED: pumilio homolog 12 [Solanum lycopersicum]
Solyc06g076320.1	366	399.038	913.207	1.19441	4.84e-18	Up	2.06e-19	NA	NA	NA	NA	gi|698500552|ref|XP_009796025.1|//PREDICTED: uncharacterized protein LOC104242657 [Nicotiana sylvestris]
Solyc07g005895.1	444	30.1034	5.23212	-2.52446	0.000577681	Down	9.39e-05	NA	NA	NA	NA	gi|723712215|ref|XP_010323199.1|//PREDICTED: uncharacterized protein LOC104648141 [Solanum lycopersicum]
Solyc01g095930.3	1974	5896.78	12027.2	1.0283	1.52e-35	Up	3.13e-37	NA	NA	NA	K15406//wax-ester synthase / diacylglycerol O-acyltransferase [EC:2.3.1.75 2.3.1.20]	gi|723666756|ref|XP_010315460.1|//PREDICTED: LOW QUALITY PROTEIN: O-acyltransferase WSD1 [Solanum lycopersicum]
Solyc05g009120.3	1293	290.414	721.257	1.3124	1.24e-19	Up	4.79e-21	NA	NA	NA	K12471//epsin	gi|460386450|ref|XP_004238911.1|//PREDICTED: uncharacterized protein LOC101249358 [Solanum lycopersicum]
Solyc05g014060.1	516	2.29632	10.4094	2.1805	0.0318988	Up	0.00832942	GO:0031224//intrinsic component of membrane;GO:0009534//chloroplast thylakoid;GO:0034357//photosynthetic membrane	GO:0009055//electron carrier activity;GO:0003824//catalytic activity	GO:0022900//electron transport chain;GO:0051234//establishment of localization	K02637//cytochrome b6-f complex subunit 4	gi|684629965|gb|AIN75571.1|//cytochrome b6/f complex subunit IV (chloroplast) [Campanula americana]
Solyc09g091460.3	8219	18406.3	40095.2	1.12323	2.46e-72	Up	2.2e-74	NA	NA	NA	K07513//acetyl-CoA acyltransferase 1 [EC:2.3.1.16]	gi|723732783|ref|XP_010326813.1|//PREDICTED: uncharacterized protein LOC101268228 [Solanum lycopersicum]
Solyc02g091920.3	1550	75.5953	2.80076	-4.75441	5.97e-12	Down	3.69e-13	NA	NA	NA	K08235//xyloglucan:xyloglucosyl transferase [EC:2.4.1.207]	gi|920500132|ref|NP_001234475.2|//xyloglucan endotransglucosylase-hydrolase XTH7 [Solanum lycopersicum]
Solyc07g054860.1	1515	1209.6	579.419	-1.06186	1.39e-17	Down	6.01e-19	NA	NA	NA	K01592//tyrosine decarboxylase [EC:4.1.1.25]	gi|460395460|ref|XP_004243301.1|//PREDICTED: aromatic-L-amino-acid decarboxylase-like [Solanum lycopersicum]
Solyc08g077360.3	2411	104.436	16.529	-2.65955	4.67e-10	Down	3.43e-11	NA	GO:0032561//guanyl ribonucleotide binding;GO:0017111//nucleoside-triphosphatase activity	GO:0009207//purine ribonucleoside triphosphate catabolic process	K01528//dynamin GTPase [EC:3.6.5.5]	gi|460400675|ref|XP_004245858.1|//PREDICTED: dynamin-related protein 1E-like [Solanum lycopersicum]
Solyc01g109230.3	972	150.765	51.9765	-1.53637	1.15e-06	Down	1.2e-07	NA	NA	NA	K03283//heat shock 70kDa protein 1/8;K16219//protein N-terminal methyltransferase [EC:2.1.1.244]	gi|460370012|ref|XP_004230849.1|//PREDICTED: uncharacterized protein LOC101260772 [Solanum lycopersicum]
Solyc10g006330.3	2649	989.578	406.582	-1.28327	2.2e-23	Down	7.13e-25	NA	NA	NA	NA	gi|723734743|ref|XP_010327172.1|//PREDICTED: uncharacterized protein LOC101255738 [Solanum lycopersicum]
Solyc07g063490.3	2322	29.9238	10.266	-1.54342	0.029582	Down	0.00763459	NA	NA	NA	NA	gi|460397283|ref|XP_004244197.1|//PREDICTED: uncharacterized protein LOC101245970 [Solanum lycopersicum]
Solyc04g072740.3	2384	37.0068	14.9891	-1.30388	0.0488321	Down	0.0136302	GO:0016020//membrane	GO:0005215//transporter activity	GO:0006810//transport	K17469//sulfate transporter 2, low-affinity	gi|460384363|ref|XP_004237881.1|//PREDICTED: low affinity sulfate transporter 3-like isoform X1 [Solanum lycopersicum]
Solyc06g075070.3	1342	264.411	98.6114	-1.42296	1.39e-08	Down	1.16e-09	NA	GO:0046872//metal ion binding;GO:0016836//hydro-lyase activity;GO:0016655//oxidoreductase activity, acting on NAD(P)H, quinone or similar compound as acceptor	NA	K01674//carbonic anhydrase [EC:4.2.1.1]	gi|460391338|ref|XP_004241280.1|//PREDICTED: bifunctional monodehydroascorbate reductase and carbonic anhydrase nectarin-3-like isoform X1 [Solanum lycopersicum]
Solyc01g079530.3	936	84.9082	34.2119	-1.31141	0.00203653	Down	0.000374201	NA	NA	NA	K10661//E3 ubiquitin-protein ligase MARCH6 [EC:2.3.2.27]	gi|969998005|ref|XP_015070518.1|//PREDICTED: uncharacterized protein LOC107014909 [Solanum pennellii]
Solyc02g087830.3	1331	21.6621	2.08705	-3.37564	0.000108079	Down	1.53e-05	NA	GO:0032559//adenyl ribonucleotide binding;GO:0004672//protein kinase activity	GO:0006464//cellular protein modification process	K04733//interleukin-1 receptor-associated kinase 4 [EC:2.7.11.1];K04730//interleukin-1 receptor-associated kinase 1 [EC:2.7.11.1]	gi|723671455|ref|XP_010316258.1|//PREDICTED: probable receptor-like protein kinase At5g15080 [Solanum lycopersicum]
Solyc02g086180.3	1347	544.456	145.288	-1.9059	9.38e-26	Down	2.74e-27	GO:0031224//intrinsic component of membrane;GO:0043231//intracellular membrane-bounded organelle;GO:0031090//organelle membrane	GO:0046914//transition metal ion binding;GO:0046996//oxidoreductase activity, acting on paired donors, with incorporation or reduction of molecular oxygen, with NAD(P)H as one donor, and the other dehydrogenated	GO:0006694//steroid biosynthetic process;GO:0006631//fatty acid metabolic process	K00227//Delta7-sterol 5-desaturase [EC:1.14.19.20]	gi|460373067|ref|XP_004232344.1|//PREDICTED: delta(7)-sterol-C5(6)-desaturase [Solanum lycopersicum]
Solyc03g025570.2	401	56.9516	22.9751	-1.30966	0.011737	Down	0.00265141	GO:0016591//DNA-directed RNA polymerase II, holoenzyme	GO:0034062//5'-3' RNA polymerase activity;GO:0003676//nucleic acid binding	GO:0010467//gene expression	K03013//DNA-directed RNA polymerases I, II, and III subunit RPABC1	gi|565373457|ref|XP_006353289.1|//PREDICTED: DNA-directed RNA polymerases II and IV subunit 5A-like [Solanum tuberosum]
Solyc08g078757.1	2466	260.852	98.6304	-1.40313	2.54e-07	Down	2.44e-08	NA	NA	NA	NA	gi|460400473|ref|XP_004245759.1|//PREDICTED: uncharacterized protein LOC101253408 [Solanum lycopersicum]
Solyc04g080940.3	1661	11.5734	1.47213	-2.97483	0.00232838	Down	0.000434551	NA	NA	NA	K01623//fructose-bisphosphate aldolase, class I [EC:4.1.2.13]	gi|460385238|ref|XP_004238311.1|//PREDICTED: protein WALLS ARE THIN 1 [Solanum lycopersicum]
Solyc02g023950.3	4016	57.8282	20.473	-1.49805	0.00429247	Down	0.000857142	NA	NA	NA	K13415//protein brassinosteroid insensitive 1 [EC:2.7.10.1 2.7.11.1]	gi|460371472|ref|XP_004231560.1|//PREDICTED: probable LRR receptor-like serine/threonine-protein kinase At4g20940 [Solanum lycopersicum]
Solyc05g055840.3	838	89.5442	36.8668	-1.28028	0.0017495	Down	0.000315622	NA	NA	NA	K11820//N-hydroxythioamide S-beta-glucosyltransferase [EC:2.4.1.195];K13691//pathogen-inducible salicylic acid glucosyltransferase [EC:2.4.1.-]	gi|460388067|ref|XP_004239693.1|//PREDICTED: UDP-glycosyltransferase 86A1-like [Solanum lycopersicum]
Solyc10g005300.3	2246	163.121	49.4392	-1.72222	3.43e-08	Down	2.99e-09	NA	NA	NA	K04733//interleukin-1 receptor-associated kinase 4 [EC:2.7.11.1]	gi|460405876|ref|XP_004248400.1|//PREDICTED: serine/threonine-protein kinase PBS1-like [Solanum lycopersicum]
Solyc12g011030.2	1586	76.5005	735.67	3.26552	1.08e-72	Up	9.59e-75	GO:0030312//external encapsulating structure;GO:0005576//extracellular region	GO:0016758//transferase activity, transferring hexosyl groups;GO:0016798//hydrolase activity, acting on glycosyl bonds	GO:0044042//glucan metabolic process	K08235//xyloglucan:xyloglucosyl transferase [EC:2.4.1.207]	gi|849602898|ref|NP_001296988.1|//brassinosteroid-regulated protein BRU1-like precursor [Solanum lycopersicum]
Solyc03g111720.3	1025	1807.96	23351.3	3.69107	0	Up	0	NA	GO:0016671//oxidoreductase activity, acting on a sulfur group of donors, disulfide as acceptor	GO:0043170//macromolecule metabolic process	K07304//peptide-methionine (S)-S-oxide reductase [EC:1.8.4.11]	gi|994314812|ref|NP_001307131.1|//peptide methionine sulfoxide reductase [Solanum lycopersicum]
Solyc10g005790.3	2106	137.08	63.4692	-1.11089	0.000821032	Down	0.000137803	NA	NA	NA	NA	gi|460405712|ref|XP_004248319.1|//PREDICTED: uncharacterized protein LOC101258497 isoform X1 [Solanum lycopersicum]
Solyc01g104770.3	1986	64.9055	12.7176	-2.35151	5.39e-06	Down	6.25e-07	NA	NA	NA	NA	gi|723664268|ref|XP_010315046.1|//PREDICTED: uncharacterized protein LOC101264265 [Solanum lycopersicum]
Solyc05g005240.2	1794	1.20244	5.20049	2.11268	0.0498476	Up	0.0139828	NA	NA	NA	NA	gi|970027892|ref|XP_015075232.1|//PREDICTED: axial regulator YABBY 4 [Solanum pennellii]
Solyc02g086350.3	4607	50.2142	22.9213	-1.13141	0.0480126	Down	0.0133775	NA	NA	NA	K20283//golgin subfamily A member 4	gi|460373043|ref|XP_004232332.1|//PREDICTED: protein PLASTID MOVEMENT IMPAIRED 2 [Solanum lycopersicum]
Solyc11g044660.1	318	16.0592	46.8992	1.54616	0.00632208	Up	0.00132289	GO:0009536//plastid	NA	NA	NA	gi|511943401|ref|YP_008081696.1|//putative pvs-trna-like protein (chloroplast) [Cymbidium sinense]
Solyc07g063240.3	6668	650.638	194.259	-1.74388	2.92e-27	Down	8.02e-29	NA	NA	NA	K15377//solute carrier family 44 (choline transporter-like protein), member 2/4/5	gi|460397330|ref|XP_004244220.1|//PREDICTED: uncharacterized protein LOC101252606 isoform X1 [Solanum lycopersicum]
Solyc03g007350.1	2238	1.50911	35.9128	4.57273	3.69e-08	Up	3.23e-09	NA	NA	NA	K15271//ATP-dependent DNA helicase HFM1/MER3 [EC:3.6.4.12]	gi|723679123|ref|XP_010317475.1|//PREDICTED: pentatricopeptide repeat-containing protein At3g16610-like [Solanum lycopersicum]
Solyc04g080250.3	969	45.8372	123.297	1.42755	4.33e-05	Up	5.76e-06	NA	NA	NA	K01520//dUTP pyrophosphatase [EC:3.6.1.23]	gi|460385112|ref|XP_004238249.1|//PREDICTED: deoxyuridine 5'-triphosphate nucleotidohydrolase [Solanum lycopersicum]
Solyc02g081870.3	4529	13.3297	1.50105	-3.1506	0.00101029	Down	0.000173055	GO:0044464//cell part	GO:0032559//adenyl ribonucleotide binding;GO:0017111//nucleoside-triphosphatase activity	GO:0009207//purine ribonucleoside triphosphate catabolic process	K05681//ATP-binding cassette, subfamily G (WHITE), member 2	gi|723673497|ref|XP_010316522.1|//PREDICTED: ABC transporter G family member 31-like [Solanum lycopersicum]
Solyc07g014620.1	453	70.5257	17.4522	-2.01474	3.17e-05	Down	4.14e-06	NA	NA	NA	K14488//SAUR family protein	gi|460394561|ref|XP_004242870.1|//PREDICTED: uncharacterized protein LOC101250316 [Solanum lycopersicum]
Solyc06g066200.2	1288	8.87424	1.89273	-2.22915	0.031611	Down	0.00823888	NA	NA	NA	K13172//serine/arginine repetitive matrix protein 2	gi|723709429|ref|XP_010322710.1|//PREDICTED: uncharacterized protein LOC104648062 [Solanum lycopersicum]
Solyc01g111100.3	2018	11.1019	1.45248	-2.93421	0.00278698	Down	0.000530071	NA	NA	NA	K02986//small subunit ribosomal protein S4;K11593//eukaryotic translation initiation factor 2C	gi|460370136|ref|XP_004230910.1|//PREDICTED: alkaline/neutral invertase CINV2 [Solanum lycopersicum]
Solyc03g095940.1	513	103.602	25.9946	-1.99476	5.48e-07	Down	5.49e-08	NA	NA	NA	K13944	gi|460378965|ref|XP_004235237.1|//PREDICTED: LOB domain-containing protein 21 [Solanum lycopersicum]
Solyc03g113930.2	543	918.826	2606.73	1.50438	5.54e-64	Up	5.8e-66	NA	NA	NA	K13993//HSP20 family protein	gi|460380798|ref|XP_004236141.1|//PREDICTED: 22.7 kDa class IV heat shock protein-like [Solanum lycopersicum]
Solyc03g034220.3	903	5131.17	2048.42	-1.32478	5.88e-47	Down	8.91e-49	GO:0009536//plastid	GO:0016831//carboxy-lyase activity;GO:0005488//binding;GO:0016491//oxidoreductase activity	GO:0015977//carbon fixation;GO:0043094//cellular metabolic compound salvage	K01602//ribulose-bisphosphate carboxylase small chain [EC:4.1.1.39]	gi|822092470|ref|NP_001295873.1|//ribulose bisphosphate carboxylase small chain 2A, chloroplastic [Solanum lycopersicum]
Solyc03g007960.3	1330	819.479	2001.73	1.28847	3.61e-39	Up	6.71e-41	GO:0031224//intrinsic component of membrane	GO:0046914//transition metal ion binding;GO:0003824//catalytic activity	GO:0006631//fatty acid metabolic process	K15746//beta-carotene 3-hydroxylase [EC:1.14.13.129]	gi|525314255|ref|NP_001265981.1|//beta-carotene hydroxylase [Solanum lycopersicum]
Solyc10g005690.3	3750	134.048	30.3467	-2.14313	3.12e-09	Down	2.45e-10	GO:0016020//membrane	GO:0005216//ion channel activity	GO:0006810//transport	NA	gi|460405669|ref|XP_004248298.1|//PREDICTED: chloride channel protein CLC-f-like isoform X2 [Solanum lycopersicum]
Solyc02g062390.3	642	1881.74	4449.36	1.24153	5.81e-60	Up	6.6e-62	NA	NA	NA	NA	gi|460375503|ref|XP_004233545.1|//PREDICTED: desiccation-related protein clone PCC27-04 [Solanum lycopersicum]
Solyc06g070950.2	6362	223.025	57.5639	-1.95397	9.11e-13	Down	5.32e-14	NA	NA	NA	K05643//ATP-binding cassette, subfamily A (ABC1), member 3	gi|460393138|ref|XP_004242168.1|//PREDICTED: ABC transporter A family member 7-like isoform X1 [Solanum lycopersicum]
Solyc09g011570.3	1083	180.006	410.723	1.19012	1.23e-10	Up	8.55e-12	NA	GO:0003824//catalytic activity	NA	K00799//glutathione S-transferase [EC:2.5.1.18]	gi|723727214|ref|XP_010325821.1|//PREDICTED: probable glutathione S-transferase [Solanum lycopersicum]
Solyc09g007280.3	4767	712.337	334.833	-1.08912	6.84e-14	Down	3.69e-15	NA	GO:0032559//adenyl ribonucleotide binding;GO:0004672//protein kinase activity	GO:0006464//cellular protein modification process	K04733//interleukin-1 receptor-associated kinase 4 [EC:2.7.11.1];K16224//senescence-induced receptor-like serine/threonine-protein kinase;K10737//DNA helicase MCM8 [EC:3.6.4.12]	gi|460402398|ref|XP_004246699.1|//PREDICTED: probable LRR receptor-like serine/threonine-protein kinase At1g67720 [Solanum lycopersicum]
Solyc07g052240.3	3159	286.717	93.7128	-1.61331	2.97e-12	Down	1.79e-13	NA	GO:0016682//oxidoreductase activity, acting on diphenols and related substances as donors, oxygen as acceptor;GO:0046914//transition metal ion binding	GO:0008152//metabolic process	K19791//iron transport multicopper oxidase	gi|723715779|ref|XP_010323833.1|//PREDICTED: L-ascorbate oxidase homolog [Solanum lycopersicum]
Solyc02g069430.3	2924	648.657	2151.49	1.72981	1.58e-61	Up	1.72e-63	GO:0031224//intrinsic component of membrane	GO:0046872//metal ion binding;GO:0042625//ATPase coupled ion transmembrane transporter activity;GO:0032559//adenyl ribonucleotide binding;GO:0005548//phospholipid transporter activity	GO:0006869//lipid transport;GO:0009206//purine ribonucleoside triphosphate biosynthetic process	K01530//phospholipid-translocating ATPase [EC:3.6.3.1]	gi|723676176|ref|XP_004233200.2|//PREDICTED: putative phospholipid-transporting ATPase 4 [Solanum lycopersicum]
Solyc03g114850.3	2153	244.648	87.2579	-1.48735	2.1e-09	Down	1.62e-10	NA	NA	NA	K13415//protein brassinosteroid insensitive 1 [EC:2.7.10.1 2.7.11.1]	gi|460380657|ref|XP_004236071.1|//PREDICTED: squamosa promoter-binding-like protein 6 [Solanum lycopersicum]
Solyc07g047850.3	1555	2285.83	1014.1	-1.17251	6.36e-31	Down	1.52e-32	GO:0031224//intrinsic component of membrane;GO:0009521//photosystem;GO:0009534//chloroplast thylakoid	GO:0043169//cation binding;GO:0046906//tetrapyrrole binding	GO:0006464//cellular protein modification process;GO:0006091//generation of precursor metabolites and energy	K08913//light-harvesting complex II chlorophyll a/b binding protein 2	gi|407970998|ref|NP_001234739.1|//chlorophyll a-b binding protein 4, chloroplastic [Solanum lycopersicum]
Solyc09g064742.1	907	59.3755	25.6502	-1.2109	0.0196282	Down	0.00475798	NA	NA	NA	NA	NA
Solyc01g009870.3	1506	71.3076	29.909	-1.25348	0.00741225	Down	0.00158242	NA	NA	NA	K18696//glycerophosphodiester phosphodiesterase [EC:3.1.4.46]	gi|460365079|ref|XP_004228433.1|//PREDICTED: glycerophosphodiester phosphodiesterase GDPD3-like isoform X1 [Solanum lycopersicum]
Solyc11g005700.1	1263	223.018	89.8211	-1.31203	3.74e-07	Down	3.66e-08	NA	NA	NA	K08332	gi|460408921|ref|XP_004249889.1|//PREDICTED: U-box domain-containing protein 27-like [Solanum lycopersicum]
Solyc04g007140.1	309	58.5173	14.2243	-2.0405	0.000108834	Down	1.54e-05	NA	NA	NA	NA	gi|661875986|emb|CDP19774.1|//unnamed protein product [Coffea canephora]
Solyc11g066950.2	518	24.064	3.15626	-2.93059	0.000376876	Down	5.93e-05	NA	NA	NA	NA	gi|460411241|ref|XP_004251022.1|//PREDICTED: uncharacterized protein At5g22580 [Solanum lycopersicum]
Solyc02g069925.1	3010	213.946	488.422	1.19088	6.03e-12	Up	3.73e-13	NA	NA	NA	K14760//acyl-activating enzyme 14 [EC:6.2.1.26];K01054//acylglycerol lipase [EC:3.1.1.23]	gi|460374731|ref|XP_004233163.1|//PREDICTED: 2-succinylbenzoate--CoA ligase, chloroplastic/peroxisomal [Solanum lycopersicum]
Solyc03g115500.3	2137	136.464	325.178	1.25271	3.16e-09	Up	2.49e-10	NA	NA	NA	K07964//heparanase [EC:3.2.1.166]	gi|460380472|ref|XP_004235980.1|//PREDICTED: heparanase-like protein 1 [Solanum lycopersicum]
Solyc12g006450.2	2325	380.984	772.949	1.02064	1.49e-12	Up	8.82e-14	NA	GO:0008483//transaminase activity;GO:0048037//cofactor binding	NA	K16871//4-aminobutyrate---pyruvate transaminase [EC:2.6.1.96]	gi|906394178|ref|NP_001233777.2|//gamma aminobutyrate transaminase 3, chloroplastic [Solanum lycopersicum]
Solyc06g083660.3	5341	420.395	116.881	-1.84671	2.37e-20	Down	8.74e-22	NA	NA	NA	K09338//homeobox-leucine zipper protein	gi|723711354|ref|XP_010323076.1|//PREDICTED: uncharacterized protein LOC101266733 isoform X4 [Solanum lycopersicum]
Solyc06g036310.3	922	233.651	60.708	-1.9444	1.9e-13	Down	1.06e-14	NA	NA	NA	NA	gi|460390175|ref|XP_004240715.1|//PREDICTED: uncharacterized protein LOC101259546 [Solanum lycopersicum]
Solyc02g092140.1	1254	122.309	266.078	1.12132	1.34e-06	Up	1.41e-07	NA	NA	NA	NA	gi|460372245|ref|XP_004231942.1|//PREDICTED: protein PHLOEM PROTEIN 2-LIKE A10-like [Solanum lycopersicum]
Solyc01g102310.3	2747	692.417	334.809	-1.0483	1.25e-11	Down	7.98e-13	NA	NA	NA	K03243//translation initiation factor 5B;K11294//nucleolin;K20478//golgin subfamily B member 1	gi|460369033|ref|XP_004230369.1|//PREDICTED: probable serine/threonine-protein kinase kinX isoform X1 [Solanum lycopersicum]
Solyc07g043395.1	630	71.8454	2.76347	-4.70034	1.11e-11	Down	7.01e-13	NA	NA	NA	NA	gi|460396147|ref|XP_004243640.1|//PREDICTED: cellulose synthase-like protein G2 [Solanum lycopersicum]
Solyc02g062030.1	1512	1.25984	6.22789	2.3055	0.0287657	Up	0.00738941	NA	NA	NA	K00512//steroid 17alpha-monooxygenase / 17alpha-hydroxyprogesterone deacetylase [EC:1.14.14.19 1.14.14.32];K15472//premnaspirodiene oxygenase [EC:1.14.13.121]	gi|460375541|ref|XP_004233564.1|//PREDICTED: premnaspirodiene oxygenase-like [Solanum lycopersicum]
Solyc11g066520.2	1556	23.1317	5.70029	-2.02077	0.012456	Down	0.00283455	NA	NA	NA	K09646//serine carboxypeptidase 1 [EC:3.4.16.-]	gi|460411178|ref|XP_004250991.1|//PREDICTED: serine carboxypeptidase-like 51 [Solanum lycopersicum]
Solyc06g084045.1	757	90.9443	35.8833	-1.34167	0.00116261	Down	0.000201851	GO:0009534//chloroplast thylakoid;GO:0034357//photosynthetic membrane	NA	NA	K02721//photosystem II PsbW protein	gi|460393506|ref|XP_004242350.1|//PREDICTED: photosystem II reaction center W protein, chloroplastic-like [Solanum lycopersicum]
Solyc00g010525.1	1428	3.25486	18.909	2.5384	0.00301036	Up	0.000578091	NA	NA	NA	K01191//alpha-mannosidase [EC:3.2.1.24]	gi|658025511|ref|XP_008348155.1|//PREDICTED: lysosomal alpha-mannosidase-like [Malus domestica]
Solyc10g081910.2	3318	463.797	137.591	-1.75311	5.65e-21	Down	2.03e-22	NA	NA	NA	K00924	gi|460407937|ref|XP_004249405.1|//PREDICTED: probable receptor protein kinase TMK1 [Solanum lycopersicum]
Solyc09g074530.3	1159	5905.65	498.803	-3.56556	0	Down	0	NA	NA	NA	K15382//solute carrier family 50 (sugar transporter)	gi|460403971|ref|XP_004247459.1|//PREDICTED: bidirectional sugar transporter NEC1 [Solanum lycopersicum]
Solyc08g079900.3	2247	52.678	9.66042	-2.44704	4.71e-05	Down	6.31e-06	NA	GO:0004175//endopeptidase activity;GO:0005515//protein binding	GO:0044092//negative regulation of molecular function;GO:0019538//protein metabolic process	K13199//plasminogen activator inhibitor 1 RNA-binding protein	gi|723724639|ref|XP_004245675.2|//PREDICTED: subtilisin-like protease [Solanum lycopersicum]
Solyc05g012020.3	1686	2113.83	6785.12	1.68252	1.03e-116	Up	4.73e-119	GO:0043231//intracellular membrane-bounded organelle	GO:0003677//DNA binding;GO:0001071//nucleic acid binding transcription factor activity	GO:0006351//transcription, DNA-templated	K09264//MADS-box transcription factor, plant;K09260//MADS-box transcription enhancer factor 2A	gi|350534764|ref|NP_001234670.1|//MADS-box transcription factor isoform 1 [Solanum lycopersicum]
Solyc12g098370.2	1093	218.423	101.384	-1.10729	1.31e-05	Down	1.6e-06	NA	NA	NA	K06236//collagen, type I, alpha;K14491//two-component response regulator ARR-B family;K14317//nuclear pore complex protein Nup214	gi|460415294|ref|XP_004252994.1|//PREDICTED: myb family transcription factor APL-like isoform X1 [Solanum lycopersicum]
Solyc06g074870.2	2217	93.2569	37.4074	-1.31789	0.00102239	Down	0.00017532	NA	NA	NA	K06670//cohesin complex subunit SCC1	gi|723710818|ref|XP_010322962.1|//PREDICTED: sister chromatid cohesion 1 protein 1 [Solanum lycopersicum]
Solyc07g008210.3	1036	52.9105	21.935	-1.27032	0.0208149	Down	0.00508388	NA	NA	NA	NA	gi|460394377|ref|XP_004242780.1|//PREDICTED: uncharacterized protein LOC101248118 [Solanum lycopersicum]
Solyc07g045430.3	582	47.0146	3.79644	-3.63039	2.17e-07	Down	2.07e-08	NA	NA	NA	NA	gi|460396013|ref|XP_004243574.1|//PREDICTED: nudix hydrolase 2-like [Solanum lycopersicum]
Solyc07g017950.3	1035	179.956	47.3889	-1.92502	2.35e-10	Down	1.68e-11	GO:0043231//intracellular membrane-bounded organelle	GO:0016831//carboxy-lyase activity;GO:0016491//oxidoreductase activity	GO:0043094//cellular metabolic compound salvage;GO:0071704//organic substance metabolic process	K01602//ribulose-bisphosphate carboxylase small chain [EC:4.1.1.39]	gi|460395003|ref|XP_004243079.1|//PREDICTED: ribulose bisphosphate carboxylase small chain clone 512-like [Solanum lycopersicum]
Solyc03g123860.3	3628	129.936	50.7884	-1.35524	5.99e-05	Down	8.16e-06	GO:0016020//membrane	GO:0032559//adenyl ribonucleotide binding;GO:0004672//protein kinase activity	GO:0006464//cellular protein modification process	K17422//large subunit ribosomal protein L41;K13420//LRR receptor-like serine/threonine-protein kinase FLS2 [EC:2.7.11.1]	gi|460379523|ref|XP_004235511.1|//PREDICTED: receptor-like protein kinase [Solanum lycopersicum]
Solyc06g084280.1	480	9.71288	37.6689	1.9554	0.00227313	Up	0.000422365	NA	NA	NA	NA	gi|460393864|ref|XP_004242528.1|//PREDICTED: protein FANTASTIC FOUR 3-like [Solanum lycopersicum]
Solyc09g090630.2	3043	23.3651	6.65616	-1.81159	0.0224651	Down	0.00555098	NA	NA	NA	K11420//euchromatic histone-lysine N-methyltransferase [EC:2.1.1.43]	gi|460404940|ref|XP_004247936.1|//PREDICTED: histone-lysine N-methyltransferase SUVR2 isoform X1 [Solanum lycopersicum]
Solyc12g036325.1	3262	225.591	66.0592	-1.77188	6.1e-11	Down	4.16e-12	NA	NA	NA	K04733//interleukin-1 receptor-associated kinase 4 [EC:2.7.11.1]	gi|723750291|ref|XP_004252427.2|//PREDICTED: probable serine/threonine-protein kinase At1g18390 isoform X1 [Solanum lycopersicum]
Solyc04g007650.3	6268	1003.01	397.759	-1.33437	3.13e-20	Down	1.16e-21	NA	NA	NA	K00921//1-phosphatidylinositol-3-phosphate 5-kinase [EC:2.7.1.150]	gi|723690276|ref|XP_010319394.1|//PREDICTED: putative 1-phosphatidylinositol-3-phosphate 5-kinase FAB1C [Solanum lycopersicum]
Solyc11g072600.2	1584	57.3813	14.319	-2.00265	0.00029176	Down	4.5e-05	NA	NA	NA	K09284//AP2-like factor, euAP2 lineage	gi|723744446|ref|XP_010313188.1|//PREDICTED: AP2 transcription factor SlAP2d isoform X1 [Solanum lycopersicum]
Solyc03g118970.3	1822	383.254	114.807	-1.73909	5.67e-16	Down	2.71e-17	NA	NA	NA	K03327//multidrug resistance protein, MATE family	gi|460380042|ref|XP_004235767.1|//PREDICTED: MATE efflux family protein 5 [Solanum lycopersicum]
Solyc12g011040.2	4183	92.9862	260.461	1.48598	1.92e-09	Up	1.47e-10	NA	GO:0016702//oxidoreductase activity, acting on single donors with incorporation of molecular oxygen, incorporation of two atoms of oxygen;GO:0046914//transition metal ion binding	GO:0006633//fatty acid biosynthetic process	K00454//lipoxygenase [EC:1.13.11.12]	gi|460412862|ref|XP_004251816.1|//PREDICTED: linoleate 13S-lipoxygenase 2-1, chloroplastic-like [Solanum lycopersicum]
Solyc01g096860.2	1179	206.738	30.6243	-2.75505	2.35e-17	Down	1.03e-18	NA	NA	NA	K09285//AP2-like factor, ANT lineage	gi|460370787|ref|XP_004231231.1|//PREDICTED: ethylene-responsive transcription factor WRI1 [Solanum lycopersicum]
Solyc03g121040.3	1183	1554.73	3388.49	1.12398	5.43e-32	Up	1.24e-33	NA	NA	NA	NA	gi|723685104|ref|XP_004236398.2|//PREDICTED: clavaminate synthase-like protein At3g21360 [Solanum lycopersicum]
Solyc01g094910.3	2394	1607.24	420.977	-1.93277	1.79e-69	Down	1.64e-71	GO:0031224//intrinsic component of membrane	GO:0050664//oxidoreductase activity, acting on NAD(P)H, oxygen as acceptor;GO:0046914//transition metal ion binding;GO:0050662//coenzyme binding	GO:0008152//metabolic process	K13447//respiratory burst oxidase [EC:1.6.3.- 1.11.1.-]	gi|929981603|ref|NP_001234329.2|//ferric-chelate reductase [Solanum lycopersicum]
Solyc06g076160.3	564	25.8438	165.37	2.67781	2.03e-14	Up	1.06e-15	NA	GO:0005506//iron ion binding;GO:0016491//oxidoreductase activity	GO:0008152//metabolic process	K00512//steroid 17alpha-monooxygenase / 17alpha-hydroxyprogesterone deacetylase [EC:1.14.14.19 1.14.14.32]	gi|460391230|ref|XP_004241226.1|//PREDICTED: cytochrome P450 71A9-like [Solanum lycopersicum]
Solyc09g064270.3	2909	381.441	124.769	-1.6122	2.58e-15	Down	1.27e-16	NA	NA	NA	K04733//interleukin-1 receptor-associated kinase 4 [EC:2.7.11.1];K13430//serine/threonine-protein kinase PBS1 [EC:2.7.11.1];K04730//interleukin-1 receptor-associated kinase 1 [EC:2.7.11.1]	gi|460403283|ref|XP_004247122.1|//PREDICTED: receptor-like serine/threonine-protein kinase ALE2 [Solanum lycopersicum]
Solyc11g061700.2	3605	55.1326	4.84371	-3.50872	4.53e-08	Down	4e-09	NA	NA	NA	K09955//uncharacterized protein	gi|460411864|ref|XP_004251324.1|//PREDICTED: uncharacterized protein LOC101267484 [Solanum lycopersicum]
Solyc01g111230.3	645	114.526	4.37902	-4.70892	2.58e-16	Down	1.21e-17	NA	NA	NA	K01870//isoleucyl-tRNA synthetase [EC:6.1.1.5];K19027//zinc finger FYVE domain-containing protein 26	gi|723666264|ref|XP_010315363.1|//PREDICTED: dirigent protein 23-like [Solanum lycopersicum]
Solyc08g005560.3	2416	980.156	203.582	-2.2674	1.64e-57	Down	1.94e-59	NA	NA	NA	K17893//ubiquinol oxidase [EC:1.10.3.11]	gi|460397755|ref|XP_004244432.1|//PREDICTED: uncharacterized protein LOC101248222 isoform X2 [Solanum lycopersicum]
Solyc03g117150.3	6750	27.7459	81.9278	1.56208	0.000488248	Up	7.85e-05	GO:0031224//intrinsic component of membrane	GO:0042625//ATPase coupled ion transmembrane transporter activity;GO:0032559//adenyl ribonucleotide binding	GO:0009206//purine ribonucleoside triphosphate biosynthetic process;GO:0006811//ion transport;GO:0009207//purine ribonucleoside triphosphate catabolic process	K01535//H+-transporting ATPase [EC:3.6.3.6]	gi|460380355|ref|XP_004235922.1|//PREDICTED: plasma membrane ATPase 4 [Solanum lycopersicum]
Solyc10g005200.3	1792	424.408	177.407	-1.25839	1.15e-11	Down	7.3e-13	NA	NA	NA	NA	gi|460405890|ref|XP_004248407.1|//PREDICTED: uncharacterized protein LOC101259294 [Solanum lycopersicum]
Solyc12g006630.2	942	12.9704	2.51612	-2.36595	0.0144565	Down	0.00335575	NA	NA	NA	K10418//dynein light chain LC8-type	gi|460412360|ref|XP_004251569.1|//PREDICTED: uncharacterized protein LOC101264095 [Solanum lycopersicum]
Solyc02g069930.1	960	434.732	1240.78	1.51305	4.58e-28	Up	1.22e-29	NA	NA	NA	K01054//acylglycerol lipase [EC:3.1.1.23]	gi|970010788|ref|XP_015066297.1|//PREDICTED: caffeoylshikimate esterase-like [Solanum pennellii]
Solyc02g063542.1	2361	1248.49	2798.95	1.1647	2.67e-36	Up	5.4e-38	GO:0031224//intrinsic component of membrane	GO:0004497//monooxygenase activity;GO:0050662//coenzyme binding	GO:0008152//metabolic process	K00511//squalene monooxygenase [EC:1.14.14.17]	gi|815930012|ref|NP_001295264.1|//squalene epoxidase 3-like [Solanum lycopersicum]
Solyc09g082570.3	1186	110.417	257.999	1.2244	3.68e-07	Up	3.6e-08	NA	NA	NA	K06630//14-3-3 protein epsilon	gi|460404245|ref|XP_004247594.1|//PREDICTED: uncharacterized protein LOC101254238 [Solanum lycopersicum]
Solyc03g007430.3	1982	738.387	1880.36	1.34856	1.05e-42	Up	1.78e-44	GO:0016020//membrane	NA	NA	K15119//solute carrier family 25, member 39/40	gi|460376796|ref|XP_004234182.1|//PREDICTED: mitochondrial carrier protein MTM1 [Solanum lycopersicum]
Solyc02g032660.3	1828	83.5891	34.7811	-1.26501	0.00360994	Down	0.000709668	GO:0044464//cell part	GO:0015291//secondary active transmembrane transporter activity	GO:0015893//drug transport	K03327//multidrug resistance protein, MATE family	gi|460371569|ref|XP_004231608.1|//PREDICTED: protein TRANSPARENT TESTA 12-like [Solanum lycopersicum]
Solyc06g043113.1	1455	20.0978	45.9686	1.19361	0.0414349	Up	0.0112702	NA	NA	NA	K12448//UDP-arabinose 4-epimerase [EC:5.1.3.5];K04460//serine/threonine-protein phosphatase 5 [EC:3.1.3.16]	gi|460390248|ref|XP_004240750.1|//PREDICTED: serine/threonine-protein phosphatase 7 long form homolog [Solanum lycopersicum]
Solyc04g057940.3	5092	190.364	27.3504	-2.79912	8.78e-17	Down	3.99e-18	NA	NA	NA	K01876//aspartyl-tRNA synthetase [EC:6.1.1.12];K08332	gi|723691836|ref|XP_010319718.1|//PREDICTED: putative E3 ubiquitin-protein ligase LIN-1 isoform X2 [Solanum lycopersicum]
Solyc08g079370.2	1631	199.359	35.8375	-2.47583	2.11e-15	Down	1.03e-16	NA	NA	NA	K00512//steroid 17alpha-monooxygenase / 17alpha-hydroxyprogesterone deacetylase [EC:1.14.14.19 1.14.14.32]	gi|460401258|ref|XP_004246143.1|//PREDICTED: flavonoid 3'-monooxygenase-like [Solanum lycopersicum]
Solyc10g083670.2	1218	465.191	213.628	-1.12272	1.3e-10	Down	9.11e-12	NA	NA	NA	K13680//beta-mannan synthase [EC:2.4.1.32]	gi|460408050|ref|XP_004249461.1|//PREDICTED: glucomannan 4-beta-mannosyltransferase 9 [Solanum lycopersicum]
Solyc05g012510.3	3171	1542.18	615.085	-1.32611	6.32e-32	Down	1.45e-33	GO:0009536//plastid	GO:0016758//transferase activity, transferring hexosyl groups;GO:0048037//cofactor binding	GO:0044238//primary metabolic process	K00688//glycogen phosphorylase [EC:2.4.1.1]	gi|460386770|ref|XP_004239069.1|//PREDICTED: alpha-1,4 glucan phosphorylase L-2 isozyme, chloroplastic/amyloplastic [Solanum lycopersicum]
Solyc01g080070.3	2135	823.699	290.835	-1.50192	3.65e-27	Down	1.01e-28	NA	NA	NA	K10878//meiotic recombination protein SPO11;K07213//copper chaperone	gi|460367150|ref|XP_004229438.1|//PREDICTED: neurogenic protein mastermind-like [Solanum lycopersicum]
Solyc04g012155.1	234	2.98735	27.7422	3.21514	7.19e-05	Up	9.91e-06	NA	NA	NA	K17435//large subunit ribosomal protein L54	gi|971549519|ref|XP_015163984.1|//PREDICTED: 54S ribosomal protein L37, mitochondrial-like [Solanum tuberosum]
Solyc03g083400.3	1227	273.018	91.0258	-1.58465	2.24e-11	Down	1.46e-12	NA	NA	NA	K03539//ribonuclease P/MRP protein subunit RPP1 [EC:3.1.26.5]	gi|970013254|ref|XP_015067590.1|//PREDICTED: zinc finger protein CONSTANS-LIKE 6 isoform X1 [Solanum pennellii]
Solyc12g007230.2	1359	268.554	117.485	-1.19274	3.37e-07	Down	3.28e-08	NA	NA	NA	K14484//auxin-responsive protein IAA	gi|525313319|ref|NP_001266052.1|//IAA8 [Solanum lycopersicum]
Solyc09g005880.1	1359	12.4916	1.49398	-3.06373	0.00154525	Down	0.000276049	NA	NA	NA	NA	gi|723728650|ref|XP_010326048.1|//PREDICTED: probable membrane-associated kinase regulator 3 [Solanum lycopersicum]
Solyc03g093360.3	807	335.656	86.4577	-1.95692	4.61e-18	Down	1.95e-19	NA	NA	NA	NA	gi|460378836|ref|XP_004235174.1|//PREDICTED: lipoxygenase homology domain-containing protein 1-like [Solanum lycopersicum]
Solyc06g035520.3	1520	26.2518	59.8227	1.18827	0.0245287	Up	0.00613931	NA	NA	NA	K14493//gibberellin receptor GID1 [EC:3.-.-.-]	gi|460390244|ref|XP_004240748.1|//PREDICTED: probable carboxylesterase 120 [Solanum lycopersicum]
Solyc06g051460.3	3801	106.89	24.471	-2.12699	1.19e-07	Down	1.1e-08	NA	NA	NA	K03695//ATP-dependent Clp protease ATP-binding subunit ClpB	gi|460390640|ref|XP_004240936.1|//PREDICTED: uncharacterized protein LOC101252191 [Solanum lycopersicum]
Solyc09g009340.2	3397	332.518	725.325	1.1252	5.45e-15	Up	2.74e-16	GO:0043231//intracellular membrane-bounded organelle	GO:0046914//transition metal ion binding;GO:0004518//nuclease activity	GO:0022403//cell cycle phase;GO:0006281//DNA repair	K10865//double-strand break repair protein MRE11	gi|723727921|ref|XP_004246548.2|//PREDICTED: double-strand break repair protein MRE11 [Solanum lycopersicum]
Solyc10g080880.2	2444	141.931	351.089	1.30665	3.56e-10	Up	2.58e-11	GO:0031224//intrinsic component of membrane	NA	GO:0006810//transport	K13947//auxin efflux carrier family	gi|350535621|ref|NP_001234204.1|//auxin efflux facilitator SlPIN7 [Solanum lycopersicum]
Solyc04g081990.3	1913	304.181	113.36	-1.42402	8.86e-11	Down	6.1e-12	NA	NA	GO:0006810//transport	NA	gi|460385405|ref|XP_004238394.1|//PREDICTED: uncharacterized protein LOC101248671 [Solanum lycopersicum]
Solyc10g083400.1	1494	339.54	1274.78	1.9086	6.14e-58	Up	7.26e-60	NA	GO:0005506//iron ion binding;GO:0016712//oxidoreductase activity, acting on paired donors, with incorporation or reduction of molecular oxygen, reduced flavin or flavoprotein as one donor, and incorporation of one atom of oxygen	GO:0008152//metabolic process	K13407//fatty acid omega-hydroxylase [EC:1.14.-.-]	gi|460408018|ref|XP_004249445.1|//PREDICTED: cytochrome P450 94C1-like [Solanum lycopersicum]
Solyc04g080830.3	2876	178.329	84.2709	-1.08143	0.00013178	Down	1.9e-05	NA	NA	NA	K03452//magnesium/proton exchanger;K17710//pentatricopeptide repeat domain-containing protein 1	gi|460385842|ref|XP_004238610.1|//PREDICTED: pentatricopeptide repeat-containing protein At1g19720 [Solanum lycopersicum]
Solyc02g076690.3	1902	231.888	71.3095	-1.70126	4.84e-11	Down	3.26e-12	NA	NA	NA	K16290//xylem cysteine proteinase [EC:3.4.22.-];K16292//KDEL-tailed cysteine endopeptidase [EC:3.4.22.-]	gi|460374489|ref|XP_004233043.1|//PREDICTED: low-temperature-induced cysteine proteinase-like [Solanum lycopersicum]
Solyc03g095250.3	5864	375.572	150.151	-1.32268	3.14e-11	Down	2.09e-12	NA	NA	NA	K02184//formin 2	gi|723683275|ref|XP_010318215.1|//PREDICTED: uncharacterized protein LOC101251662 isoform X1 [Solanum lycopersicum]
Solyc09g007020.2	1467	138.005	65.0277	-1.08559	0.000785166	Down	0.000131224	NA	NA	GO:0006952//defense response;GO:0001906//cell killing	K13449//pathogenesis-related protein 1	gi|643728186|gb|KDP36354.1|//hypothetical protein JCGZ_09851 [Jatropha curcas]
Solyc06g031697.1	1547	161.076	13.4251	-3.58473	3.47e-19	Down	1.37e-20	NA	NA	NA	K07874//Ras-related protein Rab-1A;K01623//fructose-bisphosphate aldolase, class I [EC:4.1.2.13]	gi|460390294|ref|XP_004240770.1|//PREDICTED: WAT1-related protein At2g39510 [Solanum lycopersicum]
Solyc08g067940.3	697	8.85764	1.89379	-2.22565	0.031928	Down	0.00834066	NA	NA	NA	NA	gi|970046183|ref|XP_015084591.1|//PREDICTED: uncharacterized protein LOC107028051 [Solanum pennellii]
Solyc02g036320.1	192	10.5823	37.6856	1.83236	0.00397306	Up	0.000787251	GO:0031224//intrinsic component of membrane;GO:0009521//photosystem;GO:0009534//chloroplast thylakoid	GO:0046872//metal ion binding;GO:0046906//tetrapyrrole binding;GO:0051536//iron-sulfur cluster binding	GO:0006464//cellular protein modification process;GO:0006091//generation of precursor metabolites and energy;GO:0051234//establishment of localization	K02690//photosystem I P700 chlorophyll a apoprotein A2	gi|691192164|gb|AIR76423.1|//photosystem I P700 apoprotein A2 (chloroplast) [Dendrobium catenatum]
Solyc11g071970.2	3778	212.671	97.6716	-1.12261	2.7e-05	Down	3.47e-06	NA	NA	NA	K08857//NIMA (never in mitosis gene a)-related kinase 1/4/5 [EC:2.7.11.1]	gi|460412093|ref|XP_004251437.1|//PREDICTED: serine/threonine-protein kinase Nek5-like [Solanum lycopersicum]
Solyc12g008350.2	687	142.694	23.0032	-2.63302	1.65e-12	Down	9.81e-14	GO:0043231//intracellular membrane-bounded organelle	GO:0001071//nucleic acid binding transcription factor activity;GO:0003676//nucleic acid binding	GO:0006351//transcription, DNA-templated	K09286//EREBP-like factor	gi|350536451|ref|NP_001234759.1|//dehydration responsive element binding protein [Solanum lycopersicum]
Solyc04g077010.3	3171	322.531	155.301	-1.05437	3.73e-07	Down	3.65e-08	GO:0016020//membrane	GO:0000166//nucleotide binding;GO:0004672//protein kinase activity	NA	K00924	gi|460384692|ref|XP_004238044.1|//PREDICTED: receptor-like protein kinase HSL1 [Solanum lycopersicum]
Solyc02g079980.3	1568	69.8813	7.52361	-3.21541	9.71e-09	Down	7.97e-10	NA	NA	NA	NA	gi|460373906|ref|XP_004232753.1|//PREDICTED: uncharacterized protein LOC101265296 isoform X2 [Solanum lycopersicum]
Solyc11g011330.2	1202	16.8805	43.2119	1.35607	0.0221728	Up	0.00546876	NA	GO:0046914//transition metal ion binding;GO:0003824//catalytic activity	GO:0008152//metabolic process	K00083//cinnamyl-alcohol dehydrogenase [EC:1.1.1.195]	gi|460409530|ref|XP_004250191.1|//PREDICTED: 8-hydroxygeraniol dehydrogenase-like [Solanum lycopersicum]
Solyc07g052990.1	240	82.7015	181.06	1.13048	0.000317031	Up	4.93e-05	NA	NA	NA	NA	gi|460395724|ref|XP_004243431.1|//PREDICTED: uncharacterized protein LOC101267719 [Solanum lycopersicum]
Solyc04g010200.1	2157	136.964	725.039	2.40426	3.01e-49	Up	4.29e-51	NA	GO:0000166//nucleotide binding;GO:0017111//nucleoside-triphosphatase activity	NA	K05681//ATP-binding cassette, subfamily G (WHITE), member 2	gi|460382087|ref|XP_004236771.1|//PREDICTED: ABC transporter G family member 6-like [Solanum lycopersicum]
Solyc05g032620.1	201	33.1493	10.3365	-1.68123	0.0129158	Down	0.00295582	NA	NA	NA	NA	NA
Solyc07g065185.1	2530	22.9634	60.2954	1.39271	0.00596948	Up	0.00123926	NA	NA	NA	NA	gi|970040887|ref|XP_015081835.1|//PREDICTED: uncharacterized protein LOC107025570 [Solanum pennellii]
Solyc10g084660.2	1381	41.6625	16.5966	-1.32786	0.0317801	Down	0.00829541	GO:0044464//cell part	GO:0008092//cytoskeletal protein binding	NA	K05765//cofilin	gi|460408187|ref|XP_004249528.1|//PREDICTED: actin-depolymerizing factor 1-like [Solanum lycopersicum]
Solyc03g118630.3	1071	72.845	31.9763	-1.18783	0.00905425	Down	0.00197915	NA	NA	NA	NA	gi|565349060|ref|XP_006341516.1|//PREDICTED: uncharacterized protein At3g17950 [Solanum tuberosum]
Solyc12g007070.2	1852	820.374	1987.9	1.27689	4.94e-40	Up	8.95e-42	NA	NA	NA	K09419//heat shock transcription factor, other eukaryote	gi|460412429|ref|XP_004251603.1|//PREDICTED: heat stress transcription factor C-1 [Solanum lycopersicum]
Solyc08g006730.1	681	48.2895	97.3157	1.01096	0.0138693	Up	0.00319978	GO:0044424//intracellular part	GO:0016407//acetyltransferase activity	NA	NA	gi|460397929|ref|XP_004244517.1|//PREDICTED: tyramine N-feruloyltransferase 4/11-like [Solanum lycopersicum]
Solyc03g025350.3	2301	140.384	33.0548	-2.08645	3.66e-09	Down	2.9e-10	NA	NA	NA	NA	gi|460377280|ref|XP_004234421.1|//PREDICTED: putative transporter arsB [Solanum lycopersicum]
Solyc12g044450.2	1290	57.5076	9.54872	-2.59037	3.64e-06	Down	4.1e-07	NA	NA	NA	NA	gi|723751041|ref|XP_010314298.1|//PREDICTED: protein trichome birefringence-like 42 [Solanum lycopersicum]
Solyc06g072330.3	1819	33.8346	113.545	1.7467	2.29e-06	Up	2.51e-07	NA	GO:0005515//protein binding	NA	K09539//DnaJ homolog subfamily C member 19	gi|460391730|ref|XP_004241472.1|//PREDICTED: mitochondrial import inner membrane translocase subunit TIM14-3-like [Solanum lycopersicum]
Solyc02g081550.3	7647	985.233	2345.45	1.25133	1.19e-43	Up	1.98e-45	GO:0044464//cell part	GO:0004175//endopeptidase activity;GO:0032559//adenyl ribonucleotide binding;GO:0016462//pyrophosphatase activity	GO:0019538//protein metabolic process;GO:0006915//apoptotic process;GO:0009057//macromolecule catabolic process	K03798//cell division protease FtsH [EC:3.4.24.-]	gi|350535368|ref|NP_001234191.1|//FtsH protease [Solanum lycopersicum]
Solyc09g065670.3	1829	374.623	105.035	-1.83457	9.22e-19	Down	3.74e-20	NA	NA	NA	K14794//ribosomal RNA-processing protein 12;K12309//beta-galactosidase [EC:3.2.1.23]	gi|460403443|ref|XP_004247200.1|//PREDICTED: zinc finger protein NUTCRACKER [Solanum lycopersicum]
Solyc01g056945.1	1299	2.29328	10.9215	2.25168	0.0244565	Up	0.00611826	NA	NA	NA	K03006//DNA-directed RNA polymerase II subunit RPB1 [EC:2.7.7.6];K16570//gamma-tubulin complex component 3;K03549//KUP system potassium uptake protein;K14833//nucleolar complex protein 2;K18195//rhamnogalacturonan endolyase [EC:4.2.2.23]	gi|698453915|ref|XP_009780054.1|//PREDICTED: uncharacterized protein LOC104229168, partial [Nicotiana sylvestris]
Solyc08g076250.2	2986	195.855	8.64776	-4.50132	2.91e-25	Down	8.74e-27	NA	NA	NA	K00512//steroid 17alpha-monooxygenase / 17alpha-hydroxyprogesterone deacetylase [EC:1.14.14.19 1.14.14.32]	gi|460400846|ref|XP_004245943.1|//PREDICTED: premnaspirodiene oxygenase-like [Solanum lycopersicum]
Solyc10g050990.1	210	207.449	456.095	1.13658	8.29e-11	Up	5.7e-12	NA	NA	NA	NA	NA
Solyc12g062345.1	2511	4.36141	36.9329	3.08204	1.57e-05	Up	1.95e-06	NA	NA	NA	K03549//KUP system potassium uptake protein;K12447//UDP-sugar pyrophosphorylase [EC:2.7.7.64];K13420//LRR receptor-like serine/threonine-protein kinase FLS2 [EC:2.7.11.1]	gi|460395086|ref|XP_004243119.1|//PREDICTED: uncharacterized protein LOC101247933 [Solanum lycopersicum]
Solyc09g090970.3	1491	6379.69	13552.7	1.08702	1.79e-46	Up	2.75e-48	NA	NA	GO:0006950//response to stress	K14496//abscisic acid receptor PYR/PYL family	gi|806776543|ref|NP_001234352.2|//TSI-1 protein [Solanum lycopersicum]
Solyc01g017600.3	1458	82.1331	16.9744	-2.2746	7.04e-07	Down	7.15e-08	NA	NA	NA	K03695//ATP-dependent Clp protease ATP-binding subunit ClpB	gi|460364885|ref|XP_004228340.1|//PREDICTED: transmembrane protein 45B-like [Solanum lycopersicum]
Solyc04g014850.3	1515	13.8867	2.54049	-2.45053	0.00996584	Down	0.00221131	NA	NA	NA	NA	gi|460381864|ref|XP_004236661.1|//PREDICTED: uncharacterized protein LOC101259429 [Solanum lycopersicum]
Solyc04g011340.3	1555	76.9605	33.1456	-1.2153	0.00744527	Down	0.00159115	NA	NA	NA	K01623//fructose-bisphosphate aldolase, class I [EC:4.1.2.13]	gi|460382063|ref|XP_004236759.1|//PREDICTED: WAT1-related protein At2g39510 [Solanum lycopersicum]
Solyc10g061830.2	189	9.0717	29.9957	1.72531	0.0283144	Up	0.00725117	GO:0031224//intrinsic component of membrane;GO:0009521//photosystem;GO:0009534//chloroplast thylakoid	GO:0009055//electron carrier activity;GO:0046906//tetrapyrrole binding	GO:0006464//cellular protein modification process;GO:0009767//photosynthetic electron transport chain	K02705//photosystem II CP43 chlorophyll apoprotein	gi|757813476|gb|AJO25226.1|//photosystem II 44 kDa protein (chloroplast) [Diplopanax stachyanthus]
Solyc01g090790.3	2006	286.629	122.845	-1.22235	6.97e-08	Down	6.27e-09	NA	NA	NA	K16189//phytochrome-interacting factor 4;K12126//phytochrome-interacting factor 3	gi|460367846|ref|XP_004229781.1|//PREDICTED: transcription factor UNE10 [Solanum lycopersicum]
Solyc01g104650.3	2458	2440.36	5301.24	1.11924	5.02e-54	Up	6.46e-56	NA	NA	NA	K14432//ABA responsive element binding factor	gi|460369486|ref|XP_004230593.1|//PREDICTED: G-box-binding factor 4-like isoform X1 [Solanum lycopersicum]
Solyc11g007540.2	1877	74.0905	2.75747	-4.74787	5.14e-12	Down	3.17e-13	NA	GO:0005506//iron ion binding;GO:0016491//oxidoreductase activity	GO:0008152//metabolic process	K00517	gi|723741038|ref|XP_010312564.1|//PREDICTED: cytochrome P450 77A1 [Solanum lycopersicum]
Solyc00g136260.1	411	214.418	72.3829	-1.56671	7.3e-09	Down	5.95e-10	NA	GO:0046872//metal ion binding	NA	K19037//E3 ubiquitin-protein ligase ATL23 [EC:2.3.2.27]	gi|723754667|ref|XP_010315023.1|//PREDICTED: E3 ubiquitin-protein ligase ATL23-like [Solanum lycopersicum]
Solyc07g005960.3	1872	366.769	76.4345	-2.26258	2.34e-23	Down	7.62e-25	NA	GO:0004180//carboxypeptidase activity	GO:0019538//protein metabolic process	K16297//serine carboxypeptidase-like clade II [EC:3.4.16.-]	gi|460394053|ref|XP_004242620.1|//PREDICTED: serine carboxypeptidase II-2 [Solanum lycopersicum]
Solyc06g009940.1	219	7.44374	30.149	2.01801	0.00507893	Up	0.00103362	GO:0044425//membrane part;GO:0009507//chloroplast;GO:0034357//photosynthetic membrane	GO:0051536//iron-sulfur cluster binding	GO:0044237//cellular metabolic process	K02689//photosystem I P700 chlorophyll a apoprotein A1	gi|973608021|gb|KUM51102.1|//Photosystem I P700 chlorophyll a apoprotein A1 (mitochondrion) [Picea glauca]
Solyc03g115850.3	1889	206.965	66.9888	-1.62739	2.01e-09	Down	1.55e-10	NA	NA	NA	K12581//CCR4-NOT transcription complex subunit 7/8;K13126//polyadenylate-binding protein;K05941//glutathione gamma-glutamylcysteinyltransferase [EC:2.3.2.15];K01054//acylglycerol lipase [EC:3.1.1.23]	gi|460380543|ref|XP_004236015.1|//PREDICTED: NAC domain-containing protein 100 [Solanum lycopersicum]
Solyc03g111935.1	2582	84.7895	12.2664	-2.78917	6.02e-09	Down	4.88e-10	NA	NA	NA	K00512//steroid 17alpha-monooxygenase / 17alpha-hydroxyprogesterone deacetylase [EC:1.14.14.19 1.14.14.32]	gi|460381087|ref|XP_004236284.1|//PREDICTED: cytochrome P450 71A4-like [Solanum lycopersicum]
Solyc09g007940.3	1459	66.2964	8.01715	-3.04777	4.28e-08	Down	3.77e-09	NA	GO:0019206//nucleoside kinase activity	GO:0043101//purine-containing compound salvage;GO:0006796//phosphate-containing compound metabolic process	K00856//adenosine kinase [EC:2.7.1.20]	gi|460402303|ref|XP_004246653.1|//PREDICTED: adenosine kinase 2-like [Solanum lycopersicum]
Solyc03g083920.1	471	8.94474	50.8156	2.50616	1.8e-05	Up	2.24e-06	NA	NA	NA	K13963//serpin B;K17604//zinc finger SWIM domain-containing protein 3	gi|295841810|dbj|BAJ06702.1|//unnamed protein product [Solanum lycopersicum]
Solyc01g080600.3	411	30.5041	3.17031	-3.26631	2.62e-05	Down	3.37e-06	GO:0043231//intracellular membrane-bounded organelle;GO:0000785//chromatin	GO:0003676//nucleic acid binding	GO:0034728//nucleosome organization	K11253//histone H3	gi|992271660|gb|KXG31833.1|//hypothetical protein SORBI_003G065000, partial [Sorghum bicolor]
Solyc03g025210.3	1885	23.9131	2.6542	-3.17146	0.000168768	Down	2.49e-05	NA	NA	NA	K03327//multidrug resistance protein, MATE family	gi|460377306|ref|XP_004234434.1|//PREDICTED: protein TRANSPARENT TESTA 12-like [Solanum lycopersicum]
Solyc03g059190.3	1251	44.6692	12.0506	-1.89018	0.00159234	Down	0.000285298	NA	GO:0016616//oxidoreductase activity, acting on the CH-OH group of donors, NAD or NADP as acceptor	GO:0008152//metabolic process	K00079//carbonyl reductase 1 [EC:1.1.1.184 1.1.1.189 1.1.1.197]	gi|460378212|ref|XP_004234867.1|//PREDICTED: (+)-neomenthol dehydrogenase [Solanum lycopersicum]
Solyc05g053620.3	896	1097.81	497.63	-1.14148	8.69e-20	Down	3.3e-21	NA	NA	NA	K16219//protein N-terminal methyltransferase [EC:2.1.1.244]	gi|460388416|ref|XP_004239863.1|//PREDICTED: putative F-box protein PP2-B12 [Solanum lycopersicum]
Solyc06g065680.3	2293	31.5891	7.28223	-2.11697	0.00252494	Down	0.000475498	NA	NA	NA	K06627//cyclin A	gi|970037848|ref|XP_015080256.1|//PREDICTED: cyclin-A2-2-like [Solanum pennellii]
Solyc03g117880.1	255	1.87611	13.0326	2.79631	0.00340581	Up	0.00066527	NA	NA	NA	NA	NA
Solyc10g079750.2	3836	30.4501	10.7782	-1.49832	0.033189	Down	0.00871114	NA	NA	NA	K14508//regulatory protein NPR1	gi|460407586|ref|XP_004249233.1|//PREDICTED: regulatory protein NPR5 [Solanum lycopersicum]
Solyc10g024420.2	6432	7759.12	19599.4	1.33684	1.26e-96	Up	7.9e-99	NA	NA	NA	K05665//ATP-binding cassette, subfamily C (CFTR/MRP), member 1	gi|460406162|ref|XP_004248540.1|//PREDICTED: putative ABC transporter C family member 15 isoform X1 [Solanum lycopersicum]
Solyc06g066580.3	1189	52.384	22.4153	-1.22464	0.0274117	Down	0.00697065	NA	NA	NA	K16189//phytochrome-interacting factor 4;K05765//cofilin	gi|460392274|ref|XP_004241742.1|//PREDICTED: transcription factor bHLH68-like isoform X2 [Solanum lycopersicum]
Solyc10g085460.2	4912	503.258	168.558	-1.57805	4.37e-19	Down	1.74e-20	NA	NA	NA	K19613//leucine-rich repeat protein SHOC2;K15078//structure-specific endonuclease subunit SLX1 [EC:3.6.1.-]	gi|723739659|ref|XP_010312313.1|//PREDICTED: putative disease resistance protein RGA3 isoform X1 [Solanum lycopersicum]
Solyc03g116230.3	852	601.844	175.055	-1.78158	4.64e-26	Down	1.33e-27	NA	GO:0030246//carbohydrate binding	GO:0050794//regulation of cellular process	K01183//chitinase [EC:3.2.1.14]	gi|269935957|dbj|BAI49996.1|//42KDa chitin-binding protein [Solanum lycopersicum var. cerasiforme]
Solyc11g063500.1	171	147.977	359.387	1.28017	9.81e-11	Up	6.78e-12	NA	NA	NA	NA	gi|442803210|gb|AGC78945.1|//hypothetical protein (mitochondrion) [Vicia faba]
Solyc05g005370.2	799	225.137	82.4179	-1.44978	1.81e-08	Down	1.53e-09	NA	NA	NA	K08065//nuclear transcription Y subunit beta	gi|723696815|ref|XP_010320572.1|//PREDICTED: nuclear transcription factor Y subunit B-6-like [Solanum lycopersicum]
Solyc12g056580.2	4175	1492.4	672.1	-1.15089	5e-28	Down	1.34e-29	NA	NA	NA	K10999//cellulose synthase A [EC:2.4.1.12]	gi|460414423|ref|XP_004252570.1|//PREDICTED: cellulose synthase A catalytic subunit 2 [UDP-forming]-like [Solanum lycopersicum]
Solyc08g066690.3	4117	23313.4	48064.6	1.04382	4.85e-67	Up	4.81e-69	NA	NA	NA	K18789//xylogalacturonan beta-1,3-xylosyltransferase [EC:2.4.2.41]	gi|460399283|ref|XP_004245171.1|//PREDICTED: probable glycosyltransferase At3g07620 [Solanum lycopersicum]
Solyc08g065320.3	1223	178.008	386.65	1.11908	4.34e-09	Up	3.47e-10	NA	NA	NA	NA	gi|350534758|ref|NP_001233902.1|//green ripe-like 1 [Solanum lycopersicum]
Solyc03g120410.3	477	82.5325	34.6958	-1.2502	0.0034038	Down	0.000664496	NA	NA	NA	K03768//peptidyl-prolyl cis-trans isomerase B (cyclophilin B) [EC:5.2.1.8]	gi|460379893|ref|XP_004235694.1|//PREDICTED: uncharacterized protein LOC101245338 [Solanum lycopersicum]
Solyc08g066500.3	3561	94.2198	17.5516	-2.42442	2.63e-08	Down	2.27e-09	NA	NA	NA	K09338//homeobox-leucine zipper protein	gi|460399251|ref|XP_004245155.1|//PREDICTED: homeobox-leucine zipper protein ATHB-15 isoform X2 [Solanum lycopersicum]
Solyc06g051960.3	2119	33.1073	4.82349	-2.779	0.000166802	Down	2.45e-05	NA	NA	NA	K01051//pectinesterase [EC:3.1.1.11]	gi|460390681|ref|XP_004240956.1|//PREDICTED: probable pectinesterase/pectinesterase inhibitor 34 [Solanum lycopersicum]
Solyc08g082210.3	654	108.198	323.968	1.58218	1.48e-13	Up	8.16e-15	NA	NA	NA	K09286//EREBP-like factor	gi|460399992|ref|XP_004245520.1|//PREDICTED: ethylene-responsive transcription factor ERF061-like [Solanum lycopersicum]
Solyc01g089880.3	743	83.8194	6.99768	-3.58234	3.88e-11	Down	2.59e-12	NA	NA	NA	K20359//PRA1 family protein 1	gi|460367747|ref|XP_004229732.1|//PREDICTED: uncharacterized protein LOC101253128 [Solanum lycopersicum]
Solyc01g090840.3	1100	31.6075	7.38498	-2.0976	0.0037563	Down	0.000740214	NA	NA	NA	NA	gi|723660542|ref|XP_010325535.1|//PREDICTED: zinc finger protein ZAT9-like [Solanum lycopersicum]
Solyc12g037930.2	656	16.1624	2.57292	-2.65116	0.00381878	Down	0.000753958	NA	NA	NA	NA	gi|723750338|ref|XP_010314201.1|//PREDICTED: uncharacterized protein LOC101259918 [Solanum lycopersicum]
Solyc08g005760.2	3022	835.917	3511.77	2.07077	1.64e-116	Up	7.57e-119	NA	GO:0016746//transferase activity, transferring acyl groups	NA	K19861//benzyl alcohol O-benzoyltransferase [EC:2.3.1.196 2.3.1.232]	gi|460398261|ref|XP_004244681.1|//PREDICTED: methanol O-anthraniloyltransferase [Solanum lycopersicum]
Solyc02g079500.4	1324	2386.33	549.451	-2.11873	1.24e-102	Down	7.19e-105	NA	GO:0016209//antioxidant activity;GO:0005506//iron ion binding;GO:0003824//catalytic activity	GO:0042743//hydrogen peroxide metabolic process;GO:0006950//response to stress	K00430//peroxidase [EC:1.11.1.7]	gi|823270909|ref|NP_001296245.1|//suberization-associated anionic peroxidase 1 precursor [Solanum lycopersicum]
Solyc07g009530.1	192	937.882	343.977	-1.4471	2.11e-25	Down	6.29e-27	NA	NA	NA	K01183//chitinase [EC:3.2.1.14]	gi|418729864|gb|AFX66979.1|//class I chitinase [Solanum tuberosum]
Solyc05g009320.3	825	106.481	9.15193	-3.54038	2.63e-13	Down	1.48e-14	NA	NA	NA	NA	gi|460386482|ref|XP_004238927.1|//PREDICTED: LOB domain-containing protein 42-like [Solanum lycopersicum]
Solyc12g040470.2	671	38.8457	2.16394	-4.16602	1.4e-07	Down	1.3e-08	NA	NA	NA	NA	NA
Solyc02g083760.3	1048	752.29	243.371	-1.62813	9.92e-29	Down	2.59e-30	NA	NA	NA	K14297//nuclear pore complex protein Nup98-Nup96;K12173//BRCA1-A complex subunit BRE	gi|460373380|ref|XP_004232498.1|//PREDICTED: pathogenesis-related protein 5 [Solanum lycopersicum]
Solyc00g021630.1	654	24.1949	53.5281	1.14559	0.0320373	Up	0.00837161	GO:0031224//intrinsic component of membrane;GO:0005740//mitochondrial envelope;GO:0030964//NADH dehydrogenase complex	GO:0050136//NADH dehydrogenase (quinone) activity	GO:0015980//energy derivation by oxidation of organic compounds;GO:0051234//establishment of localization	K03884//NADH-ubiquinone oxidoreductase chain 6 [EC:1.6.5.3]	gi|675895315|ref|YP_009049789.1|//NADH dehydrogenase subunit 6 (mitochondrion) [Capsicum annuum]
Solyc09g014350.3	1784	184.779	16.4487	-3.48976	2.21e-07	Down	2.1e-08	NA	GO:0016747//transferase activity, transferring acyl groups other than amino-acyl groups	NA	K13508//glycerol-3-phosphate acyltransferase [EC:2.3.1.15]	gi|460401656|ref|XP_004246333.1|//PREDICTED: glycerol-3-phosphate 2-O-acyltransferase 6 [Solanum lycopersicum]
Solyc09g074430.3	1245	64.9298	8.02144	-3.01695	7.21e-08	Down	6.5e-09	NA	GO:0016709//oxidoreductase activity, acting on paired donors, with incorporation or reduction of molecular oxygen, NAD(P)H as one donor, and incorporation of one atom of oxygen;GO:0000166//nucleotide binding;GO:0050662//coenzyme binding	GO:0008152//metabolic process	K11816//indole-3-pyruvate monooxygenase [EC:1.14.13.168]	gi|460403990|ref|XP_004247468.1|//PREDICTED: probable indole-3-pyruvate monooxygenase YUCCA10 [Solanum lycopersicum]
Solyc12g056600.3	1118	423.301	1595.63	1.91437	2.5e-69	Up	2.3e-71	NA	GO:0003824//catalytic activity	GO:0008152//metabolic process	K09841//xanthoxin dehydrogenase [EC:1.1.1.288]	gi|982742413|ref|NP_001238797.2|//short-chain dehydrogenase-reductase [Solanum lycopersicum]
Solyc01g107280.3	2373	41.3857	13.5536	-1.61046	0.00941225	Down	0.00207188	GO:0043231//intracellular membrane-bounded organelle	NA	NA	NA	gi|723665046|ref|XP_010315194.1|//PREDICTED: uncharacterized protein LOC104645409 isoform X1 [Solanum lycopersicum]
Solyc08g076080.3	2587	107.55	269.652	1.32609	6.79e-09	Up	5.51e-10	NA	NA	NA	K08235//xyloglucan:xyloglucosyl transferase [EC:2.4.1.207]	gi|460400890|ref|XP_004245964.1|//PREDICTED: probable xyloglucan endotransglucosylase/hydrolase protein 30 [Solanum lycopersicum]
Solyc07g052380.3	1659	60.3579	11.1659	-2.43445	7.81e-06	Down	9.28e-07	NA	NA	NA	K03327//multidrug resistance protein, MATE family	gi|460395802|ref|XP_004243470.1|//PREDICTED: protein TRANSPARENT TESTA 12 [Solanum lycopersicum]
Solyc08g079190.1	417	22.1678	2.63606	-3.07201	0.000324697	Down	5.05e-05	NA	NA	NA	K02883//large subunit ribosomal protein L18e;K11855//ubiquitin carboxyl-terminal hydrolase 36/42 [EC:3.4.19.12]	gi|460400415|ref|XP_004245730.1|//PREDICTED: 14 kDa proline-rich protein DC2.15-like [Solanum lycopersicum]
Solyc02g062340.3	1587	2965.06	557.081	-2.4121	8.99e-149	Down	3e-151	NA	GO:0016832//aldehyde-lyase activity	GO:0006007//glucose catabolic process	K01623//fructose-bisphosphate aldolase, class I [EC:4.1.2.13]	gi|460375513|ref|XP_004233550.1|//PREDICTED: fructose-bisphosphate aldolase 1, chloroplastic-like [Solanum lycopersicum]
Solyc01g109340.3	1371	374.36	118.899	-1.65469	1.13e-15	Down	5.49e-17	NA	GO:0046872//metal ion binding	NA	K10666//E3 ubiquitin-protein ligase RNF5 [EC:2.3.2.27]	gi|969996900|ref|XP_015065141.1|//PREDICTED: RING finger protein 5-like isoform X1 [Solanum pennellii]
Solyc03g005195.1	453	131.991	60.3885	-1.12809	0.00112681	Down	0.000195169	NA	GO:0043169//cation binding;GO:0051536//iron-sulfur cluster binding	GO:0006091//generation of precursor metabolites and energy	K02639//ferredoxin	gi|460376454|ref|XP_004234013.1|//PREDICTED: ferredoxin, root R-B2 [Solanum lycopersicum]
Solyc03g117840.3	891	262.598	56.0483	-2.22812	1.47e-17	Down	6.38e-19	NA	NA	NA	NA	gi|970019969|ref|XP_015071194.1|//PREDICTED: uncharacterized protein LOC107015442 [Solanum pennellii]
Solyc01g058720.3	1156	30.5849	6.88956	-2.15033	0.00360147	Down	0.000707812	NA	NA	NA	K02183//calmodulin	gi|460366278|ref|XP_004229015.1|//PREDICTED: calmodulin [Solanum lycopersicum]
Solyc10g083440.1	1344	2051.1	5632.66	1.45742	5.78e-87	Up	4.01e-89	NA	GO:0035251//UDP-glucosyltransferase activity	NA	K13269//kaempferol 3-O-beta-D-galactosyltransferase [EC:2.4.1.234];K10757//flavonol 3-O-glucosyltransferase [EC:2.4.1.91];K12930//anthocyanidin 3-O-glucosyltransferase [EC:2.4.1.115]	gi|460408022|ref|XP_004249447.1|//PREDICTED: anthocyanidin 3-O-glucosyltransferase-like [Solanum lycopersicum]
Solyc03g080080.3	2193	90.6067	43.1262	-1.07106	0.00820508	Down	0.00177291	NA	GO:0046872//metal ion binding	NA	K12603//CCR4-NOT transcription complex subunit 6 [EC:3.1.13.4];K18729//protein angel	gi|460378555|ref|XP_004235036.1|//PREDICTED: uncharacterized calcium-binding protein At1g02270 isoform X2 [Solanum lycopersicum]
Solyc02g086810.1	822	106.264	52.7308	-1.01093	0.0082041	Down	0.0017724	NA	NA	NA	NA	gi|460372971|ref|XP_004232296.1|//PREDICTED: uncharacterized protein LOC101250946 [Solanum lycopersicum]
Solyc11g006420.2	4628	116.248	33.4164	-1.79858	1.2e-06	Down	1.26e-07	NA	NA	NA	K01081//5'-nucleotidase [EC:3.1.3.5]	gi|723740695|ref|XP_010312504.1|//PREDICTED: uncharacterized protein LOC101257721 [Solanum lycopersicum]
Solyc00g007040.2	1741	4.07108	14.711	1.85341	0.0479426	Up	0.0133532	NA	NA	NA	K00799//glutathione S-transferase [EC:2.5.1.18]	gi|723753976|ref|XP_004253250.2|//PREDICTED: glutathione S-transferase L1-like [Solanum lycopersicum]
Solyc01g048590.2	234	9.71599	53.8491	2.47049	7.4e-05	Up	1.02e-05	GO:0043234//protein complex;GO:0044425//membrane part;GO:0044446//intracellular organelle part;GO:0009507//chloroplast;GO:0034357//photosynthetic membrane	GO:0009055//electron carrier activity;GO:0046872//metal ion binding	GO:0022900//electron transport chain;GO:0019684//photosynthesis, light reaction	K02703//photosystem II P680 reaction center D1 protein [EC:1.10.3.9]	gi|671726966|gb|AII84534.1|//photosystem II 32 kDa protein (chloroplast) [Jungermannia atrovirens]
Solyc01g009245.1	540	25.7247	8.17782	-1.65337	0.0290189	Down	0.00746569	NA	NA	NA	NA	gi|460365148|ref|XP_004228466.1|//PREDICTED: uncharacterized protein LOC101249750 [Solanum lycopersicum]
Solyc12g094400.2	1941	143.481	27.7008	-2.37286	1.7e-11	Down	1.1e-12	NA	NA	NA	NA	gi|460415722|ref|XP_004253206.1|//PREDICTED: uncharacterized protein LOC101250386 [Solanum lycopersicum]
Solyc01g108880.3	1732	792.983	3944.23	2.31438	3.61e-174	Up	7.86e-177	NA	NA	NA	K05282//gibberellin 20-oxidase [EC:1.14.11.12];K06892//feruloyl-CoA ortho-hydroxylase [EC:1.14.11.-]	gi|460369969|ref|XP_004230829.1|//PREDICTED: flavonol synthase/flavanone 3-hydroxylase-like [Solanum lycopersicum]
Solyc05g005350.2	818	355.464	80.0409	-2.15089	2.42e-22	Down	8.12e-24	NA	NA	NA	K08065//nuclear transcription Y subunit beta	gi|460387352|ref|XP_004239341.1|//PREDICTED: nuclear transcription factor Y subunit B-6-like isoform X2 [Solanum lycopersicum]
Solyc12g010600.2	3755	10.6709	1.94464	-2.4561	0.0138706	Down	0.00320102	NA	GO:0034062//5'-3' RNA polymerase activity;GO:0001882//nucleoside binding;GO:0003676//nucleic acid binding	GO:0010467//gene expression	K03010//DNA-directed RNA polymerase II subunit RPB2 [EC:2.7.7.6]	gi|350539902|ref|NP_001234825.1|//RNA polymerase II second largest subunit [Solanum lycopersicum]
Solyc09g015140.2	848	34.1971	85.6788	1.32506	0.00310147	Up	0.000599269	NA	NA	NA	K07466//replication factor A1	gi|723726857|ref|XP_010325772.1|//PREDICTED: uncharacterized protein LOC101258482 [Solanum lycopersicum]
Solyc11g027645.1	711	46.805	243.082	2.37671	1.18e-16	Up	5.44e-18	NA	NA	NA	NA	gi|947068971|gb|KRH17862.1|//hypothetical protein GLYMA_13G022700 [Glycine max]
Solyc09g011260.2	2295	22.6493	3.11857	-2.86051	0.000582233	Down	9.48e-05	NA	NA	NA	K03283//heat shock 70kDa protein 1/8;K16219//protein N-terminal methyltransferase [EC:2.1.1.244]	gi|723729057|ref|XP_004246862.2|//PREDICTED: uncharacterized protein LOC101250920 [Solanum lycopersicum]
Solyc04g078350.1	498	9.71968	1.42447	-2.77048	0.00557327	Down	0.00114718	NA	NA	NA	K19747//BAHD acyltransferase [EC:2.3.1.-];K14685//solute carrier family 40 (iron-regulated transporter), member 1	gi|565403966|ref|XP_006367422.1|//PREDICTED: uncharacterized acetyltransferase At3g50280-like [Solanum tuberosum]
Solyc07g065110.1	315	17.7299	4.56229	-1.95835	0.0262941	Down	0.00665687	NA	NA	NA	K02605//origin recognition complex subunit 3	gi|723718178|ref|XP_010324294.1|//PREDICTED: putative lipid-transfer protein DIR1 [Solanum lycopersicum]
Solyc07g055730.3	3122	22.2356	4.70995	-2.23909	0.00687387	Down	0.0014533	NA	GO:0016843//amine-lyase activity	GO:0008152//metabolic process	K01757//strictosidine synthase [EC:4.3.3.2]	gi|927028835|ref|NP_001234466.2|//uncharacterized protein LOC543656 precursor [Solanum lycopersicum]
Solyc07g042160.3	2293	402.172	159.286	-1.33619	1.58e-11	Down	1.02e-12	NA	GO:0004553//hydrolase activity, hydrolyzing O-glycosyl compounds	GO:0044238//primary metabolic process;GO:0045229//external encapsulating structure organization	K01184//polygalacturonase [EC:3.2.1.15]	gi|460396265|ref|XP_004243697.1|//PREDICTED: probable polygalacturonase [Solanum lycopersicum]
Solyc08g075320.3	2532	18.5018	64.8614	1.80969	0.000227006	Up	3.43e-05	NA	GO:0005506//iron ion binding;GO:0016491//oxidoreductase activity	GO:0008152//metabolic process	K09843//(+)-abscisic acid 8'-hydroxylase [EC:1.14.13.93]	gi|460401001|ref|XP_004246018.1|//PREDICTED: abscisic acid 8'-hydroxylase 1-like [Solanum lycopersicum]
Solyc01g086680.3	672	52.0575	12.6201	-2.04438	0.000242521	Down	3.68e-05	NA	GO:0003824//catalytic activity	NA	K00799//glutathione S-transferase [EC:2.5.1.18]	gi|969997205|ref|XP_015066700.1|//PREDICTED: probable glutathione S-transferase [Solanum pennellii]
Solyc08g005720.3	3294	7.40819	31.1907	2.07393	0.002973	Up	0.000569802	NA	GO:0016838//carbon-oxygen lyase activity, acting on phosphates	GO:0043692//monoterpene metabolic process	K04121//ent-kaurene synthase [EC:4.2.3.19]	gi|723719422|ref|XP_010324501.1|//PREDICTED: santalene and bergamotene synthase, chloroplastic [Solanum lycopersicum]
Solyc02g080635.1	600	57.4012	220.188	1.93958	3.09e-11	Up	2.05e-12	GO:0031224//intrinsic component of membrane;GO:0009521//photosystem;GO:0009534//chloroplast thylakoid	GO:0009055//electron carrier activity;GO:0046906//tetrapyrrole binding	GO:0006464//cellular protein modification process;GO:0009767//photosynthetic electron transport chain	K02705//photosystem II CP43 chlorophyll apoprotein	gi|408899829|gb|AFU94718.1|//PsbC, partial (chloroplast) [Pera bumeliifolia]
Solyc02g014455.1	2055	64.947	16.426	-1.98328	0.000120855	Down	1.73e-05	NA	NA	NA	K18469//TBC1 domain family member 5	gi|723667411|ref|XP_010315561.1|//PREDICTED: uncharacterized protein LOC101261558 isoform X2 [Solanum lycopersicum]
Solyc06g053715.1	515	1063.65	2463.16	1.21149	1.74e-27	Up	4.75e-29	NA	NA	NA	NA	NA
Solyc08g082780.2	374	51.3467	2.70629	-4.24589	4.94e-09	Down	3.96e-10	NA	NA	NA	NA	NA
Solyc03g033790.3	2471	26.8327	3.16568	-3.08341	0.000121141	Down	1.73e-05	NA	NA	NA	K08900//mitochondrial chaperone BCS1	gi|460377537|ref|XP_004234548.1|//PREDICTED: probable mitochondrial chaperone BCS1-A [Solanum lycopersicum]
Solyc01g087850.2	3108	875.628	267.247	-1.71214	1.96e-26	Down	5.56e-28	NA	GO:0004175//endopeptidase activity;GO:0005515//protein binding	GO:0044092//negative regulation of molecular function;GO:0019538//protein metabolic process	K08653//membrane-bound transcription factor site-1 protease [EC:3.4.21.112];K13199//plasminogen activator inhibitor 1 RNA-binding protein;K12663//Delta(3,5)-Delta(2,4)-dienoyl-CoA isomerase [EC:5.3.3.-];K01183//chitinase [EC:3.2.1.14]	gi|350536739|ref|NP_001234774.1|//subtilisin-like protease precursor [Solanum lycopersicum]
Solyc05g012790.3	2393	190.496	78.5639	-1.27782	4.43e-06	Down	5.07e-07	NA	NA	NA	K20027//palmitoyltransferase ZDHHC1/11 [EC:2.3.1.225]	gi|460386812|ref|XP_004239090.1|//PREDICTED: probable protein S-acyltransferase 22 [Solanum lycopersicum]
Solyc08g066250.3	988	46.2796	461.195	3.31693	3.53e-48	Up	5.23e-50	NA	GO:0016831//carboxy-lyase activity;GO:0048037//cofactor binding	GO:0043436//oxoacid metabolic process	K01590//histidine decarboxylase [EC:4.1.1.22]	gi|802083962|ref|NP_001234136.2|//histidine decarboxylase [Solanum lycopersicum]
Solyc04g078770.3	1083	26.9233	5.71092	-2.23706	0.00307715	Down	0.00059311	NA	NA	NA	K09419//heat shock transcription factor, other eukaryote	gi|460384899|ref|XP_004238144.1|//PREDICTED: heat stress transcription factor B-4 [Solanum lycopersicum]
Solyc09g008175.1	387	321.13	969.989	1.59481	2.33e-32	Up	5.25e-34	NA	NA	NA	K14488//SAUR family protein	gi|460402259|ref|XP_004246631.1|//PREDICTED: auxin-induced protein X10A-like [Solanum lycopersicum]
Solyc03g007700.1	924	31.4036	11.339	-1.46964	0.0366802	Down	0.00979218	NA	NA	NA	NA	gi|460376838|ref|XP_004234203.1|//PREDICTED: probable membrane-associated kinase regulator 2 [Solanum lycopersicum]
Solyc11g056310.1	315	10.4293	28.7354	1.46218	0.0447778	Up	0.0123189	GO:0043231//intracellular membrane-bounded organelle;GO:0030529//intracellular ribonucleoprotein complex	GO:0003723//RNA binding;GO:0005198//structural molecule activity	GO:0010467//gene expression	K02952//small subunit ribosomal protein S13	gi|57013930|ref|YP_173403.1|//ribosomal protein S13 [Nicotiana tabacum]
Solyc09g090510.3	3093	59.8596	10.625	-2.49412	5.4e-06	Down	6.26e-07	NA	NA	NA	K00574//cyclopropane-fatty-acyl-phospholipid synthase [EC:2.1.1.79]	gi|460404578|ref|XP_004247758.1|//PREDICTED: uncharacterized protein LOC101260476 [Solanum lycopersicum]
Solyc04g078140.3	848	77.3937	585.138	2.91849	4.32e-53	Up	5.65e-55	NA	GO:0005506//iron ion binding	NA	K10534//nitrate reductase (NAD(P)H) [EC:1.7.1.1 1.7.1.2 1.7.1.3]	gi|460384826|ref|XP_004238109.1|//PREDICTED: cytochrome b5-like [Solanum lycopersicum]
Solyc08g081360.3	3470	50.047	22.3993	-1.15983	0.0416267	Down	0.0113302	NA	NA	NA	K16281//RING-H2 zinc finger protein RHA1	gi|460400113|ref|XP_004245580.1|//PREDICTED: collagen alpha-1(III) chain-like [Solanum lycopersicum]
Solyc02g087910.2	374	2063.43	169.359	-3.60688	5.48e-172	Down	1.25e-174	NA	NA	NA	NA	gi|460375782|ref|XP_004233683.1|//PREDICTED: non-specific lipid-transfer protein A-like [Solanum lycopersicum]
Solyc03g080110.3	977	15.1402	45.7616	1.59575	0.00578655	Up	0.00119607	NA	GO:0043169//cation binding	GO:0006812//cation transport	NA	gi|460378549|ref|XP_004235033.1|//PREDICTED: uncharacterized protein LOC101252962 [Solanum lycopersicum]
Solyc05g007010.2	2165	13.9188	57.9058	2.05667	8.21e-05	Up	1.14e-05	NA	NA	NA	K08235//xyloglucan:xyloglucosyl transferase [EC:2.4.1.207]	gi|460387424|ref|XP_004239377.1|//PREDICTED: galactose oxidase-like [Solanum lycopersicum]
Solyc03g093760.1	2394	94.4377	225.257	1.25414	9.74e-07	Up	1.01e-07	NA	NA	NA	K11420//euchromatic histone-lysine N-methyltransferase [EC:2.1.1.43]	gi|723683126|ref|XP_010318185.1|//PREDICTED: histone-lysine N-methyltransferase, H3 lysine-9 specific SUVH6-like [Solanum lycopersicum]
Solyc11g056410.2	627	8.62069	56.6694	2.71669	3.71e-06	Up	4.2e-07	GO:0031224//intrinsic component of membrane;GO:0043231//intracellular membrane-bounded organelle;GO:0019866//organelle inner membrane	GO:0005506//iron ion binding;GO:0015002//heme-copper terminal oxidase activity	GO:0022900//electron transport chain;GO:0051234//establishment of localization	K02132//F-type H+-transporting ATPase subunit alpha;K02261//cytochrome c oxidase subunit 2	gi|814071737|ref|YP_009121950.1|//cytochrome c oxidase subunit 2 (mitochondrion) [Hyoscyamus niger]
Solyc01g098390.3	2238	353.346	176.667	-1.00005	5.53e-07	Down	5.54e-08	NA	GO:0003824//catalytic activity;GO:0004871//signal transducer activity	NA	K14493//gibberellin receptor GID1 [EC:3.-.-.-]	gi|460368601|ref|XP_004230154.1|//PREDICTED: gibberellin receptor GID1C [Solanum lycopersicum]
Solyc01g107850.3	183	135.208	319.455	1.24044	6.62e-08	Up	5.94e-09	NA	GO:0016757//transferase activity, transferring glycosyl groups	NA	NA	gi|698530951|ref|XP_009762300.1|//PREDICTED: LOW QUALITY PROTEIN: scopoletin glucosyltransferase-like [Nicotiana sylvestris]
Solyc04g074950.3	1149	181.967	77.4207	-1.23288	1.19e-05	Down	1.45e-06	NA	NA	NA	K02183//calmodulin	gi|460384541|ref|XP_004237969.1|//PREDICTED: UPF0483 protein CG5412 isoform X3 [Solanum lycopersicum]
Solyc06g050810.3	2035	36.3948	13.9735	-1.38104	0.0382459	Down	0.0102852	NA	NA	NA	NA	gi|460390572|ref|XP_004240903.1|//PREDICTED: protein LURP-one-related 14-like [Solanum lycopersicum]
Solyc03g006260.3	2476	106.853	21.8726	-2.28843	2.85e-08	Down	2.46e-09	NA	NA	NA	NA	gi|723678817|ref|XP_004234097.2|//PREDICTED: uncharacterized protein LOC101254062 isoform X1 [Solanum lycopersicum]
Solyc09g055510.1	375	15.9174	4.50512	-1.82097	0.0468725	Down	0.0130024	NA	NA	NA	NA	NA
Solyc10g083880.2	1076	193.091	770.647	1.99679	3.17e-36	Up	6.43e-38	GO:0031224//intrinsic component of membrane	NA	GO:0006810//transport	K09873//aquaporin TIP	gi|460408074|ref|XP_004249473.1|//PREDICTED: aquaporin TIP1-1 [Solanum lycopersicum]
Solyc12g042010.1	384	93.675	19.243	-2.28333	2.93e-07	Down	2.83e-08	NA	NA	NA	NA	gi|970050832|ref|XP_015086956.1|//PREDICTED: transcription factor IBH1-like [Solanum pennellii]
Solyc01g100020.3	3570	56.522	21.431	-1.39911	0.00709437	Down	0.00150711	NA	NA	NA	K01115//phospholipase D1/2 [EC:3.1.4.4]	gi|723662992|ref|XP_010313256.1|//PREDICTED: LOW QUALITY PROTEIN: phospholipase D p1 [Solanum lycopersicum]
Solyc03g031800.3	1303	235.916	8.15371	-4.85467	2.12e-29	Down	5.41e-31	GO:0030312//external encapsulating structure;GO:0005576//extracellular region	GO:0016758//transferase activity, transferring hexosyl groups;GO:0016798//hydrolase activity, acting on glycosyl bonds	GO:0044042//glucan metabolic process	K08235//xyloglucan:xyloglucosyl transferase [EC:2.4.1.207]	gi|460377410|ref|XP_004234486.1|//PREDICTED: probable xyloglucan endotransglucosylase/hydrolase protein 8 [Solanum lycopersicum]
Solyc09g082250.2	1438	45.8658	6.36647	-2.84885	7.31e-06	Down	8.66e-07	NA	NA	NA	NA	gi|723732252|ref|XP_010326726.1|//PREDICTED: uncharacterized protein LOC101251034 [Solanum lycopersicum]
Solyc07g018070.3	3572	56.1093	22.4566	-1.3211	0.011877	Down	0.00268839	NA	NA	NA	K03695//ATP-dependent Clp protease ATP-binding subunit ClpB	gi|460394661|ref|XP_004242919.1|//PREDICTED: uncharacterized protein LOC101267323 [Solanum lycopersicum]
Solyc01g106310.3	480	52.149	121.236	1.21711	0.000413883	Up	6.57e-05	NA	NA	NA	NA	NA
Solyc01g102810.3	4325	191.926	73.2818	-1.38902	8.55e-07	Down	8.79e-08	NA	NA	NA	K10755//replication factor C subunit 2/4;K10756//replication factor C subunit 3/5	gi|723663583|ref|XP_010314184.1|//PREDICTED: protein STICHEL-like [Solanum lycopersicum]
Solyc09g009520.3	1749	111.983	48.1938	-1.21636	0.00159394	Down	0.000285644	NA	NA	NA	NA	gi|460402068|ref|XP_004246536.1|//PREDICTED: uncharacterized protein LOC101260854 [Solanum lycopersicum]
Solyc09g097760.3	933	549.878	2076.41	1.91691	5.06e-62	Up	5.46e-64	NA	NA	NA	K03006//DNA-directed RNA polymerase II subunit RPB1 [EC:2.7.7.6]	gi|460405135|ref|XP_004248032.1|//PREDICTED: glycine-rich protein DC9.1-like [Solanum lycopersicum]
Solyc03g097050.3	4258	1547.82	3344.83	1.1117	7.67e-45	Up	1.24e-46	GO:0031224//intrinsic component of membrane	GO:0016759//cellulose synthase activity	GO:0045229//external encapsulating structure organization;GO:0009250//glucan biosynthetic process	K00770//1,4-beta-D-xylan synthase [EC:2.4.2.24]	gi|460379057|ref|XP_004235281.1|//PREDICTED: cellulose synthase-like protein D3 [Solanum lycopersicum]
Solyc09g098290.3	3603	783.796	79.7628	-3.29669	1.42e-74	Down	1.21e-76	GO:0016020//membrane	GO:0000166//nucleotide binding;GO:0004672//protein kinase activity;GO:0016491//oxidoreductase activity	GO:0008152//metabolic process	K00924;K17422//large subunit ribosomal protein L41	gi|460405057|ref|XP_004247993.1|//PREDICTED: probably inactive leucine-rich repeat receptor-like protein kinase At3g28040 [Solanum lycopersicum]
Solyc09g011030.3	2414	3777.32	9547.05	1.33769	3.99e-85	Up	2.91e-87	NA	NA	NA	K09562//hsp70-interacting protein	gi|460401839|ref|XP_004246423.1|//PREDICTED: hsp70-binding protein 1 [Solanum lycopersicum]
Solyc07g007760.3	336	3098.4	1194.36	-1.37528	9.58e-62	Down	1.04e-63	NA	NA	GO:0006950//response to stress	NA	gi|460394316|ref|XP_004242750.1|//PREDICTED: defensin-like protein P322 [Solanum lycopersicum]
Solyc03g111610.3	1317	331.205	117.733	-1.49221	8.06e-12	Down	5.05e-13	GO:0009532//plastid stroma;GO:0009526//plastid envelope	GO:0003824//catalytic activity	NA	K00861//riboflavin kinase [EC:2.7.1.26];K17623//pseudouridine 5'-phosphatase [EC:3.1.3.96]	gi|460381143|ref|XP_004236312.1|//PREDICTED: haloacid dehalogenase-like hydrolase domain-containing protein At3g48420 [Solanum lycopersicum]
Solyc06g005710.3	2265	251.409	122.215	-1.04061	1.14e-05	Down	1.38e-06	NA	NA	NA	NA	gi|460389468|ref|XP_004240374.1|//PREDICTED: protein TIC 62, chloroplastic [Solanum lycopersicum]
Solyc02g076920.3	3510	71.4533	11.7136	-2.60881	3.27e-07	Down	3.18e-08	NA	NA	NA	K13422//transcription factor MYC2	gi|460374343|ref|XP_004232970.1|//PREDICTED: transcription factor bHLH30-like [Solanum lycopersicum]
Solyc02g084870.3	2024	1297.59	2918.2	1.16924	9.36e-44	Up	1.55e-45	NA	GO:0032559//adenyl ribonucleotide binding;GO:0004702//signal transducer, downstream of receptor, with serine/threonine kinase activity	GO:0006464//cellular protein modification process	K04371//mitogen-activated protein kinase 1/3 [EC:2.7.11.24]	gi|350540664|ref|NP_001234876.1|//mitogen-activated protein kinase 8 [Solanum lycopersicum]
Solyc01g094360.3	2912	47.0955	7.47835	-2.6548	2.32e-05	Down	2.95e-06	NA	NA	NA	K09422//myb proto-oncogene protein, plant	gi|460368168|ref|XP_004229941.1|//PREDICTED: myb-related protein Zm38-like [Solanum lycopersicum]
Solyc05g014280.3	1178	174.63	1068.59	2.61333	2.83e-78	Up	2.32e-80	NA	NA	GO:0050896//response to stimulus	K13993//HSP20 family protein	gi|723696714|ref|XP_010320556.1|//PREDICTED: small heat shock protein isoform X1 [Solanum lycopersicum]
Solyc08g077330.3	1168	121.402	278.705	1.19895	9.6e-08	Up	8.79e-09	NA	NA	NA	NA	gi|460400679|ref|XP_004245860.1|//PREDICTED: expansin-like B1 [Solanum lycopersicum]
Solyc07g044820.1	888	7.4761	1.35999	-2.45869	0.0175514	Down	0.00420123	NA	NA	NA	K14413//beta-1,3-galactosyltransferase [EC:2.4.1.-];K00734//galactosylxylosylprotein 3-beta-galactosyltransferase [EC:2.4.1.134]	gi|723716377|ref|XP_004243885.2|//PREDICTED: beta-1,3-galactosyltransferase pvg3-like [Solanum lycopersicum]
Solyc03g080075.1	1397	138.966	35.0862	-1.98576	9.94e-09	Down	8.16e-10	NA	NA	NA	K07874//Ras-related protein Rab-1A;K01623//fructose-bisphosphate aldolase, class I [EC:4.1.2.13]	gi|723682517|ref|XP_010318066.1|//PREDICTED: WAT1-related protein At5g64700-like [Solanum lycopersicum]
Solyc04g058040.2	3421	39.8483	5.31623	-2.90604	1.97e-05	Down	2.49e-06	NA	NA	NA	K05909//laccase [EC:1.10.3.2]	gi|723691781|ref|XP_010319707.1|//PREDICTED: laccase-14-like isoform X2 [Solanum lycopersicum]
Solyc03g079980.2	1326	110.572	49.5971	-1.15665	0.00147551	Down	0.000262097	NA	NA	NA	K17553//protein phosphatase 1 regulatory subunit 11	gi|460378569|ref|XP_004235043.1|//PREDICTED: uncharacterized protein LOC101255968 [Solanum lycopersicum]
Solyc03g078650.3	3778	23.6399	4.15235	-2.50922	0.00179755	Down	0.000325907	NA	NA	NA	K11426//SET and MYND domain-containing protein	gi|460378597|ref|XP_004235056.1|//PREDICTED: uncharacterized protein LOC101260516 [Solanum lycopersicum]
Solyc02g094100.3	2211	42.6176	12.0798	-1.81886	0.00349191	Down	0.0006834	NA	GO:0000166//nucleotide binding;GO:0017111//nucleoside-triphosphatase activity	NA	K13254//spastin [EC:3.6.4.3]	gi|460375591|ref|XP_004233588.1|//PREDICTED: fidgetin-like protein 1 [Solanum lycopersicum]
Solyc07g054237.1	739	42.5305	16.0797	-1.40326	0.0198401	Down	0.00481962	NA	NA	NA	NA	gi|970040329|ref|XP_015081544.1|//PREDICTED: uncharacterized protein LOC107025264 [Solanum pennellii]
Solyc06g008590.3	994	52.1174	3.29138	-3.985	1.75e-08	Down	1.48e-09	NA	NA	NA	K14484//auxin-responsive protein IAA	gi|525313335|ref|NP_001266055.1|//IAA10 protein [Solanum lycopersicum]
Solyc04g078730.2	6504	144.135	44.0494	-1.71022	1.88e-07	Down	1.77e-08	NA	NA	NA	K13199//plasminogen activator inhibitor 1 RNA-binding protein;K01183//chitinase [EC:3.2.1.14]	gi|731429172|ref|XP_002282841.2|//PREDICTED: uncharacterized protein LOC100259061 [Vitis vinifera]
Solyc06g070990.3	2282	21.2101	2.08514	-3.34653	0.000130845	Down	1.89e-05	NA	NA	NA	K18835//WRKY transcription factor 2;K13424//WRKY transcription factor 33;K18834//WRKY transcription factor 1	gi|971563510|ref|XP_015167519.1|//PREDICTED: probable WRKY transcription factor 61 isoform X1 [Solanum tuberosum]
Solyc04g011390.1	312	92.3011	15.4434	-2.57936	8.75e-09	Down	7.16e-10	GO:0043231//intracellular membrane-bounded organelle;GO:0000785//chromatin	GO:0003676//nucleic acid binding	GO:0034728//nucleosome organization	K11254//histone H4	gi|971575188|ref|XP_006361210.2|//PREDICTED: uncharacterized protein LOC102591967 [Solanum tuberosum]
Solyc01g065830.1	522	21.319	78.7949	1.88597	2.2e-05	Up	2.79e-06	NA	NA	NA	K18195//rhamnogalacturonan endolyase [EC:4.2.2.23]	gi|970000510|ref|XP_015088465.1|//PREDICTED: uncharacterized protein LOC107031560 [Solanum pennellii]
Solyc06g053710.3	3048	6955	15429.7	1.14959	1.59e-83	Up	1.21e-85	GO:0031090//organelle membrane	GO:0032559//adenyl ribonucleotide binding;GO:0004871//signal transducer activity;GO:0004673//protein histidine kinase activity	GO:0000160//phosphorelay signal transduction system;GO:0006468//protein phosphorylation;GO:0006351//transcription, DNA-templated	K14509//ethylene receptor [EC:2.7.13.-]	gi|350535641|ref|NP_001234205.1|//ethylene receptor homolog precursor [Solanum lycopersicum]
Solyc02g067870.3	1550	30.6474	6.77366	-2.17776	0.00229607	Down	0.000427574	NA	GO:0016853//isomerase activity	GO:0006575//cellular modified amino acid metabolic process	NA	gi|350534898|ref|NP_001234421.1|//CHI protein [Solanum lycopersicum]
Solyc07g006145.1	1627	479.478	167.922	-1.51367	7.67e-17	Down	3.47e-18	NA	GO:0005506//iron ion binding;GO:0016491//oxidoreductase activity	NA	K07428//cytochrome P450 family 4 subfamily X [EC:1.14.14.1]	gi|460394084|ref|XP_004242635.1|//PREDICTED: cytochrome P450 CYP72A219-like [Solanum lycopersicum]
Solyc10g017510.3	2165	11.1069	1.95761	-2.50429	0.0114583	Down	0.00257943	NA	GO:0005506//iron ion binding;GO:0004497//monooxygenase activity	NA	K00512//steroid 17alpha-monooxygenase / 17alpha-hydroxyprogesterone deacetylase [EC:1.14.14.19 1.14.14.32]	gi|460406255|ref|XP_004248582.1|//PREDICTED: premnaspirodiene oxygenase-like isoform X1 [Solanum lycopersicum]
Solyc03g044547.1	787	11.2965	88.1932	2.9648	3.12e-10	Up	2.26e-11	NA	NA	NA	K10523//speckle-type POZ protein;K14833//nucleolar complex protein 2	gi|723680814|ref|XP_010317802.1|//PREDICTED: uncharacterized protein LOC101248080 isoform X1 [Solanum lycopersicum]
Solyc01g081640.3	2681	17.0964	2.05769	-3.0546	0.000810274	Down	0.000135846	NA	NA	NA	NA	gi|723659373|ref|XP_010323483.1|//PREDICTED: uncharacterized protein LOC101256626 [Solanum lycopersicum]
Solyc00g060810.3	917	2561.01	9787.35	1.93421	1.4e-152	Up	4.4e-155	NA	NA	GO:0006950//response to stress	NA	gi|460416104|ref|XP_004253390.1|//PREDICTED: kirola-like isoform X1 [Solanum lycopersicum]
Solyc02g078600.3	1992	20.2705	3.12098	-2.69931	0.00168402	Down	0.000302798	GO:0016020//membrane	GO:0005215//transporter activity;GO:0016491//oxidoreductase activity	GO:0006810//transport	K08150//MFS transporter, SP family, solute carrier family 2 (myo-inositol transporter), member 13	gi|460374077|ref|XP_004232838.1|//PREDICTED: probable polyol transporter 4 isoform X1 [Solanum lycopersicum]
Solyc10g085950.2	924	116.284	58.0663	-1.00187	0.00514944	Down	0.00105028	NA	NA	NA	K02069//putative ABC transport system permease protein	gi|460408466|ref|XP_004249666.1|//PREDICTED: protein ALUMINUM SENSITIVE 3 [Solanum lycopersicum]
Solyc06g076040.3	2334	1344.92	638.77	-1.07415	5.38e-21	Down	1.92e-22	GO:0043234//protein complex	GO:0019787//ubiquitin-like protein transferase activity	GO:0032446//protein modification by small protein conjugation	K08332	gi|460391244|ref|XP_004241233.1|//PREDICTED: U-box domain-containing protein 13 isoform X1 [Solanum lycopersicum]
Solyc03g120070.3	2097	216.404	62.2733	-1.79705	4.02e-11	Down	2.69e-12	NA	NA	NA	K17964//leucine-rich PPR motif-containing protein, mitochondrial	gi|723685428|ref|XP_010318578.1|//PREDICTED: pentatricopeptide repeat-containing protein At5g24830 [Solanum lycopersicum]
Solyc12g100180.2	8540	58.1957	22.0192	-1.40215	0.00829759	Down	0.00179415	GO:0031224//intrinsic component of membrane	GO:0032559//adenyl ribonucleotide binding;GO:0017111//nucleoside-triphosphatase activity	GO:0009207//purine ribonucleoside triphosphate catabolic process;GO:0051234//establishment of localization	K05681//ATP-binding cassette, subfamily G (WHITE), member 2	gi|460414995|ref|XP_004252846.1|//PREDICTED: pleiotropic drug resistance protein 1-like [Solanum lycopersicum]
Solyc02g082170.2	1207	146.235	10.2415	-3.8358	2.5e-18	Down	1.04e-19	GO:0016020//membrane	NA	NA	NA	gi|460373597|ref|XP_004232602.1|//PREDICTED: probable purine permease 4 [Solanum lycopersicum]
Solyc12g013700.2	1571	2954.77	11601	1.97313	1.2e-182	Up	2.39e-185	NA	NA	NA	K00218//protochlorophyllide reductase [EC:1.3.1.33]	gi|460412934|ref|XP_004251851.1|//PREDICTED: stem-specific protein TSJT1 [Solanum lycopersicum]
Solyc06g075370.3	1118	223.869	88.7309	-1.33515	1.6e-07	Down	1.5e-08	NA	NA	NA	K16222//Dof zinc finger protein DOF5.5	gi|460391308|ref|XP_004241265.1|//PREDICTED: dof zinc finger protein DOF2.1 [Solanum lycopersicum]
Solyc01g017060.2	681	1.30075	6.72938	2.37113	0.0235248	Up	0.00585869	GO:0009532//plastid stroma;GO:0009509//chromoplast	GO:0032559//adenyl ribonucleotide binding;GO:0016462//pyrophosphatase activity	NA	NA	gi|28261781|ref|NP_783294.1|//Ycf2 [Atropa belladonna]
Solyc02g032940.3	2275	1142.94	276.274	-2.04858	2.28e-55	Down	2.83e-57	NA	NA	NA	K08245//phytepsin [EC:3.4.23.40]	gi|460371586|ref|XP_004231616.1|//PREDICTED: aspartic proteinase [Solanum lycopersicum]
Solyc05g046310.3	1319	1333.09	4873.99	1.87033	6.51e-131	Up	2.42e-133	NA	NA	NA	NA	gi|460388955|ref|XP_004240129.1|//PREDICTED: uncharacterized protein LOC101265337 [Solanum lycopersicum]
Solyc04g081250.1	450	195.309	69.0443	-1.50017	5.33e-08	Down	4.75e-09	NA	NA	NA	K14488//SAUR family protein	gi|460385296|ref|XP_004238340.1|//PREDICTED: auxin-induced protein 10A5 [Solanum lycopersicum]
Solyc12g005020.2	1389	74.7832	15.941	-2.22998	4.32e-06	Down	4.93e-07	NA	NA	NA	K19041//E3 ubiquitin-protein ligase RNF38/44 [EC:2.3.2.27]	gi|460412141|ref|XP_004251461.1|//PREDICTED: NEP1-interacting protein-like 1 [Solanum lycopersicum]
Solyc04g077020.3	1661	20141.5	9411.86	-1.09762	3.47e-64	Down	3.62e-66	GO:0032991//macromolecular complex;GO:0015630//microtubule cytoskeleton	GO:0032561//guanyl ribonucleotide binding;GO:0017111//nucleoside-triphosphatase activity	GO:0007017//microtubule-based process;GO:0009207//purine ribonucleoside triphosphate catabolic process;GO:0043623//cellular protein complex assembly	K07374//tubulin alpha	gi|565380837|ref|XP_006356798.1|//PREDICTED: tubulin alpha chain [Solanum tuberosum]
Solyc05g010423.1	207	11506.3	31419.6	1.44924	3.11e-151	Up	1e-153	NA	NA	NA	K01611//S-adenosylmethionine decarboxylase [EC:4.1.1.50]	gi|596120317|ref|XP_007221770.1|//hypothetical protein PRUPE_ppb024585mg, partial [Prunus persica]
Solyc07g005190.3	1991	889.164	398.07	-1.15943	1.39e-18	Down	5.66e-20	NA	GO:0008238//exopeptidase activity	GO:0019538//protein metabolic process	K01285//lysosomal Pro-X carboxypeptidase [EC:3.4.16.2]	gi|460393943|ref|XP_004242567.1|//PREDICTED: lysosomal Pro-X carboxypeptidase [Solanum lycopersicum]
Solyc12g014490.2	2730	661.129	261.362	-1.33888	2.4e-17	Down	1.05e-18	NA	NA	NA	K16732//protein regulator of cytokinesis 1	gi|460413043|ref|XP_004251905.1|//PREDICTED: 65-kDa microtubule-associated protein 1-like [Solanum lycopersicum]
Solyc05g007780.3	1047	162.493	67.8521	-1.25992	2.51e-05	Down	3.21e-06	GO:0009523//photosystem II	GO:0046872//metal ion binding	GO:0044237//cellular metabolic process	K08901//photosystem II oxygen-evolving enhancer protein 3	gi|723697494|ref|XP_010320690.1|//PREDICTED: psbQ-like protein 1, chloroplastic isoform X1 [Solanum lycopersicum]
Solyc01g105600.3	798	71.3663	27.3536	-1.38351	0.00315808	Down	0.000610841	NA	NA	NA	NA	gi|460369542|ref|XP_004230621.1|//PREDICTED: uncharacterized protein LOC101265869 [Solanum lycopersicum]
Solyc03g096260.2	1852	41.1751	118.839	1.52916	2.18e-05	Up	2.76e-06	NA	NA	NA	K11968//ariadne-1 [EC:2.3.2.27]	gi|460379002|ref|XP_004235254.1|//PREDICTED: protein yippee-like isoform X2 [Solanum lycopersicum]
Solyc02g080490.3	3867	285.717	64.5326	-2.14649	2.69e-18	Down	1.12e-19	GO:0044464//cell part	GO:0015291//secondary active transmembrane transporter activity	GO:0015893//drug transport	K03327//multidrug resistance protein, MATE family	gi|643703692|gb|KDP20756.1|//hypothetical protein JCGZ_21227 [Jatropha curcas]
Solyc02g061770.3	869	95.2408	191.338	1.00648	0.000412541	Up	6.54e-05	GO:0044421//extracellular region part	GO:0004553//hydrolase activity, hydrolyzing O-glycosyl compounds	GO:0006950//response to stress;GO:0006026//aminoglycan catabolic process	K01183//chitinase [EC:3.2.1.14]	gi|525314362|ref|NP_001266258.1|//basic endochitinase precursor [Solanum lycopersicum]
Solyc08g075760.3	2858	86.1575	33.7811	-1.35076	0.00170187	Down	0.000306262	NA	NA	NA	NA	gi|536290943|ref|NP_001269245.1|//CYCLOPS [Solanum lycopersicum]
Solyc03g034375.1	279	1504.99	179.773	-3.06551	8.01e-120	Down	3.57e-122	NA	NA	GO:0010876//lipid localization	K18857//alcohol dehydrogenase class-P [EC:1.1.1.1]	gi|460377596|ref|XP_004234577.1|//PREDICTED: non-specific lipid-transfer protein 2-like [Solanum lycopersicum]
Solyc09g082660.3	1079	7.38409	1065.89	7.17342	7.26e-83	Up	5.56e-85	NA	GO:0016740//transferase activity	NA	K13272//flavonoid O-methyltransferase [EC:2.1.1.267];K00588//caffeoyl-CoA O-methyltransferase [EC:2.1.1.104]	gi|726965348|ref|NP_001289828.1|//flavonoid 3',5'-methyltransferase [Solanum lycopersicum]
Solyc07g043480.1	1371	153.676	8.12197	-4.24192	5.46e-20	Down	2.05e-21	NA	NA	NA	K13495//cis-zeatin O-glucosyltransferase [EC:2.4.1.215]	gi|460396141|ref|XP_004243637.1|//PREDICTED: zeatin O-xylosyltransferase-like [Solanum lycopersicum]
Solyc01g096750.1	2646	48.1572	6.37251	-2.91782	3.21e-06	Down	3.59e-07	NA	GO:0008135//translation factor activity, RNA binding	GO:0006412//translation	K11593//eukaryotic translation initiation factor 2C	gi|723659565|ref|XP_010323741.1|//PREDICTED: uncharacterized protein LOC101248049 isoform X2 [Solanum lycopersicum]
Solyc03g113210.3	862	17.2497	4.54074	-1.92557	0.03011	Down	0.00778781	NA	NA	NA	K15040//voltage-dependent anion channel protein 2	gi|460380900|ref|XP_004236191.1|//PREDICTED: mitochondrial outer membrane protein porin of 36 kDa-like [Solanum lycopersicum]
Solyc05g050380.3	2610	101.615	43.7502	-1.21575	0.00148886	Down	0.000265082	NA	NA	NA	K05391//cyclic nucleotide gated channel, other eukaryote	gi|723702539|ref|XP_010321516.1|//PREDICTED: cyclic nucleotide-gated ion channel 1 isoform X2 [Solanum lycopersicum]
Solyc05g056560.3	7328	507.335	1076.01	1.08467	4.94e-20	Up	1.85e-21	NA	GO:0016301//kinase activity	NA	K14498//serine/threonine-protein kinase SRK2 [EC:2.7.11.1]	gi|460387936|ref|XP_004239628.1|//PREDICTED: serine/threonine-protein kinase SAPK7-like [Solanum lycopersicum]
Solyc03g095650.3	1843	57.8922	6.40322	-3.1765	1.06e-07	Down	9.75e-09	NA	NA	NA	K08472//mlo protein	gi|460378937|ref|XP_004235223.1|//PREDICTED: MLO-like protein 2 isoform X1 [Solanum lycopersicum]
Solyc03g007970.2	2502	97.8361	41.7357	-1.22909	0.00235809	Down	0.000440456	NA	NA	NA	NA	gi|723679325|ref|XP_010317507.1|//PREDICTED: uncharacterized protein LOC101259915 isoform X2 [Solanum lycopersicum]
Solyc11g068360.1	3282	64.4337	27.2069	-1.24385	0.010776	Down	0.00240723	NA	NA	NA	K19613//leucine-rich repeat protein SHOC2;K15078//structure-specific endonuclease subunit SLX1 [EC:3.6.1.-];K12818//ATP-dependent RNA helicase DHX8/PRP22 [EC:3.6.4.13]	gi|565346368|ref|XP_006340234.1|//PREDICTED: putative disease resistance RPP13-like protein 1 isoform X2 [Solanum tuberosum]
Solyc01g100770.2	768	530.021	1111.97	1.069	6.26e-19	Up	2.52e-20	NA	NA	NA	NA	gi|460368949|ref|XP_004230327.1|//PREDICTED: uncharacterized protein LOC101255245 [Solanum lycopersicum]
Solyc11g071810.2	1053	917.243	2358.04	1.36221	1.8e-49	Up	2.56e-51	NA	GO:0003676//nucleic acid binding	NA	NA	gi|350539381|ref|NP_001234390.1|//FAS protein [Solanum lycopersicum]
Solyc08g078160.3	752	7508.32	3174.36	-1.24202	3.41e-43	Down	5.72e-45	NA	NA	NA	NA	gi|460400571|ref|XP_004245807.1|//PREDICTED: oleosin 1-like [Solanum lycopersicum]
Solyc08g014580.3	3667	54.6158	8.00524	-2.7703	2.62e-06	Down	2.89e-07	NA	NA	NA	K20279//synaptojanin [EC:3.1.3.36];K01099//inositol polyphosphate 5-phosphatase INPP5B/F [EC:3.1.3.36]	gi|460398456|ref|XP_004244775.1|//PREDICTED: type I inositol 1,4,5-trisphosphate 5-phosphatase 12-like [Solanum lycopersicum]
Solyc04g082060.3	4067	641.584	316.695	-1.01854	2.56e-11	Down	1.69e-12	NA	NA	NA	K00383//glutathione reductase (NADPH) [EC:1.8.1.7];K14843//pescadillo;K03164//DNA topoisomerase II [EC:5.99.1.3];K18470//Rho GTPase-activating protein 1	gi|460385419|ref|XP_004238401.1|//PREDICTED: F-box protein SKIP23-like [Solanum lycopersicum]
Solyc04g078360.2	5816	1707.93	139.887	-3.60992	1.39e-150	Down	4.54e-153	NA	NA	NA	K00512//steroid 17alpha-monooxygenase / 17alpha-hydroxyprogesterone deacetylase [EC:1.14.14.19 1.14.14.32]	gi|976911654|gb|KVH98297.1|//cytochrome P450 [Cynara cardunculus var. scolymus]
Solyc08g005490.3	2966	1718.16	857.169	-1.00321	8.64e-24	Down	2.76e-25	NA	NA	NA	K16302//metal transporter CNNM;K15449//tRNA wybutosine-synthesizing protein 1 [EC:4.1.3.44]	gi|460397739|ref|XP_004244424.1|//PREDICTED: probable methyltransferase PMT20 [Solanum lycopersicum]
Solyc11g005190.2	981	245.471	762.077	1.63438	4.53e-29	Up	1.17e-30	NA	NA	NA	K10143//E3 ubiquitin-protein ligase RFWD2 [EC:2.3.2.27]	gi|460408854|ref|XP_004249856.1|//PREDICTED: WD repeat-containing protein RUP2-like [Solanum lycopersicum]
Solyc03g095970.3	1109	272.852	22.1903	-3.62012	5.94e-28	Down	1.6e-29	NA	GO:0003824//catalytic activity	GO:0008152//metabolic process	K13070//momilactone-A synthase [EC:1.1.1.295];K09841//xanthoxin dehydrogenase [EC:1.1.1.288]	gi|460378967|ref|XP_004235238.1|//PREDICTED: short-chain dehydrogenase reductase 3b-like [Solanum lycopersicum]
Solyc06g071690.3	1389	49.9191	5.90737	-3.079	1.37e-06	Down	1.45e-07	NA	NA	NA	K09422//myb proto-oncogene protein, plant	gi|460391851|ref|XP_004241532.1|//PREDICTED: transcription factor MYB86-like [Solanum lycopersicum]
Solyc04g054257.1	1674	235.874	10.2627	-4.52253	1.31e-29	Down	3.28e-31	NA	NA	NA	K00512//steroid 17alpha-monooxygenase / 17alpha-hydroxyprogesterone deacetylase [EC:1.14.14.19 1.14.14.32];K14985//26-hydroxylase [EC:1.14.-.-];K07408//cytochrome P450 family 1 subfamily A polypeptide 1 [EC:1.14.14.1]	gi|460416356|ref|XP_004253509.1|//PREDICTED: cytochrome P450 CYP736A12-like [Solanum lycopersicum]
Solyc07g016180.3	4437	734.407	240.686	-1.60943	1.4e-27	Down	3.8e-29	GO:0043231//intracellular membrane-bounded organelle	GO:0005515//protein binding;GO:0003676//nucleic acid binding	GO:0006351//transcription, DNA-templated;GO:0009755//hormone-mediated signaling pathway	K14486//auxin response factor	gi|942429594|ref|NP_001234740.2|//auxin response factor 19 [Solanum lycopersicum]
Solyc10g080390.2	2636	238.667	40.6935	-2.55213	3.83e-18	Down	1.61e-19	NA	NA	NA	K08857//NIMA (never in mitosis gene a)-related kinase 1/4/5 [EC:2.7.11.1]	gi|460407673|ref|XP_004249275.1|//PREDICTED: serine/threonine-protein kinase Nek6-like isoform X1 [Solanum lycopersicum]
Solyc09g061890.3	2815	104.617	27.0882	-1.94938	1.06e-06	Down	1.1e-07	NA	NA	NA	K01728//pectate lyase [EC:4.2.2.2]	gi|460403249|ref|XP_004247105.1|//PREDICTED: probable pectate lyase 8 [Solanum lycopersicum]
Solyc03g112040.1	1503	91.0443	575.03	2.659	3.42e-44	Up	5.62e-46	NA	NA	NA	K00512//steroid 17alpha-monooxygenase / 17alpha-hydroxyprogesterone deacetylase [EC:1.14.14.19 1.14.14.32]	gi|460381077|ref|XP_004236279.1|//PREDICTED: (+)-menthofuran synthase-like [Solanum lycopersicum]
Solyc04g076040.3	2092	235.586	90.9828	-1.37259	9.13e-08	Down	8.33e-09	NA	NA	NA	K18810//cyclin D1/2/4, plant	gi|460384553|ref|XP_004237975.1|//PREDICTED: cyclin-D2-1-like [Solanum lycopersicum]
Solyc01g094890.3	2788	62.9643	8.00669	-2.97526	1.27e-07	Down	1.18e-08	NA	NA	NA	K13447//respiratory burst oxidase [EC:1.6.3.- 1.11.1.-]	gi|723661253|ref|XP_004229896.2|//PREDICTED: ferric reduction oxidase 2 [Solanum lycopersicum]
Solyc06g082530.2	2856	1578.23	4271.19	1.43633	7.7e-81	Up	6.06e-83	NA	NA	NA	K00487//trans-cinnamate 4-monooxygenase [EC:1.14.13.11]	gi|723711663|ref|XP_004242547.2|//PREDICTED: scarecrow-like protein 9 [Solanum lycopersicum]
Solyc10g007080.3	1006	8.43029	1.8983	-2.15087	0.0410651	Down	0.0111573	NA	NA	NA	K03327//multidrug resistance protein, MATE family	gi|565394654|ref|XP_006362972.1|//PREDICTED: protein DETOXIFICATION 18-like [Solanum tuberosum]
Solyc08g080890.3	5582	20.7981	4.12592	-2.33367	0.00536314	Down	0.0010993	GO:0031224//intrinsic component of membrane	GO:0032559//adenyl ribonucleotide binding;GO:0043682//copper-transporting ATPase activity;GO:0046914//transition metal ion binding	GO:0035434//copper ion transmembrane transport;GO:0009206//purine ribonucleoside triphosphate biosynthetic process	K17686//Cu+-exporting ATPase [EC:3.6.3.54]	gi|723724398|ref|XP_010325414.1|//PREDICTED: LOW QUALITY PROTEIN: probable copper-transporting ATPase HMA5 [Solanum lycopersicum]
Solyc06g073940.3	1507	360.825	138.454	-1.38189	1.87e-11	Down	1.22e-12	NA	NA	NA	K09528//DnaJ homolog subfamily C member 8	gi|460391491|ref|XP_004241354.1|//PREDICTED: protein FAF-like, chloroplastic [Solanum lycopersicum]
Solyc02g067690.3	1374	1712.77	609.869	-1.48976	7.27e-46	Down	1.13e-47	NA	GO:0016758//transferase activity, transferring hexosyl groups	NA	K13496//UDP-glucosyl transferase 73C [EC:2.4.1.-]	gi|460375076|ref|XP_004233334.1|//PREDICTED: UDP-glycosyltransferase 90A1 [Solanum lycopersicum]
Solyc09g008650.3	1101	79.7397	31.5379	-1.33821	0.00202299	Down	0.000371409	NA	GO:0016859//cis-trans isomerase activity	GO:0044267//cellular protein metabolic process	K01802//peptidylprolyl isomerase [EC:5.2.1.8]	gi|460402178|ref|XP_004246591.1|//PREDICTED: peptidyl-prolyl cis-trans isomerase FKBP16-4, chloroplastic [Solanum lycopersicum]
Solyc12g014130.2	2615	6.14513	1.31246	-2.22717	0.0362603	Down	0.00966144	NA	NA	NA	K14411//RNA-binding protein Musashi	gi|970065821|ref|XP_015059873.1|//PREDICTED: protein IQ-DOMAIN 1 [Solanum pennellii]
Solyc07g052390.3	3521	227.306	95.0968	-1.25716	1.03e-06	Down	1.07e-07	NA	NA	NA	K05387//glutamate receptor, ionotropic, plant	gi|460395800|ref|XP_004243469.1|//PREDICTED: glutamate receptor 3.7 isoform X1 [Solanum lycopersicum]
Solyc09g082580.3	1933	27.519	8.21598	-1.74392	0.0177287	Down	0.00425098	NA	NA	NA	NA	gi|723732013|ref|XP_010326689.1|//PREDICTED: uncharacterized protein LOC101254530 isoform X2 [Solanum lycopersicum]
Solyc01g080190.3	2103	1.5557	66.2704	5.41273	1.81e-12	Up	1.08e-13	NA	NA	NA	K15271//ATP-dependent DNA helicase HFM1/MER3 [EC:3.6.4.12]	gi|460367178|ref|XP_004229452.1|//PREDICTED: pentatricopeptide repeat-containing protein At5g19020, mitochondrial [Solanum lycopersicum]
Solyc04g081300.3	1892	1587.5	603.18	-1.39609	1.68e-31	Down	3.94e-33	NA	GO:0004553//hydrolase activity, hydrolyzing O-glycosyl compounds	GO:0044238//primary metabolic process	K01179//endoglucanase [EC:3.2.1.4]	gi|460385306|ref|XP_004238345.1|//PREDICTED: endoglucanase 2-like [Solanum lycopersicum]
Solyc05g014980.3	1193	441.927	925.037	1.0657	2.05e-16	Up	9.56e-18	GO:0044424//intracellular part	GO:0032559//adenyl ribonucleotide binding;GO:0016776//phosphotransferase activity, phosphate group as acceptor;GO:0019205//nucleobase-containing compound kinase activity	GO:0006796//phosphate-containing compound metabolic process;GO:0009117//nucleotide metabolic process	K00939//adenylate kinase [EC:2.7.4.3]	gi|460387035|ref|XP_004239196.1|//PREDICTED: adenylate kinase 4 [Solanum lycopersicum]
Solyc10g079690.2	708	255.102	1534.9	2.589	2.07e-88	Up	1.37e-90	NA	NA	NA	NA	NA
Solyc03g111797.1	3182	38.6804	11.4936	-1.75077	0.00633013	Down	0.00132481	NA	NA	NA	K17609//nucleoredoxin [EC:1.8.1.8]	gi|460381105|ref|XP_004236293.1|//PREDICTED: uncharacterized protein LOC101251462 [Solanum lycopersicum]
Solyc12g098500.2	2000	1196.63	2762.6	1.20705	6.47e-43	Up	1.09e-44	GO:0044424//intracellular part	GO:0016802//trialkylsulfonium hydrolase activity	GO:0044237//cellular metabolic process	K01251//adenosylhomocysteinase [EC:3.3.1.1]	gi|460415276|ref|XP_004252985.1|//PREDICTED: adenosylhomocysteinase-like [Solanum lycopersicum]
Solyc04g005370.3	3027	8.84036	1.89493	-2.22196	0.0323913	Down	0.00848356	NA	NA	NA	K12153//phenylalanine N-monooxygenase [EC:1.14.13.124]	gi|460383003|ref|XP_004237225.1|//PREDICTED: isoleucine N-monooxygenase 1-like [Solanum lycopersicum]
Solyc10g084340.2	2602	43.4455	15.5841	-1.47913	0.0127966	Down	0.00292534	NA	NA	NA	K09284//AP2-like factor, euAP2 lineage	gi|460408743|ref|XP_004249801.1|//PREDICTED: AP2-like ethylene-responsive transcription factor TOE3 [Solanum lycopersicum]
Solyc12g011310.2	1651	2719.21	5976.37	1.13608	9.22e-56	Up	1.13e-57	NA	GO:0016740//transferase activity	NA	K00799//glutathione S-transferase [EC:2.5.1.18]	gi|460412890|ref|XP_004251829.1|//PREDICTED: glutathione S-transferase U25-like [Solanum lycopersicum]
Solyc11g011100.1	447	133.317	27.6881	-2.26752	3.85e-10	Down	2.8e-11	NA	NA	NA	NA	NA
Solyc09g061390.1	396	29.9967	102.684	1.77534	4.33e-05	Up	5.75e-06	GO:0009536//plastid	GO:0003676//nucleic acid binding	GO:0006396//RNA processing;GO:0006399//tRNA metabolic process	K20000//maturase K	gi|813423999|ref|YP_009131694.1|//maturase K (chloroplast) [Solanum cheesmaniae]
Solyc03g116225.1	645	11213.4	740.457	-3.92067	0	Down	0	NA	NA	NA	K01183//chitinase [EC:3.2.1.14]	gi|723686715|ref|XP_010318807.1|//PREDICTED: chitin-binding lectin 1-like [Solanum lycopersicum]
Solyc10g080940.2	2583	4914.97	2146.33	-1.19531	7.01e-50	Down	9.88e-52	GO:0032991//macromolecular complex;GO:0015630//microtubule cytoskeleton	GO:0032561//guanyl ribonucleotide binding;GO:0017111//nucleoside-triphosphatase activity	GO:0007017//microtubule-based process;GO:0009207//purine ribonucleoside triphosphate catabolic process;GO:0043623//cellular protein complex assembly	K07375//tubulin beta	gi|218196797|gb|EEC79224.1|//hypothetical protein OsI_19960 [Oryza sativa Indica Group]
Solyc07g045090.3	1460	1317.82	3718.97	1.49674	4.97e-78	Up	4.1e-80	NA	GO:0003824//catalytic activity;GO:0005488//binding	GO:0008152//metabolic process	K07119//uncharacterized protein	gi|460396077|ref|XP_004243606.1|//PREDICTED: 2-alkenal reductase (NADP(+)-dependent)-like [Solanum lycopersicum]
Solyc09g025210.3	1711	338719	68069.7	-2.315	6.69e-263	Down	7.02e-266	NA	NA	NA	NA	gi|460402890|ref|XP_004246943.1|//PREDICTED: 12S seed storage protein CRA1-like [Solanum lycopersicum]
Solyc03g033440.1	330	11.7031	57.7724	2.30348	2.57e-05	Up	3.29e-06	GO:0044424//intracellular part;GO:0016469//proton-transporting two-sector ATPase complex	GO:0000166//nucleotide binding;GO:0015078//hydrogen ion transmembrane transporter activity	GO:0006754//ATP biosynthetic process;GO:0006818//hydrogen transport	K02132//F-type H+-transporting ATPase subunit alpha	gi|156144838|gb|ABU52980.1|//ATP synthase subunit 1 [Silene acaulis]
Solyc01g105720.2	1904	1797.54	668.08	-1.42793	2.74e-46	Down	4.22e-48	NA	NA	NA	NA	gi|460369510|ref|XP_004230605.1|//PREDICTED: uncharacterized protein LOC101261168 [Solanum lycopersicum]
Solyc04g054730.3	2506	349.397	150.087	-1.21907	2.13e-09	Down	1.64e-10	NA	NA	NA	K17469//sulfate transporter 2, low-affinity	gi|565324198|ref|NP_001274303.1|//sulfate transporter 2.1-like [Solanum lycopersicum]
Solyc10g078440.1	426	507.127	212.096	-1.25763	1.01e-13	Down	5.49e-15	NA	NA	NA	NA	gi|460407391|ref|XP_004249136.1|//PREDICTED: uncharacterized protein LOC101268236 [Solanum lycopersicum]
Solyc04g077810.1	741	40.1769	249.808	2.63639	1.34e-20	Up	4.91e-22	NA	NA	NA	NA	gi|970023119|ref|XP_015072894.1|//PREDICTED: uncharacterized protein LOC107017136 [Solanum pennellii]
Solyc01g104210.2	1241	3552.19	22611.5	2.67028	0	Up	0	NA	NA	NA	K10249//elongation of very long chain fatty acids protein 4 [EC:2.3.1.199]	gi|969999964|ref|XP_015085679.1|//PREDICTED: putative elongation of fatty acids protein DDB_G0272012 [Solanum pennellii]
Solyc08g075020.3	1636	674.761	1361.62	1.01287	1.47e-20	Up	5.39e-22	NA	NA	NA	K19882//O-palmitoleoyl-L-serine hydrolase [EC:3.1.1.98]	gi|723726062|ref|XP_010325632.1|//PREDICTED: protein notum homolog isoform X1 [Solanum lycopersicum]
Solyc03g113680.3	2520	1197.24	251.286	-2.25231	1.13e-65	Down	1.16e-67	NA	NA	NA	NA	gi|460380832|ref|XP_004236158.1|//PREDICTED: microtubule-associated protein TORTIFOLIA1 [Solanum lycopersicum]
Solyc01g058500.3	307	9.42098	61.5471	2.70774	6.5e-07	Up	6.56e-08	NA	NA	NA	NA	gi|49532956|dbj|BAD26579.1|//cytochrome P450 like_TBP [Citrullus lanatus]
Solyc05g011890.1	1011	329.881	153.851	-1.10042	1.89e-07	Down	1.78e-08	NA	NA	NA	K01025	gi|460386672|ref|XP_004239020.1|//PREDICTED: cytosolic sulfotransferase 12-like [Solanum lycopersicum]
Solyc06g053980.3	1067	183.07	48.9763	-1.90224	1.99e-10	Down	1.41e-11	NA	NA	NA	K08099//chlorophyllase [EC:3.1.1.14]	gi|460390857|ref|XP_004241041.1|//PREDICTED: chlorophyllase-2, chloroplastic-like [Solanum lycopersicum]
Solyc12g044980.1	168	40.7231	303.961	2.89997	5.47e-28	Up	1.47e-29	GO:0009536//plastid	NA	NA	NA	gi|734316808|gb|KHN02290.1|//hypothetical protein glysoja_002314 [Glycine soja]
Solyc04g007150.3	3306	2339.21	908.499	-1.36447	1.28e-50	Down	1.78e-52	NA	GO:0004558//alpha-1,4-glucosidase activity;GO:0005488//binding	GO:0044238//primary metabolic process	K15925//alpha-D-xyloside xylohydrolase [EC:3.2.1.177]	gi|460382466|ref|XP_004236960.1|//PREDICTED: alpha-xylosidase 1-like [Solanum lycopersicum]
Solyc10g075160.1	435	95.4495	30.652	-1.63875	4.91e-05	Down	6.59e-06	GO:0009536//plastid	GO:0043169//cation binding;GO:0051536//iron-sulfur cluster binding	GO:0006091//generation of precursor metabolites and energy;GO:0051234//establishment of localization	K02639//ferredoxin	gi|723737669|ref|XP_004249046.2|//PREDICTED: ferredoxin [Solanum lycopersicum]
Solyc07g064620.2	588	828.437	1803.14	1.12204	2.98e-31	Up	7.02e-33	NA	GO:0008135//translation factor activity, RNA binding	GO:0006412//translation	K03113//translation initiation factor 1	gi|460397120|ref|XP_004244116.1|//PREDICTED: protein translation factor SUI1 homolog [Solanum lycopersicum]
Solyc01g007200.2	1062	96.7301	196.718	1.02409	0.000143243	Up	2.08e-05	NA	NA	NA	NA	gi|460365395|ref|XP_004228588.1|//PREDICTED: uncharacterized protein LOC101262337 isoform X1 [Solanum lycopersicum]
Solyc09g007480.3	1008	211.873	8.67567	-4.61008	8.69e-27	Down	2.43e-28	NA	NA	NA	NA	gi|723728418|ref|XP_010326007.1|//PREDICTED: uncharacterized protein LOC101252623 [Solanum lycopersicum]
Solyc07g052790.2	2292	33.3854	9.94476	-1.74721	0.0127138	Down	0.00290212	NA	NA	NA	K19613//leucine-rich repeat protein SHOC2	gi|723715606|ref|XP_010323797.1|//PREDICTED: TMV resistance protein N-like [Solanum lycopersicum]
Solyc12g056780.2	1315	287.985	733.276	1.34836	4e-20	Up	1.49e-21	NA	NA	NA	K15730//cytosolic prostaglandin-E synthase [EC:5.3.99.3]	gi|460414398|ref|XP_004252558.1|//PREDICTED: uncharacterized protein OsI_027940 isoform X1 [Solanum lycopersicum]
Solyc03g118060.3	1034	116.962	941.839	3.00944	1.92e-84	Up	1.42e-86	NA	NA	NA	NA	gi|460380225|ref|XP_004235858.1|//PREDICTED: uncharacterized protein LOC101246122 [Solanum lycopersicum]
Solyc06g048750.3	789	23.5705	1.60149	-3.8795	1.2e-05	Down	1.45e-06	NA	NA	NA	NA	NA
Solyc04g079570.1	720	41.6337	16.5739	-1.32884	0.0289316	Down	0.00744069	NA	GO:0005488//binding	NA	K16222//Dof zinc finger protein DOF5.5	gi|460385804|ref|XP_004238591.1|//PREDICTED: dof zinc finger protein DOF3.4-like [Solanum lycopersicum]
Solyc10g008460.3	1763	70.4309	25.7472	-1.45179	0.00199896	Down	0.000366399	NA	NA	NA	NA	gi|460405386|ref|XP_004248157.1|//PREDICTED: lanC-like protein GCL2 isoform X1 [Solanum lycopersicum]
Solyc03g123590.3	1360	40.2659	11.1043	-1.85844	0.00444029	Down	0.000890489	NA	NA	NA	NA	gi|460379559|ref|XP_004235529.1|//PREDICTED: uncharacterized protein LOC101246610 [Solanum lycopersicum]
Solyc09g009830.3	1728	156.661	42.634	-1.87757	2.37e-08	Down	2.03e-09	NA	NA	NA	K01674//carbonic anhydrase [EC:4.2.1.1]	gi|723727766|ref|XP_010325903.1|//PREDICTED: alpha carbonic anhydrase 1, chloroplastic [Solanum lycopersicum]
Solyc01g096865.1	291	22.5082	4.2744	-2.39666	0.00460392	Down	0.000926429	GO:0043231//intracellular membrane-bounded organelle	GO:0016628//oxidoreductase activity, acting on the CH-CH group of donors, NAD or NADP as acceptor;GO:0001071//nucleic acid binding transcription factor activity;GO:0003676//nucleic acid binding	GO:0006351//transcription, DNA-templated	K09285//AP2-like factor, ANT lineage	gi|460370787|ref|XP_004231231.1|//PREDICTED: ethylene-responsive transcription factor WRI1 [Solanum lycopersicum]
Solyc10g009240.3	1755	84.6335	40.993	-1.04585	0.0155891	Down	0.00367246	NA	NA	NA	K15397//3-ketoacyl-CoA synthase [EC:2.3.1.199]	gi|460405264|ref|XP_004248096.1|//PREDICTED: 3-ketoacyl-CoA synthase 1 [Solanum lycopersicum]
Solyc09g014990.3	1517	56.5845	25.03	-1.17675	0.0241405	Down	0.00602651	NA	NA	NA	K10268//F-box and leucine-rich repeat protein 2/20;K13424//WRKY transcription factor 33	gi|460401603|ref|XP_004246308.1|//PREDICTED: probable WRKY transcription factor 26 [Solanum lycopersicum]
Solyc00g009120.3	603	65.7815	28.7997	-1.19163	0.015284	Down	0.00358555	NA	GO:0003824//catalytic activity	GO:0008152//metabolic process	K11168//dehydrogenase/reductase SDR family member 12 [EC:1.1.-.-]	gi|460415855|ref|XP_004253269.1|//PREDICTED: dehydrogenase/reductase SDR family member 12-like, partial [Solanum lycopersicum]
Solyc01g099180.3	2788	757.089	1877.08	1.30996	1.54e-35	Up	3.18e-37	GO:0044424//intracellular part	GO:0016702//oxidoreductase activity, acting on single donors with incorporation of molecular oxygen, incorporation of two atoms of oxygen;GO:0046914//transition metal ion binding	GO:0006633//fatty acid biosynthetic process	K15718//linoleate 9S-lipoxygenase [EC:1.13.11.58]	gi|460368706|ref|XP_004230206.1|//PREDICTED: lipoxygenase isoform X2 [Solanum lycopersicum]
Solyc03g118120.3	830	83.7113	23.8324	-1.8125	4.12e-05	Down	5.46e-06	NA	NA	NA	NA	gi|460380223|ref|XP_004235857.1|//PREDICTED: uncharacterized protein At4g14100-like [Solanum lycopersicum]
Solyc07g062670.1	267	232.769	1209.62	2.37758	1.49e-73	Up	1.29e-75	NA	NA	NA	NA	NA
Solyc11g015890.2	784	78.1192	23.7298	-1.71898	0.000121141	Down	1.73e-05	NA	NA	NA	K01889//phenylalanyl-tRNA synthetase alpha chain [EC:6.1.1.20];K11649//SWI/SNF related-matrix-associated actin-dependent regulator of chromatin subfamily C;K04079//molecular chaperone HtpG	gi|723743166|ref|XP_010312919.1|//PREDICTED: F-box/kelch-repeat protein At3g06240-like [Solanum lycopersicum]
Solyc12g099930.2	1382	1174.79	289.774	-2.0194	2.16e-53	Down	2.81e-55	NA	GO:0048037//cofactor binding	NA	K00830//alanine-glyoxylate transaminase / serine-glyoxylate transaminase / serine-pyruvate transaminase [EC:2.6.1.44 2.6.1.45 2.6.1.51]	gi|525314083|ref|NP_001265946.1|//Hop-interacting protein THI032 [Solanum lycopersicum]
Solyc11g071830.2	1676	1749.75	8157.88	2.22104	2.2e-200	Up	3.72e-203	NA	GO:0005515//protein binding	NA	K09503//DnaJ homolog subfamily A member 2	gi|460411645|ref|XP_004251216.1|//PREDICTED: dnaJ protein homolog [Solanum lycopersicum]
Solyc03g044160.2	2091	107.803	46.973	-1.19849	0.00131974	Down	0.000231556	NA	NA	NA	K04730//interleukin-1 receptor-associated kinase 1 [EC:2.7.11.1]	gi|723680727|ref|XP_004234657.2|//PREDICTED: probable receptor-like protein kinase At5g24010 [Solanum lycopersicum]
Solyc01g006560.3	1500	321.669	836.898	1.37947	2.87e-23	Up	9.35e-25	NA	GO:0016702//oxidoreductase activity, acting on single donors with incorporation of molecular oxygen, incorporation of two atoms of oxygen;GO:0046914//transition metal ion binding	GO:0006633//fatty acid biosynthetic process	K00454//lipoxygenase [EC:1.13.11.12]	gi|350536681|ref|NP_001234259.1|//lipoxygenase [Solanum lycopersicum]
Solyc02g067660.3	2260	67.5427	22.0795	-1.61309	0.000786393	Down	0.000131459	NA	NA	NA	K18875//enhanced disease susceptibility 1 protein	gi|723676807|ref|XP_010317094.1|//PREDICTED: senescence-associated carboxylesterase 101 isoform X1 [Solanum lycopersicum]
Solyc10g077080.2	2568	256.79	25.7209	-3.31958	2.26e-27	Down	6.2e-29	NA	GO:0004553//hydrolase activity, hydrolyzing O-glycosyl compounds	GO:0019566//arabinose metabolic process	K01209//alpha-N-arabinofuranosidase [EC:3.2.1.55]	gi|460407327|ref|XP_004249104.1|//PREDICTED: alpha-L-arabinofuranosidase 1-like [Solanum lycopersicum]
Solyc12g009420.2	1238	231.806	40.8313	-2.50517	4.89e-16	Down	2.33e-17	NA	NA	NA	K01213//galacturan 1,4-alpha-galacturonidase [EC:3.2.1.67]	gi|460413390|ref|XP_004252072.1|//PREDICTED: polygalacturonase QRT2 [Solanum lycopersicum]
Solyc09g091430.3	1973	4207.63	13828.3	1.71654	3.9e-114	Up	1.88e-116	NA	GO:0003824//catalytic activity	NA	K01728//pectate lyase [EC:4.2.2.2]	gi|460404708|ref|XP_004247823.1|//PREDICTED: probable pectate lyase 8 [Solanum lycopersicum]
Solyc01g111400.3	2319	2578.59	1048	-1.29894	4.84e-49	Down	6.94e-51	NA	NA	NA	K13199//plasminogen activator inhibitor 1 RNA-binding protein;K12663//Delta(3,5)-Delta(2,4)-dienoyl-CoA isomerase [EC:5.3.3.-];K01183//chitinase [EC:3.2.1.14]	gi|460370371|ref|XP_004231026.1|//PREDICTED: subtilisin-like protease [Solanum lycopersicum]
Solyc09g090180.1	627	78.8044	27.4408	-1.52195	0.000727178	Down	0.000120578	NA	NA	NA	NA	gi|982742407|ref|NP_001306073.1|//protein LIGHT-DEPENDENT SHORT HYPOCOTYLS 4 [Solanum lycopersicum]
Solyc07g040740.3	2733	107.75	38.6669	-1.47852	0.000137897	Down	2e-05	NA	NA	NA	K11155//diacylglycerol O-acyltransferase 1 [EC:2.3.1.20 2.3.1.75 2.3.1.76]	gi|460396365|ref|XP_004243746.1|//PREDICTED: diacylglycerol O-acyltransferase 1 isoform X1 [Solanum lycopersicum]
Solyc05g046133.1	1329	9.1116	1.49914	-2.60356	0.0106849	Down	0.00238289	NA	NA	NA	K11593//eukaryotic translation initiation factor 2C	gi|970045521|ref|XP_015084213.1|//PREDICTED: uncharacterized protein LOC107027600 [Solanum pennellii]
Solyc10g085285.1	663	1532.03	5316.53	1.79504	4.4e-96	Up	2.77e-98	NA	NA	NA	K04628//ceramide galactosyltransferase [EC:2.4.1.47];K00699//glucuronosyltransferase [EC:2.4.1.17]	gi|460408446|ref|XP_004249656.1|//PREDICTED: UDP-glucose iridoid glucosyltransferase-like [Solanum lycopersicum]
Solyc07g041230.3	1750	52.7933	21.3819	-1.30397	0.0169342	Down	0.00403889	NA	NA	NA	NA	gi|460396772|ref|XP_004243945.1|//PREDICTED: protein Brevis radix-like 4 [Solanum lycopersicum]
Solyc03g116630.3	1165	1371.56	3253.32	1.24609	9.89e-54	Up	1.28e-55	NA	NA	NA	NA	gi|460380438|ref|XP_004235963.1|//PREDICTED: uncharacterized protein LOC101253674 [Solanum lycopersicum]
Solyc01g006400.3	661	270.321	32.2949	-3.06529	1.83e-24	Down	5.64e-26	NA	NA	NA	NA	gi|970004109|ref|XP_015062841.1|//PREDICTED: RNA-binding protein 26-like [Solanum pennellii]
Solyc01g109330.3	1561	275.436	121.194	-1.1844	1.92e-07	Down	1.82e-08	NA	NA	NA	K07399//cytochrome c biogenesis protein	gi|460370024|ref|XP_004230855.1|//PREDICTED: cytochrome c biogenesis protein CCS1, chloroplastic isoform X1 [Solanum lycopersicum]
Solyc07g065540.1	1236	534.962	180.779	-1.56521	2.53e-20	Down	9.36e-22	NA	NA	NA	K19519//transforming growth factor-beta-induced protein;K03456//serine/threonine-protein phosphatase 2A regulatory subunit A	gi|460397005|ref|XP_004244059.1|//PREDICTED: fasciclin-like arabinogalactan protein 1 [Solanum lycopersicum]
Solyc09g091510.3	1452	9635.71	29274.3	1.60317	9.15e-123	Up	3.81e-125	NA	GO:0016747//transferase activity, transferring acyl groups other than amino-acyl groups	GO:0009699//phenylpropanoid biosynthetic process	K00660//chalcone synthase [EC:2.3.1.74]	gi|807066326|ref|NP_001234033.2|//chalcone synthase 1 [Solanum lycopersicum]
Solyc05g050210.3	1619	852.137	98.2503	-3.11655	1.4e-66	Down	1.39e-68	NA	NA	NA	K01206//alpha-L-fucosidase [EC:3.2.1.51]	gi|460388873|ref|XP_004240088.1|//PREDICTED: GDSL esterase/lipase At4g01130-like [Solanum lycopersicum]
Solyc12g014620.2	564	135.993	27.1723	-2.32333	1.71e-10	Down	1.2e-11	NA	NA	GO:0010876//lipid localization	K02883//large subunit ribosomal protein L18e;K11855//ubiquitin carboxyl-terminal hydrolase 36/42 [EC:3.4.19.12]	gi|460413105|ref|XP_004251936.1|//PREDICTED: 14 kDa proline-rich protein DC2.15-like [Solanum lycopersicum]
Solyc09g075970.3	1601	26.3872	71.9681	1.44752	0.00226917	Up	0.000421373	NA	NA	NA	K14399//polyribonucleotide 5'-hydroxyl-kinase [EC:2.7.1.78];K19996//phosphatidylinositol transfer protein SFH5	gi|460403770|ref|XP_004247360.1|//PREDICTED: phosphatidylinositol/phosphatidylcholine transfer protein SFH4 [Solanum lycopersicum]
Solyc08g079330.2	1849	91.5982	12.3292	-2.89324	1.2e-09	Down	9.1e-11	NA	NA	NA	K00512//steroid 17alpha-monooxygenase / 17alpha-hydroxyprogesterone deacetylase [EC:1.14.14.19 1.14.14.32]	gi|460401266|ref|XP_004246147.1|//PREDICTED: flavonoid 3'-monooxygenase-like [Solanum lycopersicum]
Solyc05g006160.3	1398	453.42	1051.57	1.21363	1.02e-19	Up	3.91e-21	NA	GO:0035251//UDP-glucosyltransferase activity	NA	K11820//N-hydroxythioamide S-beta-glucosyltransferase [EC:2.4.1.195]	gi|723700368|ref|XP_010321154.1|//PREDICTED: UDP-glycosyltransferase 74B1-like [Solanum lycopersicum]
Solyc08g068970.3	1144	76.444	12.8045	-2.57775	1.98e-07	Down	1.88e-08	NA	NA	NA	NA	gi|460399544|ref|XP_004245298.1|//PREDICTED: uncharacterized protein LOC101245866 [Solanum lycopersicum]
Solyc03g111700.3	1296	814.159	312.148	-1.38308	1.26e-23	Down	4.07e-25	NA	NA	NA	NA	gi|460381123|ref|XP_004236302.1|//PREDICTED: uncharacterized protein LOC101254186 isoform X1 [Solanum lycopersicum]
Solyc09g091890.3	603	10.1943	2.43522	-2.06564	0.0446659	Down	0.0122847	NA	NA	NA	K12160//small ubiquitin-related modifier	gi|460404773|ref|XP_004247855.1|//PREDICTED: small ubiquitin-related modifier 2-like [Solanum lycopersicum]
Solyc08g005540.2	3388	177.006	497.944	1.49219	1.07e-17	Up	4.61e-19	NA	NA	NA	K03294//basic amino acid/polyamine antiporter, APA family;K11584//serine/threonine-protein phosphatase 2A regulatory subunit B'	gi|460397749|ref|XP_004244429.1|//PREDICTED: probable polyamine transporter At1g31830 isoform X1 [Solanum lycopersicum]
Solyc09g075890.3	1017	153.413	38.859	-1.9811	2.06e-09	Down	1.59e-10	NA	GO:0003824//catalytic activity	NA	K07025//putative hydrolase of the HAD superfamily	gi|460403780|ref|XP_004247365.1|//PREDICTED: uncharacterized protein LOC101255829 [Solanum lycopersicum]
Solyc03g095900.3	1167	33229.5	107150	1.6891	1.2e-194	Up	2.15e-197	NA	GO:0043169//cation binding;GO:0019842//vitamin binding;GO:0003824//catalytic activity	GO:0003006//developmental process involved in reproduction;GO:0009692//ethylene metabolic process	K06892//feruloyl-CoA ortho-hydroxylase [EC:1.14.11.-];K13229//2,4-dihydroxy-1,4-benzoxazin-3-one-glucoside dioxygenase [EC:1.14.20.2]	gi|798951781|ref|NP_001233961.2|//ethylene-responsive protein E8-6 [Solanum lycopersicum]
Solyc05g051610.2	2741	30.4768	2.12954	-3.8391	2.99e-06	Down	3.32e-07	NA	NA	NA	K17609//nucleoredoxin [EC:1.8.1.8];K04730//interleukin-1 receptor-associated kinase 1 [EC:2.7.11.1]	gi|723702265|ref|XP_010321478.1|//PREDICTED: U-box domain-containing protein 35 isoform X2 [Solanum lycopersicum]
Solyc02g087980.3	5516	125.102	24.0285	-2.38029	7e-10	Down	5.19e-11	GO:0043232//intracellular non-membrane-bounded organelle	GO:0032559//adenyl ribonucleotide binding	GO:0006996//organelle organization	K06675//structural maintenance of chromosome 4	gi|460375778|ref|XP_004233681.1|//PREDICTED: structural maintenance of chromosomes protein 4 [Solanum lycopersicum]
Solyc12g044610.2	1824	227.499	106.188	-1.09924	1.7e-05	Down	2.13e-06	NA	GO:0005488//binding	NA	K08869//aarF domain-containing kinase;K17613//calcineurin-binding protein cabin-1	gi|460413995|ref|XP_004252360.1|//PREDICTED: transcription factor MYB1R1 [Solanum lycopersicum]
Solyc09g056370.1	273	200.292	1343.2	2.7455	4.19e-08	Up	3.69e-09	NA	NA	NA	NA	gi|970028118|ref|XP_015075355.1|//PREDICTED: uncharacterized protein LOC107019350 [Solanum pennellii]
Solyc06g068270.3	1313	316.737	1310.99	2.0493	1.67e-59	Up	1.91e-61	NA	GO:0003824//catalytic activity	GO:0008152//metabolic process	K05278//flavonol synthase [EC:1.14.11.23]	gi|460392168|ref|XP_004241689.1|//PREDICTED: protein SRG1-like [Solanum lycopersicum]
Solyc01g006050.2	1390	15.5639	43.6868	1.48899	0.0112762	Up	0.00252998	NA	NA	NA	K03695//ATP-dependent Clp protease ATP-binding subunit ClpB	gi|460365649|ref|XP_004228713.1|//PREDICTED: transmembrane protein 45A-like [Solanum lycopersicum]
Solyc00g227860.1	1413	603.897	259.678	-1.21758	6.2e-15	Down	3.14e-16	NA	GO:0016758//transferase activity, transferring hexosyl groups	NA	K18823//soyasaponin III rhamnosyltransferase [EC:2.4.1.273]	gi|723754839|ref|XP_004253507.2|//PREDICTED: UDP-glycosyltransferase 91A1-like [Solanum lycopersicum]
Solyc07g055950.3	2320	12.5177	2.50992	-2.31826	0.017457	Down	0.00417798	NA	NA	NA	NA	gi|460395318|ref|XP_004243231.1|//PREDICTED: protodermal factor 1 [Solanum lycopersicum]
Solyc02g064970.3	1208	69.2484	17.9501	-1.94779	5.98e-05	Down	8.14e-06	NA	GO:0016209//antioxidant activity;GO:0005506//iron ion binding;GO:0003824//catalytic activity	GO:0008152//metabolic process;GO:0006950//response to stress	K00430//peroxidase [EC:1.11.1.7]	gi|460375295|ref|XP_004233442.1|//PREDICTED: peroxidase 25 [Solanum lycopersicum]
Solyc08g082770.3	1334	333.224	22.7292	-3.87387	3.51e-35	Down	7.34e-37	GO:0016020//membrane	NA	GO:0006810//transport	K15382//solute carrier family 50 (sugar transporter)	gi|460399918|ref|XP_004245483.1|//PREDICTED: bidirectional sugar transporter SWEET4-like [Solanum lycopersicum]
Solyc02g065550.3	328	117.581	54.9037	-1.09868	0.00211483	Down	0.00038954	NA	NA	NA	K01404//leishmanolysin [EC:3.4.24.36]	gi|723668702|ref|XP_010315881.1|//PREDICTED: ACI19 protein isoform X1 [Solanum lycopersicum]
Solyc09g008970.1	411	1600	5934.91	1.89115	5.43e-155	Up	1.63e-157	NA	NA	GO:0006950//response to stress;GO:0045333//cellular respiration	NA	gi|460402132|ref|XP_004246568.1|//PREDICTED: uncharacterized protein LOC101245195 [Solanum lycopersicum]
Solyc08g065625.1	169	3.38911	25.743	2.9252	0.000280601	Up	4.31e-05	GO:0031224//intrinsic component of membrane;GO:0043231//intracellular membrane-bounded organelle	GO:0043169//cation binding;GO:0003824//catalytic activity	GO:0022900//electron transport chain;GO:0051234//establishment of localization	K00412//ubiquinol-cytochrome c reductase cytochrome b subunit	gi|984914901|gb|AMC32875.1|//cytochrome b (mitochondrion) [Euphorbia esula]
Solyc07g056670.3	1268	1703.95	4415.29	1.37362	9.65e-64	Up	1.02e-65	NA	GO:0046914//transition metal ion binding;GO:0003824//catalytic activity	GO:0008152//metabolic process	K04125//gibberellin 2-oxidase [EC:1.14.11.13]	gi|350538337|ref|NP_001234338.1|//gibberellin 2-oxidase 2 [Solanum lycopersicum]
Solyc09g011870.2	1163	135.533	50.8385	-1.41465	1.97e-05	Down	2.48e-06	NA	NA	NA	K15227//arogenate dehydrogenase (NADP+), plant [EC:1.3.1.78]	gi|460401710|ref|XP_004246360.1|//PREDICTED: arogenate dehydrogenase 2, chloroplastic-like [Solanum lycopersicum]
Solyc02g032650.3	3924	85.5902	41.0559	-1.05986	0.0160706	Down	0.00380399	NA	NA	NA	K19613//leucine-rich repeat protein SHOC2;K14638//solute carrier family 15 (peptide/histidine transporter), member 3/4	gi|723668145|ref|XP_010315689.1|//PREDICTED: TMV resistance protein N-like isoform X2 [Solanum lycopersicum]
Solyc04g008930.2	899	33.9857	71.1535	1.06601	0.0227573	Up	0.00563597	NA	NA	NA	K03868//RING-box protein 1	gi|460382903|ref|XP_004237175.1|//PREDICTED: putative GEM-like protein 8 [Solanum lycopersicum]
Solyc12g006460.2	1681	172.299	73.677	-1.22562	2.28e-05	Down	2.9e-06	NA	NA	NA	K04123//ent-kaurenoic acid hydroxylase [EC:1.14.13.79]	gi|723747292|ref|XP_010313690.1|//PREDICTED: ent-kaurenoic acid oxidase 2 [Solanum lycopersicum]
Solyc01g066720.3	812	2973.65	6452.69	1.11767	4.45e-59	Up	5.16e-61	GO:0016020//membrane	NA	NA	NA	gi|460366762|ref|XP_004229248.1|//PREDICTED: uncharacterized protein LOC101256324 [Solanum lycopersicum]
Solyc06g006100.3	2200	10924	22458	1.03973	3.72e-74	Up	3.18e-76	NA	NA	NA	K01657//anthranilate synthase component I [EC:4.1.3.27]	gi|460389518|ref|XP_004240399.1|//PREDICTED: anthranilate synthase alpha subunit 2, chloroplastic [Solanum lycopersicum]
Solyc10g074470.2	2954	156.83	57.2894	-1.45286	2.51e-06	Down	2.77e-07	NA	NA	NA	NA	gi|970059292|ref|XP_015056375.1|//PREDICTED: uncharacterized protein LOC107002735 [Solanum pennellii]
Solyc09g059610.3	1317	32.6407	4.29929	-2.9245	9.74e-05	Down	1.37e-05	NA	NA	NA	K03006//DNA-directed RNA polymerase II subunit RPB1 [EC:2.7.7.6]	gi|460403184|ref|XP_004247075.1|//PREDICTED: early nodulin-75-like [Solanum lycopersicum]
Solyc08g044510.3	1903	13.3467	1.49457	-3.15868	0.000967621	Down	0.000165093	NA	GO:0016798//hydrolase activity, acting on glycosyl bonds	GO:0008152//metabolic process	K01188//beta-glucosidase [EC:3.2.1.21]	gi|460398841|ref|XP_004244958.1|//PREDICTED: beta-glucosidase 13-like [Solanum lycopersicum]
Solyc05g012360.3	1279	29.5462	10.7687	-1.45613	0.0422981	Down	0.0115399	NA	NA	NA	NA	gi|460387600|ref|XP_004239464.1|//PREDICTED: epoxide hydrolase 3-like [Solanum lycopersicum]
Solyc03g006100.3	6009	292.307	83.7373	-1.80354	3.63e-14	Down	1.93e-15	NA	NA	NA	K13420//LRR receptor-like serine/threonine-protein kinase FLS2 [EC:2.7.11.1]	gi|723678782|ref|XP_010317427.1|//PREDICTED: probable LRR receptor-like serine/threonine-protein kinase At3g47570 [Solanum lycopersicum]
Solyc05g050830.2	432	60.367	12.1826	-2.30894	1.53e-05	Down	1.89e-06	NA	NA	NA	K09286//EREBP-like factor	gi|460388814|ref|XP_004240059.1|//PREDICTED: ethylene-responsive transcription factor ERF038-like [Solanum lycopersicum]
Solyc09g059170.2	1410	1767.19	5228.77	1.56502	8.32e-102	Up	4.93e-104	NA	GO:0035251//UDP-glucosyltransferase activity	NA	K17193//anthocyanidin 3-O-glucoside 2'''-O-xylosyltransferase [EC:2.4.2.51]	gi|460403139|ref|XP_004247056.1|//PREDICTED: anthocyanidin 3-O-glucosyltransferase-like [Solanum lycopersicum]
Solyc03g097670.3	7504	2064.14	958.259	-1.10705	9.03e-31	Down	2.17e-32	NA	NA	NA	K17592//sacsin	gi|723683877|ref|XP_010318320.1|//PREDICTED: uncharacterized protein LOC104646477 [Solanum lycopersicum]
Solyc08g014440.3	1934	165.223	76.3183	-1.11432	0.000192794	Down	2.87e-05	NA	NA	NA	K00517	gi|460398442|ref|XP_004244768.1|//PREDICTED: BTB/POZ and TAZ domain-containing protein 3 [Solanum lycopersicum]
Solyc08g083500.2	1793	295.964	22.0522	-3.74643	5.45e-33	Down	1.21e-34	NA	NA	NA	K00512//steroid 17alpha-monooxygenase / 17alpha-hydroxyprogesterone deacetylase [EC:1.14.14.19 1.14.14.32]	gi|460401254|ref|XP_004246141.1|//PREDICTED: flavonoid 3'-monooxygenase-like [Solanum lycopersicum]
Solyc08g007620.2	13518	146.44	64.1773	-1.19017	0.000325469	Down	5.06e-05	NA	NA	NA	K13199//plasminogen activator inhibitor 1 RNA-binding protein	gi|970048038|ref|XP_015085563.1|//PREDICTED: LOW QUALITY PROTEIN: subtilisin-like protease SBT1.2 [Solanum pennellii]
Solyc04g079860.1	1032	58.0206	10.6055	-2.45175	8.63e-06	Down	1.03e-06	NA	GO:0016740//transferase activity	NA	K13648//alpha-1,4-galacturonosyltransferase [EC:2.4.1.43]	gi|460385050|ref|XP_004238218.1|//PREDICTED: probable galacturonosyltransferase-like 1 [Solanum lycopersicum]
Solyc03g006880.3	1635	19.4075	1.58682	-3.6124	7.44e-05	Down	1.03e-05	NA	GO:0046914//transition metal ion binding;GO:0003824//catalytic activity	GO:0008152//metabolic process	K05282//gibberellin 20-oxidase [EC:1.14.11.12]	gi|350538089|ref|NP_001234070.1|//gibberellin 20-oxidase-1 [Solanum lycopersicum]
Solyc02g087000.3	3098	1173.11	382.933	-1.61517	8.19e-40	Down	1.49e-41	NA	NA	NA	K03549//KUP system potassium uptake protein	gi|460372953|ref|XP_004232287.1|//PREDICTED: potassium transporter 8-like [Solanum lycopersicum]
Solyc03g026120.3	2270	289.764	38.5206	-2.91118	6.52e-27	Down	1.82e-28	NA	NA	NA	K16302//metal transporter CNNM;K15449//tRNA wybutosine-synthesizing protein 1 [EC:4.1.3.44]	gi|460377167|ref|XP_004234366.1|//PREDICTED: probable methyltransferase PMT16 [Solanum lycopersicum]
Solyc10g018300.2	2398	3400.6	1514.79	-1.16667	3.92e-42	Down	6.7e-44	GO:0009534//chloroplast thylakoid	GO:0043169//cation binding;GO:0016744//transferase activity, transferring aldehyde or ketonic groups	NA	K00615//transketolase [EC:2.2.1.1]	gi|460406209|ref|XP_004248560.1|//PREDICTED: transketolase, chloroplastic [Solanum lycopersicum]
Solyc07g032745.1	1125	6.09642	27.9605	2.19735	0.00338265	Up	0.000659986	NA	NA	NA	K11593//eukaryotic translation initiation factor 2C	gi|595812876|ref|XP_007203483.1|//hypothetical protein PRUPE_ppa022373mg, partial [Prunus persica]
Solyc03g031470.3	3133	185.93	39.5115	-2.23442	1.08e-12	Down	6.36e-14	NA	GO:0048037//cofactor binding	GO:0008152//metabolic process	K08695//anthocyanidin reductase [EC:1.3.1.77]	gi|723679894|ref|XP_010317656.1|//PREDICTED: pentatricopeptide repeat-containing protein At1g55890, mitochondrial-like [Solanum lycopersicum]
Solyc10g081320.1	960	48.9803	19.8084	-1.30609	0.0236109	Down	0.00588279	NA	NA	NA	K09422//myb proto-oncogene protein, plant	gi|460407841|ref|XP_004249358.1|//PREDICTED: transcription factor WER [Solanum lycopersicum]
Solyc03g120330.1	1086	203.106	44.322	-2.19614	1.84e-13	Down	1.02e-14	NA	NA	NA	NA	gi|460379903|ref|XP_004235699.1|//PREDICTED: F-box/kelch-repeat protein At1g80440-like [Solanum lycopersicum]
Solyc05g051010.3	1205	23.7305	6.16566	-1.94441	0.0138693	Down	0.0032002	NA	GO:0005488//binding	GO:0008152//metabolic process	K13265//vestitone reductase [EC:1.1.1.348]	gi|723702385|ref|XP_010321489.1|//PREDICTED: LOW QUALITY PROTEIN: vestitone reductase [Solanum lycopersicum]
Solyc07g056420.4	1658	2437.88	5086.03	1.06091	8.26e-45	Up	1.33e-46	NA	GO:0016765//transferase activity, transferring alkyl or aryl (other than methyl) groups	GO:0009755//hormone-mediated signaling pathway	K00799//glutathione S-transferase [EC:2.5.1.18]	gi|926657597|ref|NP_001234157.2|//glutathione S-transferase-like protein [Solanum lycopersicum]
Solyc08g078670.2	1741	1019.31	467.914	-1.12328	1.77e-19	Down	6.87e-21	NA	NA	NA	K00924;K02882//large subunit ribosomal protein L18Ae;K01381//saccharopepsin [EC:3.4.23.25]	gi|460400483|ref|XP_004245764.1|//PREDICTED: aspartic proteinase nepenthesin-1 [Solanum lycopersicum]
Solyc08g061930.3	1808	16.6969	3.05022	-2.4526	0.00632002	Down	0.00132222	NA	GO:0016645//oxidoreductase activity, acting on the CH-NH group of donors;GO:0050662//coenzyme binding	GO:0006725//cellular aromatic compound metabolic process	K00279//cytokinin dehydrogenase [EC:1.5.99.12]	gi|525314155|ref|NP_001266216.1|//cytokinin oxidase/dehydrogenase-like [Solanum lycopersicum]
Solyc10g084420.2	1976	10.6498	1.44506	-2.88162	0.00349529	Down	0.000684322	NA	NA	NA	NA	gi|723739375|ref|XP_010312272.1|//PREDICTED: uncharacterized protein LOC101254349 isoform X1 [Solanum lycopersicum]
Solyc05g006020.3	2092	10.1902	1.43454	-2.82853	0.00438732	Down	0.000878992	GO:0044464//cell part	NA	GO:0006810//transport	K14611//solute carrier family 23 (nucleobase transporter), member 1/2	gi|460386032|ref|XP_004238704.1|//PREDICTED: nucleobase-ascorbate transporter 7 [Solanum lycopersicum]
Solyc04g077990.3	872	130.792	50.9497	-1.36013	0.00020169	Down	3.01e-05	NA	NA	NA	NA	gi|723695139|ref|XP_004238097.2|//PREDICTED: LOB domain-containing protein 38-like [Solanum lycopersicum]
Solyc07g049290.3	3415	1220.2	568.844	-1.10102	1.97e-22	Down	6.56e-24	NA	NA	NA	K14638//solute carrier family 15 (peptide/histidine transporter), member 3/4	gi|874507335|ref|NP_001297145.1|//protein NRT1/ PTR FAMILY 6.4 [Solanum lycopersicum]
Solyc12g098757.1	2267	252.901	91.5926	-1.46527	1.45e-08	Down	1.21e-09	NA	NA	NA	NA	gi|723753072|ref|XP_010314735.1|//PREDICTED: extensin-2-like, partial [Solanum lycopersicum]
Solyc12g006820.2	2560	78.4369	33.0827	-1.24545	0.00433844	Down	0.000867949	NA	NA	NA	K15397//3-ketoacyl-CoA synthase [EC:2.3.1.199]	gi|970068509|ref|XP_015061383.1|//PREDICTED: 3-ketoacyl-CoA synthase 11-like [Solanum pennellii]
Solyc08g075240.3	2633	15.4251	3.99551	-1.94883	0.0340531	Down	0.00897117	NA	NA	NA	K17756//long-chain-alcohol oxidase [EC:1.1.3.20]	gi|460401007|ref|XP_004246021.1|//PREDICTED: long-chain-alcohol oxidase FAO4A-like [Solanum lycopersicum]
Solyc04g010210.1	2145	72.43	35.8136	-1.01608	0.0440179	Down	0.0120817	NA	GO:0000166//nucleotide binding;GO:0017111//nucleoside-triphosphatase activity	NA	K05681//ATP-binding cassette, subfamily G (WHITE), member 2	gi|460382085|ref|XP_004236770.1|//PREDICTED: ABC transporter G family member 6-like [Solanum lycopersicum]
Solyc04g076640.2	4021	230.241	53.4799	-2.10607	5.69e-13	Down	3.27e-14	NA	NA	NA	K18195//rhamnogalacturonan endolyase [EC:4.2.2.23]	gi|657973699|ref|XP_008378659.1|//PREDICTED: probable rhamnogalacturonate lyase B [Malus domestica]
Solyc02g077090.3	2247	62.311	25.202	-1.30595	0.0121586	Down	0.00275942	NA	NA	NA	K05747//Wiskott-Aldrich syndrome protein	gi|723675033|ref|XP_010316803.1|//PREDICTED: protein CHUP1, chloroplastic [Solanum lycopersicum]
Solyc04g008600.3	1160	7.36179	1.41095	-2.38339	0.0225928	Down	0.00558421	NA	NA	NA	K10904//TIMELESS-interacting protein	gi|460382324|ref|XP_004236889.1|//PREDICTED: chromosome segregation in meiosis protein 3 [Solanum lycopersicum]
Solyc01g011415.1	438	6.12445	32.7361	2.41823	0.000623483	Up	0.000102121	GO:0031224//intrinsic component of membrane;GO:0009521//photosystem;GO:0009534//chloroplast thylakoid	GO:0046906//tetrapyrrole binding	GO:0022900//electron transport chain;GO:0006464//cellular protein modification process;GO:0051234//establishment of localization	K02704//photosystem II CP47 chlorophyll apoprotein	gi|326554803|gb|ADZ93567.1|//CP47 protein, partial (chloroplast) [Gahnia baniensis]
Solyc02g088820.3	2153	38.9683	7.44454	-2.38805	0.000366473	Down	5.76e-05	NA	NA	NA	K16297//serine carboxypeptidase-like clade II [EC:3.4.16.-]	gi|460372700|ref|XP_004232164.1|//PREDICTED: serine carboxypeptidase-like 25 [Solanum lycopersicum]
Solyc03g007890.3	3336	5997.98	21289.9	1.82762	2.14e-216	Up	3.2e-219	GO:0044424//intracellular part	GO:0005515//protein binding;GO:0032559//adenyl ribonucleotide binding	GO:0044267//cellular protein metabolic process;GO:0050896//response to stimulus	K04079//molecular chaperone HtpG	gi|970014193|ref|XP_015068083.1|//PREDICTED: heat shock protein 83 [Solanum pennellii]
Solyc08g069065.1	1482	851.135	2106.9	1.30766	1.47e-41	Up	2.56e-43	GO:0031224//intrinsic component of membrane;GO:0043231//intracellular membrane-bounded organelle	GO:0016758//transferase activity, transferring hexosyl groups	GO:0006464//cellular protein modification process	K06638//mitotic spindle assembly checkpoint protein MAD1;K00734//galactosylxylosylprotein 3-beta-galactosyltransferase [EC:2.4.1.134]	gi|460399556|ref|XP_004245304.1|//PREDICTED: beta-1,3-galactosyltransferase 7-like [Solanum lycopersicum]
Solyc07g064210.2	585	1264.43	51.5371	-4.61673	8.81e-135	Down	3.14e-137	NA	NA	NA	NA	gi|460397184|ref|XP_004244148.1|//PREDICTED: 2S sulfur-rich seed storage protein 1-like [Solanum lycopersicum]
Solyc01g009010.3	1559	626.494	1327.72	1.08358	3.85e-22	Up	1.31e-23	GO:0009536//plastid	GO:0032559//adenyl ribonucleotide binding;GO:0016301//kinase activity	GO:0006721//terpenoid metabolic process;GO:0006796//phosphate-containing compound metabolic process	K00919//4-diphosphocytidyl-2-C-methyl-D-erythritol kinase [EC:2.7.1.148]	gi|817472602|ref|NP_001295301.1|//4-diphosphocytidyl-2-C-methyl-D-erythritol kinase, chloroplastic/chromoplastic [Solanum lycopersicum]
Solyc01g107650.3	2649	26.8309	3.66212	-2.87314	0.000250279	Down	3.81e-05	NA	NA	NA	K04730//interleukin-1 receptor-associated kinase 1 [EC:2.7.11.1];K13420//LRR receptor-like serine/threonine-protein kinase FLS2 [EC:2.7.11.1]	gi|460369792|ref|XP_004230741.1|//PREDICTED: probable LRR receptor-like serine/threonine-protein kinase At4g37250 [Solanum lycopersicum]
Solyc03g077910.3	2078	110.759	39.6571	-1.48177	5.98e-05	Down	8.14e-06	NA	NA	NA	K00771//protein xylosyltransferase [EC:2.4.2.26]	gi|723682800|ref|XP_004235090.2|//PREDICTED: xylosyltransferase 1-like [Solanum lycopersicum]
Solyc08g061130.3	1560	352.064	727.819	1.04774	1.46e-13	Up	8.09e-15	GO:0043231//intracellular membrane-bounded organelle	GO:0003677//DNA binding;GO:0005515//protein binding;GO:0001071//nucleic acid binding transcription factor activity	GO:0007602//phototransduction;GO:0006351//transcription, DNA-templated	K16241//transcription factor HY5	gi|350537753|ref|NP_001234820.1|//transcription factor HY5 [Solanum lycopersicum]
Solyc01g087790.2	2656	163.839	14.4817	-3.49998	3.04e-19	Down	1.2e-20	NA	GO:0004175//endopeptidase activity;GO:0005515//protein binding	GO:0044092//negative regulation of molecular function;GO:0019538//protein metabolic process	K13199//plasminogen activator inhibitor 1 RNA-binding protein;K12663//Delta(3,5)-Delta(2,4)-dienoyl-CoA isomerase [EC:5.3.3.-];K01183//chitinase [EC:3.2.1.14]	gi|3970733|emb|CAA07060.1|//SBT4C protein [Solanum lycopersicum]
Solyc01g005010.3	1139	77.3798	27.3652	-1.49961	0.00072199	Down	0.000119637	NA	NA	NA	NA	gi|460365753|ref|XP_004228761.1|//PREDICTED: protein XRI1-like [Solanum lycopersicum]
Solyc04g072280.3	1852	15.6013	42.6464	1.45075	0.0161389	Up	0.00382257	NA	NA	NA	K05909//laccase [EC:1.10.3.2]	gi|460384303|ref|XP_004237852.1|//PREDICTED: laccase-14-like [Solanum lycopersicum]
Solyc07g063860.3	645	143.88	58.7767	-1.29155	4.93e-05	Down	6.62e-06	NA	NA	NA	NA	gi|723718495|ref|XP_010324339.1|//PREDICTED: uncharacterized protein LOC104648557 [Solanum lycopersicum]
Solyc03g119590.1	336	16.0812	2.0589	-2.96543	0.00134295	Down	0.000236182	NA	NA	NA	NA	gi|460380170|ref|XP_004235831.1|//PREDICTED: uncharacterized protein LOC101261799 [Solanum lycopersicum]
Solyc03g034170.3	1111	331.885	126.251	-1.39439	7.44e-11	Down	5.09e-12	NA	NA	NA	NA	gi|460377570|ref|XP_004234564.1|//PREDICTED: uncharacterized protein LOC101255370 [Solanum lycopersicum]
Solyc10g054880.2	756	543.947	270.753	-1.00649	7.28e-10	Down	5.41e-11	NA	NA	NA	K13249//translocon-associated protein subunit alpha	gi|970059383|ref|XP_015056424.1|//PREDICTED: translocon-associated protein subunit alpha-like [Solanum pennellii]
Solyc10g076670.2	1054	36.7034	78.6183	1.09895	0.0126101	Up	0.00287607	NA	NA	NA	K05278//flavonol synthase [EC:1.14.11.23];K05277//leucoanthocyanidin dioxygenase [EC:1.14.11.19]	gi|723740029|ref|XP_010312367.1|//PREDICTED: leucoanthocyanidin dioxygenase-like, partial [Solanum lycopersicum]
Solyc02g079310.2	3210	137.402	58.7811	-1.22498	0.000329433	Down	5.13e-05	GO:0044464//cell part	GO:0015932//nucleobase-containing compound transmembrane transporter activity	GO:0015931//nucleobase-containing compound transport	K15014//solute carrier family 29 (equilibrative nucleoside transporter), member 1/2/3	gi|460373971|ref|XP_004232785.1|//PREDICTED: equilibrative nucleotide transporter 3-like [Solanum lycopersicum]
Solyc08g076060.3	2896	1513.63	716.872	-1.07822	1.98e-25	Down	5.89e-27	NA	NA	NA	K04733//interleukin-1 receptor-associated kinase 4 [EC:2.7.11.1];K04730//interleukin-1 receptor-associated kinase 1 [EC:2.7.11.1];K01183//chitinase [EC:3.2.1.14]	gi|723725772|ref|XP_010325596.1|//PREDICTED: G-type lectin S-receptor-like serine/threonine-protein kinase At1g67520 [Solanum lycopersicum]
Solyc11g013150.1	1464	170.314	56.309	-1.59676	1.39e-07	Down	1.29e-08	NA	NA	NA	K14494//DELLA protein	gi|460409816|ref|XP_004250334.1|//PREDICTED: nodulation-signaling pathway 2 protein [Solanum lycopersicum]
Solyc01g108570.3	1154	144.113	296.321	1.03996	2.72e-06	Up	3.01e-07	NA	NA	NA	K13258//2-hydroxyisoflavanone dehydratase [EC:4.2.1.105];K20506//tuliposide A-converting enzyme [EC:4.2.99.22]	gi|460369939|ref|XP_004230814.1|//PREDICTED: 2-hydroxyisoflavanone dehydratase-like [Solanum lycopersicum]
Solyc04g081870.3	2056	46.2758	6.89441	-2.74676	1.21e-05	Down	1.47e-06	GO:0044464//cell part	NA	NA	NA	gi|970025037|ref|XP_015073830.1|//PREDICTED: expansin-A11-like [Solanum pennellii]
Solyc02g067040.3	1977	126.828	255.88	1.0126	1.38e-05	Up	1.69e-06	NA	NA	NA	NA	gi|460375166|ref|XP_004233378.1|//PREDICTED: uncharacterized protein LOC101247394 [Solanum lycopersicum]
Solyc07g025380.3	2519	59.3136	13.2428	-2.16315	5.56e-05	Down	7.51e-06	NA	NA	NA	NA	gi|460394764|ref|XP_004242963.1|//PREDICTED: glutamic acid-rich protein isoform X2 [Solanum lycopersicum]
Solyc02g088120.3	4416	63.6619	137.34	1.10925	0.000621988	Up	0.00010183	NA	NA	NA	K13162//poly(rC)-binding protein 2/3/4	gi|565342616|ref|XP_006338439.1|//PREDICTED: KH domain-containing protein At4g18375-like isoform X2 [Solanum tuberosum]
Solyc09g005860.3	1983	256.442	111.074	-1.20711	2.78e-07	Down	2.68e-08	NA	NA	NA	K15502//serine/threonine-protein phosphatase 6 regulatory ankyrin repeat subunit A	gi|981220771|ref|NP_001306058.1|//ankyrin repeat-containing protein [Solanum lycopersicum]
Solyc06g048470.3	5364	323.683	113.983	-1.50577	8.82e-12	Down	5.54e-13	NA	NA	NA	K02184//formin 2	gi|723705672|ref|XP_010322107.1|//PREDICTED: uncharacterized protein LOC101246062 isoform X3 [Solanum lycopersicum]
Solyc09g011920.3	1655	849.346	1786.16	1.07244	9.65e-29	Up	2.52e-30	GO:0043231//intracellular membrane-bounded organelle;GO:0031224//intrinsic component of membrane	NA	GO:0046907//intracellular transport	K15103//solute carrier family 25 (mitochondrial uncoupling protein), member 8/9	gi|350539940|ref|NP_001234584.1|//UCP protein [Solanum lycopersicum]
Solyc09g082510.3	6358	1119.84	485.117	-1.20689	2.66e-24	Down	8.33e-26	NA	NA	NA	K20478//golgin subfamily B member 1	gi|723731994|ref|XP_004247588.2|//PREDICTED: LOW QUALITY PROTEIN: golgin subfamily B member 1 [Solanum lycopersicum]
Solyc08g007570.3	865	6.13365	1.30283	-2.2351	0.0354497	Down	0.00940557	NA	NA	NA	NA	gi|565384917|ref|XP_006358368.1|//PREDICTED: protein LITTLE ZIPPER 2-like [Solanum tuberosum]
Solyc05g021190.2	261	5.15426	30.6015	2.56977	0.000365431	Up	5.74e-05	GO:0031224//intrinsic component of membrane;GO:0009521//photosystem;GO:0009526//plastid envelope;GO:0009534//chloroplast thylakoid;GO:0042716//plasma membrane-derived chromatophore	GO:0009055//electron carrier activity;GO:0046914//transition metal ion binding	GO:0009767//photosynthetic electron transport chain;GO:0051234//establishment of localization	K02706//photosystem II P680 reaction center D2 protein [EC:1.10.3.9]	gi|987169221|gb|AMD61877.1|//photosystem II protein D2 (chloroplast) [Saussurea involucrata]
Solyc00g025290.1	486	28.3103	58.9198	1.05743	0.0376872	Up	0.0101081	GO:0043231//intracellular membrane-bounded organelle	NA	NA	NA	gi|57013963|ref|YP_173435.1|//hypothetical protein NitaMp096 [Nicotiana tabacum]
Solyc01g010390.3	2128	830.12	151.351	-2.45542	4.92e-54	Down	6.32e-56	NA	GO:0015926//glucosidase activity;GO:0043167//ion binding	GO:0044238//primary metabolic process	K01188//beta-glucosidase [EC:3.2.1.21]	gi|460365025|ref|XP_004228406.1|//PREDICTED: beta-glucosidase 40 [Solanum lycopersicum]
Solyc07g041070.3	2121	53.6531	2.72408	-4.29982	2.65e-09	Down	2.07e-10	NA	NA	NA	K05747//Wiskott-Aldrich syndrome protein	gi|723716987|ref|XP_010324025.1|//PREDICTED: pollen-specific leucine-rich repeat extensin-like protein 1 [Solanum lycopersicum]
Solyc02g077530.2	1692	208.058	544.627	1.38828	3.21e-17	Up	1.42e-18	NA	GO:0008168//methyltransferase activity	NA	K13262//isoflavone-7-O-methyltransferase [EC:2.1.1.150];K16040//trans-resveratrol di-O-methyltransferase [EC:2.1.1.240]	gi|460374256|ref|XP_004232927.1|//PREDICTED: trans-resveratrol di-O-methyltransferase-like [Solanum lycopersicum]
Solyc09g014730.3	4110	125.977	44.5037	-1.50117	2.41e-05	Down	3.07e-06	NA	NA	NA	K04733//interleukin-1 receptor-associated kinase 4 [EC:2.7.11.1];K04730//interleukin-1 receptor-associated kinase 1 [EC:2.7.11.1]	gi|723726944|ref|XP_010325784.1|//PREDICTED: wall-associated receptor kinase 2-like [Solanum lycopersicum]
Solyc02g078150.3	1211	436.481	1018.06	1.22183	2.08e-19	Up	8.13e-21	NA	NA	NA	NA	gi|460374167|ref|XP_004232883.1|//PREDICTED: uncharacterized protein LOC101251740 [Solanum lycopersicum]
Solyc02g021350.3	2021	9.06607	117.576	3.69697	3.04e-15	Up	1.51e-16	NA	NA	NA	K11290//template-activating factor I	gi|723667703|ref|XP_010315614.1|//PREDICTED: NAP1-related protein 1-like isoform X1 [Solanum lycopersicum]
Solyc02g091690.3	1259	320.089	69.97	-2.19366	6.27e-20	Down	2.36e-21	NA	NA	NA	K16190//glucuronokinase [EC:2.7.1.43];K13422//transcription factor MYC2	gi|460372305|ref|XP_004231971.1|//PREDICTED: transcription factor bHLH93-like [Solanum lycopersicum]
Solyc03g019650.3	2343	2025.67	663.895	-1.60937	1.29e-61	Down	1.4e-63	NA	NA	NA	K14794//ribosomal RNA-processing protein 12	gi|460377042|ref|XP_004234304.1|//PREDICTED: probable transporter mch1 isoform X1 [Solanum lycopersicum]
Solyc06g074570.1	546	115.988	288.185	1.31302	2.04e-07	Up	1.94e-08	NA	NA	NA	NA	gi|442803210|gb|AGC78945.1|//hypothetical protein (mitochondrion) [Vicia faba]
Solyc02g085910.3	1054	231.124	1549.68	2.74523	2.63e-110	Up	1.35e-112	NA	NA	NA	K13945	gi|460373101|ref|XP_004232361.1|//PREDICTED: LOB domain-containing protein 40 [Solanum lycopersicum]
Solyc06g065655.1	2555	86.0035	20.6951	-2.05511	3.82e-06	Down	4.32e-07	NA	NA	NA	K04421//mitogen-activated protein kinase kinase kinase 3 [EC:2.7.11.25];K11228//mitogen-activated protein kinase kinase kinase [EC:2.7.11.25];K04373//ribosomal protein S6 kinase alpha-1/2/3/6 [EC:2.7.11.1]	gi|460393258|ref|XP_004242227.1|//PREDICTED: mitogen-activated protein kinase kinase kinase 3-like [Solanum lycopersicum]
Solyc11g069540.2	1165	6.13365	1.30283	-2.2351	0.0354497	Down	0.00940557	GO:0031224//intrinsic component of membrane	NA	NA	K15285//solute carrier family 35, member E3	gi|460411495|ref|XP_004251146.1|//PREDICTED: uncharacterized membrane protein At1g06890 [Solanum lycopersicum]
Solyc07g017220.3	1143	628.336	221.939	-1.50137	9.33e-21	Down	3.37e-22	NA	NA	NA	NA	gi|460394597|ref|XP_004242888.1|//PREDICTED: uncharacterized protein LOC101257280 [Solanum lycopersicum]
Solyc08g080960.3	1924	284.212	706.87	1.31448	7.56e-20	Up	2.86e-21	NA	NA	NA	NA	gi|460400177|ref|XP_004245612.1|//PREDICTED: putative DNA-binding protein ESCAROLA [Solanum lycopersicum]
Solyc03g096290.3	1218	256.149	28.3739	-3.17435	2.68e-26	Down	7.65e-28	GO:0031224//intrinsic component of membrane	NA	GO:0006810//transport	K09872//aquaporin PIP	gi|970019576|ref|XP_015070996.1|//PREDICTED: aquaporin PIP1-1 [Solanum pennellii]
Solyc07g008140.3	1033	167.789	82.6272	-1.02196	0.000434429	Down	6.92e-05	NA	NA	NA	NA	gi|723712802|ref|XP_010323300.1|//PREDICTED: cucumber peeling cupredoxin-like [Solanum lycopersicum]
Solyc11g069890.2	2415	61.6647	26.651	-1.21025	0.0151351	Down	0.00354507	NA	NA	NA	K16670//homeobox protein Meis2;K15613//homeobox protein Meis1	gi|460411541|ref|XP_004251168.1|//PREDICTED: BEL1-like homeodomain protein 9 [Solanum lycopersicum]
Solyc05g005440.2	531	35.6369	3.75062	-3.24817	1.14e-05	Down	1.38e-06	NA	NA	NA	K08065//nuclear transcription Y subunit beta	gi|723696826|ref|XP_010320575.1|//PREDICTED: nuclear transcription factor Y subunit B-6-like [Solanum lycopersicum]
Solyc03g112390.3	2491	53.7381	8.48403	-2.66312	4.55e-06	Down	5.22e-07	NA	NA	NA	K09422//myb proto-oncogene protein, plant	gi|460381025|ref|XP_004236253.1|//PREDICTED: transcription factor MYB51-like isoform X1 [Solanum lycopersicum]
Solyc05g050130.3	2439	440.598	51.9088	-3.08541	7.43e-42	Down	1.28e-43	GO:0030312//external encapsulating structure	GO:0004553//hydrolase activity, hydrolyzing O-glycosyl compounds;GO:0043167//ion binding	GO:0006026//aminoglycan catabolic process	K01183//chitinase [EC:3.2.1.14]	gi|460388877|ref|XP_004240090.1|//PREDICTED: acidic endochitinase [Solanum lycopersicum]
Solyc04g012030.3	1685	50.9534	20.8866	-1.2866	0.0218038	Down	0.00536385	NA	GO:0046914//transition metal ion binding	NA	K16675//palmitoyltransferase ZDHHC9/14/18 [EC:2.3.1.225]	gi|460381965|ref|XP_004236711.1|//PREDICTED: protein S-acyltransferase 8 [Solanum lycopersicum]
Solyc03g080070.3	629	20.4348	4.11418	-2.31235	0.00596288	Down	0.00123744	GO:0044464//cell part	NA	NA	NA	gi|723682517|ref|XP_010318066.1|//PREDICTED: WAT1-related protein At5g64700-like [Solanum lycopersicum]
Solyc04g014680.3	2063	810.049	354.234	-1.19331	3.23e-18	Down	1.36e-19	NA	NA	NA	NA	gi|460381890|ref|XP_004236674.1|//PREDICTED: uncharacterized membrane protein At1g16860-like [Solanum lycopersicum]
Solyc06g071330.3	1849	98.3358	37.9731	-1.37274	0.00041324	Down	6.55e-05	GO:0044464//cell part	NA	GO:0006810//transport	K14611//solute carrier family 23 (nucleobase transporter), member 1/2	gi|460391769|ref|XP_004241491.1|//PREDICTED: nucleobase-ascorbate transporter 6 [Solanum lycopersicum]
Solyc08g080670.2	1856	99.3088	344.959	1.79643	3.24e-15	Up	1.61e-16	NA	NA	GO:0006950//response to stress	K14297//nuclear pore complex protein Nup98-Nup96;K12173//BRCA1-A complex subunit BRE	gi|702324422|ref|XP_010053305.1|//PREDICTED: protein NP24-like [Eucalyptus grandis]
Solyc07g054770.1	270	311.628	1280.41	2.03871	1.98e-58	Up	2.32e-60	NA	NA	NA	NA	gi|723715060|ref|XP_010323709.1|//PREDICTED: uncharacterized protein LOC101254505 [Solanum lycopersicum]
Solyc06g036300.3	393	1.44371	14.5441	3.33258	0.000413883	Up	6.57e-05	GO:0016020//membrane;GO:0030312//external encapsulating structure;GO:0044444//cytoplasmic part	GO:0005515//protein binding;GO:0032559//adenyl ribonucleotide binding	GO:0044267//cellular protein metabolic process;GO:0010035//response to inorganic substance;GO:0006952//defense response	K04079//molecular chaperone HtpG	gi|970014193|ref|XP_015068083.1|//PREDICTED: heat shock protein 83 [Solanum pennellii]
Solyc01g058410.1	645	40.1918	207.88	2.37078	2.78e-15	Up	1.37e-16	NA	NA	NA	K02261//cytochrome c oxidase subunit 2	gi|703099700|ref|XP_010096718.1|//hypothetical protein L484_025836 [Morus notabilis]
Solyc09g007470.1	825	10.1679	1.43572	-2.82418	0.00447101	Down	0.000897322	NA	NA	NA	NA	gi|723728421|ref|XP_010326008.1|//PREDICTED: uncharacterized protein LOC104649089 [Solanum lycopersicum]
Solyc06g008130.3	2609	1105.42	2647.38	1.25997	1.33e-45	Up	2.07e-47	NA	NA	NA	NA	gi|970037662|ref|XP_015080177.1|//PREDICTED: probable inactive histone-lysine N-methyltransferase SUVR2 isoform X1 [Solanum pennellii]
Solyc08g079870.3	2240	705.792	23.1655	-4.92919	1.44e-78	Down	1.17e-80	NA	GO:0004175//endopeptidase activity;GO:0005515//protein binding	GO:0044092//negative regulation of molecular function;GO:0019538//protein metabolic process	K13199//plasminogen activator inhibitor 1 RNA-binding protein	gi|350536267|ref|NP_001233982.1|//subtilisin-like protease precursor [Solanum lycopersicum]
Solyc03g031890.3	997	140.783	291.174	1.04841	2.07e-06	Up	2.25e-07	NA	NA	NA	NA	gi|460377424|ref|XP_004234493.1|//PREDICTED: uncharacterized protein LOC101258531 [Solanum lycopersicum]
Solyc04g079990.3	1419	40.0443	12.024	-1.73568	0.00594882	Down	0.00123364	NA	NA	NA	K01246//DNA-3-methyladenine glycosylase I [EC:3.2.2.20]	gi|460385068|ref|XP_004238227.1|//PREDICTED: uncharacterized protein LOC101250399 [Solanum lycopersicum]
Solyc09g011810.3	1579	722.953	322.827	-1.16314	3.83e-15	Down	1.92e-16	GO:0044424//intracellular part	GO:0019203//carbohydrate phosphatase activity;GO:0016628//oxidoreductase activity, acting on the CH-CH group of donors, NAD or NADP as acceptor	GO:0005975//carbohydrate metabolic process	K03841//fructose-1,6-bisphosphatase I [EC:3.1.3.11]	gi|460401720|ref|XP_004246365.1|//PREDICTED: fructose-1,6-bisphosphatase, chloroplastic-like [Solanum lycopersicum]
Solyc07g066400.1	405	165.114	405.662	1.29682	1.29e-08	Up	1.08e-09	NA	NA	NA	NA	gi|460397538|ref|XP_004244324.1|//PREDICTED: uncharacterized protein LOC101257489 [Solanum lycopersicum]
Solyc03g020060.3	828	100.72	14.4279	-2.80342	2.84e-10	Down	2.05e-11	NA	GO:0030414//peptidase inhibitor activity	NA	NA	gi|723684419|ref|XP_010317560.1|//PREDICTED: proteinase inhibitor type-2 P303.51-like [Solanum lycopersicum]
Solyc02g068300.3	2611	242.006	110.504	-1.13095	2.82e-06	Down	3.13e-07	NA	NA	NA	K04733//interleukin-1 receptor-associated kinase 4 [EC:2.7.11.1];K04730//interleukin-1 receptor-associated kinase 1 [EC:2.7.11.1]	gi|460374962|ref|XP_004233277.1|//PREDICTED: probable L-type lectin-domain containing receptor kinase S.5 [Solanum lycopersicum]
Solyc02g078660.3	3255	394.213	116.236	-1.76191	2.13e-18	Down	8.81e-20	NA	NA	NA	K05747//Wiskott-Aldrich syndrome protein;K02184//formin 2	gi|723674524|ref|XP_010316723.1|//PREDICTED: uncharacterized protein At4g04980 isoform X2 [Solanum lycopersicum]
Solyc11g011920.2	2066	1672.67	422.097	-1.98651	4.26e-74	Down	3.66e-76	NA	GO:0016831//carboxy-lyase activity;GO:0005515//protein binding;GO:0048037//cofactor binding	GO:0009064//glutamine family amino acid metabolic process	K01580//glutamate decarboxylase [EC:4.1.1.15]	gi|350539950|ref|NP_001233822.1|//glutamate decarboxylase isoform2 [Solanum lycopersicum]
Solyc07g041245.1	467	21.5314	6.60464	-1.70489	0.0373676	Down	0.0100013	NA	NA	NA	NA	gi|970021646|ref|XP_015072094.1|//PREDICTED: probable methyltransferase PMT10 [Solanum pennellii]
Solyc01g086820.3	411	69.5792	14.0543	-2.30765	2.1e-05	Down	2.65e-06	GO:0043231//intracellular membrane-bounded organelle;GO:0000785//chromatin	GO:0003676//nucleic acid binding	GO:0034728//nucleosome organization	K11253//histone H3	gi|992271660|gb|KXG31833.1|//hypothetical protein SORBI_003G065000, partial [Sorghum bicolor]
Solyc03g095860.3	1760	569.929	1168.53	1.03584	1.84e-18	Up	7.56e-20	NA	NA	NA	K15502//serine/threonine-protein phosphatase 6 regulatory ankyrin repeat subunit A;K06694//26S proteasome non-ATPase regulatory subunit 10	gi|460378963|ref|XP_004235236.1|//PREDICTED: ankyrin-3-like [Solanum lycopersicum]
Solyc09g007765.1	1458	74.7689	13.9668	-2.42044	2.51e-06	Down	2.77e-07	NA	NA	NA	K09872//aquaporin PIP	gi|723728331|ref|XP_010325989.1|//PREDICTED: aquaporin PIP2-1-like [Solanum lycopersicum]
Solyc06g005940.3	4377	8927.02	21192.4	1.2473	1.26e-91	Up	8.29e-94	NA	NA	NA	K09580//protein disulfide-isomerase A1 [EC:5.3.4.1];K03798//cell division protease FtsH [EC:3.4.24.-]	gi|460389506|ref|XP_004240393.1|//PREDICTED: ATP-dependent zinc metalloprotease FTSH 9, chloroplastic [Solanum lycopersicum]
Solyc02g063330.3	3138	428.696	131.748	-1.70217	1.73e-18	Down	7.09e-20	NA	GO:0032559//adenyl ribonucleotide binding;GO:0004672//protein kinase activity	GO:0006464//cellular protein modification process	K04730//interleukin-1 receptor-associated kinase 1 [EC:2.7.11.1]	gi|460375368|ref|XP_004233478.1|//PREDICTED: probable protein kinase At2g41970 [Solanum lycopersicum]
Solyc09g091635.1	1107	51.1334	15.7939	-1.6949	0.00286441	Down	0.000546947	NA	NA	NA	K01889//phenylalanyl-tRNA synthetase alpha chain [EC:6.1.1.20];K11649//SWI/SNF related-matrix-associated actin-dependent regulator of chromatin subfamily C;K15030//translation initiation factor 3 subunit M	gi|460404968|ref|XP_004247950.1|//PREDICTED: F-box/kelch-repeat protein At3g06240-like [Solanum lycopersicum]
Solyc03g083100.3	1862	463.103	30.5823	-3.92056	4.41e-52	Down	5.87e-54	NA	NA	NA	K14411//RNA-binding protein Musashi	gi|460378420|ref|XP_004234970.1|//PREDICTED: protein IQ-DOMAIN 1 [Solanum lycopersicum]
Solyc09g091990.3	2823	726.298	337.08	-1.10747	7.72e-15	Down	3.93e-16	NA	GO:0000166//nucleotide binding;GO:0004672//protein kinase activity	NA	K04730//interleukin-1 receptor-associated kinase 1 [EC:2.7.11.1]	gi|723732934|ref|XP_010326838.1|//PREDICTED: receptor like protein kinase S.2 [Solanum lycopersicum]
Solyc05g007830.3	925	27.0068	9.25731	-1.54466	0.0429742	Down	0.011763	NA	NA	NA	NA	gi|970030211|ref|XP_015076393.1|//PREDICTED: expansin-A1 [Solanum pennellii]
Solyc01g110160.3	2272	97.4681	47.463	-1.03813	0.0103933	Down	0.00231318	NA	NA	NA	NA	gi|460370124|ref|XP_004230904.1|//PREDICTED: uncharacterized protein LOC101251520 isoform X1 [Solanum lycopersicum]
Solyc06g068770.3	2440	120.482	41.3428	-1.54311	1.82e-05	Down	2.28e-06	NA	NA	NA	K02366//glucuronyl/N-acetylglucosaminyl transferase EXT1 [EC:2.4.1.224 2.4.1.225];K18789//xylogalacturonan beta-1,3-xylosyltransferase [EC:2.4.2.41]	gi|460392103|ref|XP_004241657.1|//PREDICTED: probable beta-1,4-xylosyltransferase IRX10L [Solanum lycopersicum]
Solyc01g104860.3	1313	156.854	16.0793	-3.28615	1.47e-17	Down	6.37e-19	NA	NA	NA	K00430//peroxidase [EC:1.11.1.7]	gi|460369538|ref|XP_004230619.1|//PREDICTED: peroxidase 43-like [Solanum lycopersicum]
Solyc11g066020.2	2291	1746.35	593.438	-1.55717	3.7e-50	Down	5.16e-52	NA	NA	NA	K19044//E3 ubiquitin-protein ligase XBAT32/33 [EC:2.3.2.27]	gi|525313976|ref|NP_001265923.1|//Hop-interacting protein THI012 [Solanum lycopersicum]
Solyc07g053130.3	2901	111.141	39.1396	-1.50568	4.94e-05	Down	6.63e-06	NA	NA	NA	K04733//interleukin-1 receptor-associated kinase 4 [EC:2.7.11.1];K04730//interleukin-1 receptor-associated kinase 1 [EC:2.7.11.1]	gi|723715509|ref|XP_010323780.1|//PREDICTED: G-type lectin S-receptor-like serine/threonine-protein kinase At4g03230 isoform X1 [Solanum lycopersicum]
Solyc08g080140.3	1212	888.144	413.988	-1.1012	2.7e-17	Down	1.19e-18	NA	GO:0016616//oxidoreductase activity, acting on the CH-OH group of donors, NAD or NADP as acceptor	GO:0033692//cellular polysaccharide biosynthetic process	K12451//3,5-epimerase/4-reductase [EC:5.1.3.- 1.1.1.-]	gi|460400277|ref|XP_004245662.1|//PREDICTED: probable rhamnose biosynthetic enzyme 1 [Solanum lycopersicum]
Solyc01g079240.3	2554	582.602	1520.63	1.38408	1.28e-36	Up	2.58e-38	NA	GO:0015645//fatty acid ligase activity	NA	K01897//long-chain acyl-CoA synthetase [EC:6.2.1.3]	gi|460367024|ref|XP_004229375.1|//PREDICTED: long chain acyl-CoA synthetase 1 [Solanum lycopersicum]
Solyc08g007000.3	3257	115.708	54.3493	-1.09016	0.00225427	Down	0.000418184	NA	NA	NA	K01102//pyruvate dehydrogenase phosphatase [EC:3.1.3.43]	gi|460398304|ref|XP_004244702.1|//PREDICTED: protein phosphatase 2C 29 [Solanum lycopersicum]
Solyc06g008360.3	1854	110.119	52.2047	-1.07682	0.00308157	Down	0.000594307	NA	NA	NA	K12581//CCR4-NOT transcription complex subunit 7/8;K13126//polyadenylate-binding protein;K05941//glutathione gamma-glutamylcysteinyltransferase [EC:2.3.2.15];K01054//acylglycerol lipase [EC:3.1.1.23]	gi|460389718|ref|XP_004240497.1|//PREDICTED: protein CUP-SHAPED COTYLEDON 3-like [Solanum lycopersicum]
Solyc04g015280.3	2060	121.259	53.8772	-1.17034	0.000745006	Down	0.00012387	NA	NA	NA	NA	gi|460381819|ref|XP_004236639.1|//PREDICTED: uncharacterized protein LOC101252274 [Solanum lycopersicum]
Solyc12g008840.2	2742	2869.01	6748.24	1.23396	6.59e-57	Up	8.01e-59	NA	NA	NA	K12309//beta-galactosidase [EC:3.2.1.23]	gi|927028837|ref|NP_001234842.2|//ss-galactosidase precursor [Solanum lycopersicum]
Solyc03g116920.2	4506	492.089	140.374	-1.80964	2.81e-22	Down	9.44e-24	NA	NA	NA	K11267//sister chromatid cohesion protein PDS5	gi|723686430|ref|XP_010318745.1|//PREDICTED: uncharacterized protein LOC101254292 isoform X1 [Solanum lycopersicum]
Solyc00g277510.2	459	15.3018	98.7573	2.69018	1e-08	Up	8.25e-10	NA	NA	NA	K02703//photosystem II P680 reaction center D1 protein [EC:1.10.3.9];K12819//pre-mRNA-processing factor SLU7	gi|970066746|ref|XP_015060410.1|//PREDICTED: uncharacterized protein LOC107006351, partial [Solanum pennellii]
Solyc01g020125.1	291	2.80454	12.4813	2.15394	0.0290387	Up	0.00747259	GO:0044464//cell part	GO:0015020//glucuronosyltransferase activity	NA	K10157	gi|906847359|ref|NP_001234693.2|//glycosyltransferase [Solanum lycopersicum]
Solyc04g009960.3	2134	1470.68	4980.72	1.75987	3.9e-126	Up	1.54e-128	NA	GO:0016832//aldehyde-lyase activity;GO:0048037//cofactor binding	GO:0019752//carboxylic acid metabolic process	K01620//threonine aldolase [EC:4.1.2.48]	gi|723689541|ref|XP_010319280.1|//PREDICTED: probable low-specificity L-threonine aldolase 1 isoform X1 [Solanum lycopersicum]
Solyc09g011080.3	1626	802.628	216.335	-1.89147	4.37e-37	Down	8.69e-39	GO:0009532//plastid stroma	GO:0032559//adenyl ribonucleotide binding	NA	K14571//ribosome biogenesis ATPase	gi|723727338|ref|XP_010325843.1|//PREDICTED: ribulose bisphosphate carboxylase/oxygenase activase 1, chloroplastic isoform X2 [Solanum lycopersicum]
Solyc01g091530.3	1065	1181.03	303.587	-1.95986	3.93e-52	Down	5.22e-54	NA	NA	NA	K19519//transforming growth factor-beta-induced protein;K03456//serine/threonine-protein phosphatase 2A regulatory subunit A	gi|460367940|ref|XP_004229828.1|//PREDICTED: fasciclin-like arabinogalactan protein 10 [Solanum lycopersicum]
Solyc05g013850.2	2692	52.9264	14.2056	-1.89752	0.000641336	Down	0.000105334	NA	NA	NA	K17609//nucleoredoxin [EC:1.8.1.8]	gi|460386942|ref|XP_004239152.1|//PREDICTED: uncharacterized protein LOC101249174 [Solanum lycopersicum]
Solyc00g009090.3	4645	75.9047	16.7119	-2.18331	2.72e-05	Down	3.51e-06	NA	NA	NA	K00924;K17422//large subunit ribosomal protein L41	gi|460415845|ref|XP_004253264.1|//PREDICTED: probable LRR receptor-like serine/threonine-protein kinase At1g34110 [Solanum lycopersicum]
Solyc10g080550.2	1938	359.746	117.789	-1.61078	4.53e-14	Down	2.42e-15	NA	NA	NA	K04427//mitogen-activated protein kinase kinase kinase 7 [EC:2.7.11.25]	gi|460407703|ref|XP_004249290.1|//PREDICTED: protein trichome birefringence-like [Solanum lycopersicum]
Solyc12g007040.2	651	5.00133	18.496	1.88683	0.0279655	Up	0.00714294	NA	NA	NA	NA	gi|723747483|ref|XP_010313727.1|//PREDICTED: uncharacterized protein LOC104644830 [Solanum lycopersicum]
Solyc02g078590.1	1290	446.97	149.378	-1.58121	8.83e-17	Down	4.02e-18	NA	NA	NA	K01988//lactosylceramide 4-alpha-galactosyltransferase [EC:2.4.1.228]	gi|460374079|ref|XP_004232839.1|//PREDICTED: uncharacterized protein At4g19900 [Solanum lycopersicum]
Solyc08g081550.3	842	40.8201	109.382	1.42202	0.000218329	Up	3.28e-05	NA	GO:0016846//carbon-sulfur lyase activity;GO:0048037//cofactor binding;GO:0016740//transferase activity	GO:0008652//cellular amino acid biosynthetic process	K01762//1-aminocyclopropane-1-carboxylate synthase [EC:4.4.1.14]	gi|806638517|ref|NP_001233922.2|//1-aminocyclopropane-1-carboxylate synthase [Solanum lycopersicum]
Solyc08g067300.1	1245	87.1024	215.229	1.30509	5.68e-07	Up	5.7e-08	NA	NA	NA	NA	gi|970046108|ref|XP_015084550.1|//PREDICTED: F-box only protein 13-like [Solanum pennellii]
Solyc03g097960.1	1062	217.219	53.9144	-2.0104	5.48e-12	Down	3.38e-13	NA	NA	NA	K16219//protein N-terminal methyltransferase [EC:2.1.1.244];K20393//PRA1 family protein 3	gi|723683936|ref|XP_010318329.1|//PREDICTED: uncharacterized protein LOC101264193 [Solanum lycopersicum]
Solyc08g081810.3	4990	148.022	47.8964	-1.62782	1.43e-06	Down	1.51e-07	NA	NA	NA	NA	gi|460400055|ref|XP_004245551.1|//PREDICTED: cation/H(+) antiporter 18-like [Solanum lycopersicum]
Solyc04g016330.3	2605	589.919	219.81	-1.42426	1.71e-16	Down	7.92e-18	NA	NA	NA	K00006//glycerol-3-phosphate dehydrogenase (NAD+) [EC:1.1.1.8]	gi|460381710|ref|XP_004236586.1|//PREDICTED: probable glycerol-3-phosphate dehydrogenase [NAD(+)] 1, cytosolic [Solanum lycopersicum]
Solyc09g011130.2	1608	38.5161	9.41006	-2.03318	0.00155013	Down	0.000277036	NA	NA	NA	K08081//tropinone reductase I [EC:1.1.1.206]	gi|460402731|ref|XP_004246864.1|//PREDICTED: tropinone reductase homolog [Solanum lycopersicum]
Solyc10g074645.1	345	10.1738	2.47183	-2.0412	0.0490768	Down	0.0137206	NA	NA	NA	NA	NA
Solyc07g065970.2	828	201.383	603.795	1.58411	7.64e-20	Up	2.9e-21	NA	GO:0005515//protein binding	NA	K03686//molecular chaperone DnaJ;K01956//carbamoyl-phosphate synthase small subunit [EC:6.3.5.5]	gi|723717898|ref|XP_010324234.1|//PREDICTED: chaperone protein dnaJ 11, chloroplastic-like [Solanum lycopersicum]
Solyc06g034180.2	1642	9.28848	1.4173	-2.7123	0.00701395	Down	0.0014866	NA	NA	NA	K02985//small subunit ribosomal protein S3e;K00963//UTP--glucose-1-phosphate uridylyltransferase [EC:2.7.7.9]	gi|723705293|ref|XP_010322010.1|//PREDICTED: uncharacterized protein LOC101248109 [Solanum lycopersicum]
Solyc02g072440.3	5430	110.493	28.1454	-1.97298	4.55e-07	Down	4.51e-08	NA	NA	NA	K13420//LRR receptor-like serine/threonine-protein kinase FLS2 [EC:2.7.11.1]	gi|970007817|ref|XP_015064818.1|//PREDICTED: LOW QUALITY PROTEIN: LRR receptor-like serine/threonine-protein kinase GSO1 [Solanum pennellii]
Solyc06g053245.1	923	72.1763	21.6364	-1.73807	0.000236847	Down	3.59e-05	NA	NA	NA	K13434//pathogenesis-related genes transcriptional activator PTI6	gi|984290503|ref|NP_001306131.1|//ethylene-responsive transcription factor SHINE3 [Solanum lycopersicum]
Solyc08g016310.3	3746	136.397	30.4516	-2.16322	3.56e-09	Down	2.81e-10	NA	NA	NA	K10406//kinesin family member C2/C3;K13415//protein brassinosteroid insensitive 1 [EC:2.7.10.1 2.7.11.1];K13420//LRR receptor-like serine/threonine-protein kinase FLS2 [EC:2.7.11.1]	gi|723720810|ref|XP_010324745.1|//PREDICTED: LRR receptor-like serine/threonine-protein kinase GSO2 isoform X1 [Solanum lycopersicum]
Solyc09g091870.1	1146	148.016	9.17312	-4.0122	4.93e-19	Down	1.97e-20	NA	NA	NA	K11816//indole-3-pyruvate monooxygenase [EC:1.14.13.168]	gi|723732886|ref|XP_010326828.1|//PREDICTED: probable indole-3-pyruvate monooxygenase YUCCA10 [Solanum lycopersicum]
Solyc08g079880.2	2265	59.4898	9.7883	-2.60351	1.16e-05	Down	1.4e-06	NA	GO:0004175//endopeptidase activity;GO:0005515//protein binding	GO:0044092//negative regulation of molecular function;GO:0019538//protein metabolic process	K11262//acetyl-CoA carboxylase / biotin carboxylase 1 [EC:6.4.1.2 6.3.4.14];K13199//plasminogen activator inhibitor 1 RNA-binding protein;K01183//chitinase [EC:3.2.1.14]	gi|460400310|ref|XP_004245678.1|//PREDICTED: subtilisin-like protease SDD1 [Solanum lycopersicum]
Solyc12g087940.2	1366	69.4572	2.23285	-4.95917	9.63e-12	Down	6.08e-13	NA	NA	NA	K00924;K02882//large subunit ribosomal protein L18Ae	gi|460414727|ref|XP_004252715.1|//PREDICTED: protein ASPARTIC PROTEASE IN GUARD CELL 2-like [Solanum lycopersicum]
Solyc07g005010.3	3162	444.276	187.012	-1.24832	1.26e-11	Down	8.03e-13	GO:0016020//membrane	GO:0004672//protein kinase activity;GO:0016491//oxidoreductase activity	GO:0008152//metabolic process	K00924	gi|460393921|ref|XP_004242556.1|//PREDICTED: leucine-rich repeat receptor-like protein kinase TDR [Solanum lycopersicum]
Solyc03g112500.3	3394	68.7228	12.2984	-2.48232	2.09e-06	Down	2.28e-07	NA	NA	NA	K06617//raffinose synthase [EC:2.4.1.82]	gi|460381009|ref|XP_004236245.1|//PREDICTED: galactinol--sucrose galactosyltransferase-like [Solanum lycopersicum]
Solyc07g043230.3	1293	107.886	13.414	-3.0077	1.66e-11	Down	1.07e-12	NA	NA	NA	K14709//solute carrier family 39 (zinc transporter), member 1/2/3	gi|460396165|ref|XP_004243649.1|//PREDICTED: zinc transporter 5-like [Solanum lycopersicum]
Solyc06g076580.1	264	125.289	287.799	1.19981	1.07e-07	Up	9.82e-09	NA	NA	NA	NA	NA
Solyc03g033840.3	2784	231.606	57.558	-2.00858	1.13e-13	Down	6.19e-15	NA	NA	NA	K08900//mitochondrial chaperone BCS1	gi|460377539|ref|XP_004234549.1|//PREDICTED: probable mitochondrial chaperone BCS1-A [Solanum lycopersicum]
Solyc03g082560.3	2769	166.717	72.084	-1.20965	3.76e-05	Down	4.96e-06	NA	NA	NA	K05275//pyridoxine 4-dehydrogenase [EC:1.1.1.65]	gi|460378493|ref|XP_004235005.1|//PREDICTED: pyridoxal reductase, chloroplastic [Solanum lycopersicum]
Solyc07g049460.3	1880	14.3314	2.54474	-2.49359	0.00819701	Down	0.00177056	NA	NA	NA	K05909//laccase [EC:1.10.3.2]	gi|930425320|ref|NP_001233816.2|//laccase precursor [Solanum lycopersicum]
Solyc02g081560.1	201	48.9712	308.2	2.65386	2.08e-26	Up	5.92e-28	NA	NA	NA	NA	gi|460373699|ref|XP_004232652.1|//PREDICTED: uncharacterized protein LOC101260892 [Solanum lycopersicum]
Solyc02g085380.3	2679	18.454	2.06306	-3.16108	0.000426746	Down	6.79e-05	NA	NA	NA	K19001//ATP-dependent DNA helicase	gi|460373173|ref|XP_004232397.1|//PREDICTED: uncharacterized protein LOC101255752 [Solanum lycopersicum]
Solyc10g017900.1	426	10.008	63.6214	2.66836	1.4e-06	Up	1.48e-07	GO:0031224//intrinsic component of membrane;GO:0009521//photosystem;GO:0009534//chloroplast thylakoid	GO:0043169//cation binding;GO:0046906//tetrapyrrole binding;GO:0051536//iron-sulfur cluster binding	GO:0006464//cellular protein modification process;GO:0006091//generation of precursor metabolites and energy;GO:0051234//establishment of localization	K02689//photosystem I P700 chlorophyll a apoprotein A1	gi|567189825|ref|XP_006404498.1|//hypothetical protein EUTSA_v10011033mg [Eutrema salsugineum]
Solyc01g106257.1	1113	96.0068	24.4873	-1.9711	5.27e-06	Down	6.09e-07	NA	NA	NA	NA	gi|697118600|ref|XP_009613232.1|//PREDICTED: B3 domain-containing protein At5g60140-like isoform X2 [Nicotiana tomentosiformis]
Solyc09g092520.3	1265	134.364	300.63	1.16184	7.41e-08	Up	6.68e-09	GO:0030312//external encapsulating structure;GO:0005576//extracellular region	GO:0016758//transferase activity, transferring hexosyl groups;GO:0016798//hydrolase activity, acting on glycosyl bonds	GO:0044042//glucan metabolic process	K08235//xyloglucan:xyloglucosyl transferase [EC:2.4.1.207]	gi|836469025|ref|NP_001296797.1|//brassinosteroid-regulated protein BRU1 precursor [Solanum lycopersicum]
Solyc05g007490.3	2610	134.827	41.9539	-1.68424	1.56e-06	Down	1.66e-07	NA	GO:0016741//transferase activity, transferring one-carbon groups	GO:0006730//one-carbon metabolic process	K16302//metal transporter CNNM;K15449//tRNA wybutosine-synthesizing protein 1 [EC:4.1.3.44]	gi|460386217|ref|XP_004238796.1|//PREDICTED: probable methyltransferase PMT2 [Solanum lycopersicum]
Solyc03g043770.3	3456	139.655	5.45269	-4.67875	5.35e-19	Down	2.14e-20	NA	NA	NA	K00924	gi|460377726|ref|XP_004234641.1|//PREDICTED: leucine-rich repeat receptor-like serine/threonine-protein kinase BAM1 [Solanum lycopersicum]
Solyc06g064500.3	2399	911.199	1893.23	1.05501	2e-24	Up	6.2e-26	NA	NA	NA	K13262//isoflavone-7-O-methyltransferase [EC:2.1.1.150];K16040//trans-resveratrol di-O-methyltransferase [EC:2.1.1.240]	gi|460392617|ref|XP_004241912.1|//PREDICTED: trans-resveratrol di-O-methyltransferase-like [Solanum lycopersicum]
Solyc11g071740.2	606	68.3923	156.01	1.18973	7.6e-05	Up	1.05e-05	NA	NA	NA	K13448//calcium-binding protein CML	gi|460411634|ref|XP_004251211.1|//PREDICTED: putative calcium-binding protein CML19 [Solanum lycopersicum]
Solyc03g112580.3	3461	135.69	33.4987	-2.01814	1.04e-08	Down	8.56e-10	GO:0031224//intrinsic component of membrane	GO:0032559//adenyl ribonucleotide binding;GO:0004672//protein kinase activity;GO:0016628//oxidoreductase activity, acting on the CH-CH group of donors, NAD or NADP as acceptor;GO:0004871//signal transducer activity	GO:0006464//cellular protein modification process	K00924;K17422//large subunit ribosomal protein L41	gi|460380991|ref|XP_004236236.1|//PREDICTED: probable LRR receptor-like serine/threonine-protein kinase At4g26540 [Solanum lycopersicum]
Solyc08g014230.3	1844	22.167	1.57368	-3.81621	1.84e-05	Down	2.31e-06	NA	NA	NA	K01649//2-isopropylmalate synthase [EC:2.3.3.13]	gi|985482196|ref|NP_001306258.1|//2-isopropylmalate synthase A-like [Solanum lycopersicum]
Solyc07g051870.1	990	22.4373	136.819	2.6083	9.15e-13	Up	5.35e-14	NA	NA	NA	K04421//mitogen-activated protein kinase kinase kinase 3 [EC:2.7.11.25];K11228//mitogen-activated protein kinase kinase kinase [EC:2.7.11.25]	gi|460395830|ref|XP_004243483.1|//PREDICTED: mitogen-activated protein kinase kinase kinase A-like [Solanum lycopersicum]
Solyc01g099650.3	4107	42.8593	13.538	-1.6626	0.00555563	Down	0.00114272	NA	NA	NA	K19984//exocyst complex component 5;K02184//formin 2	gi|723662869|ref|XP_010313078.1|//PREDICTED: formin-like protein 11 [Solanum lycopersicum]
Solyc04g081260.3	3684	731.79	247.06	-1.56657	2.03e-26	Down	5.77e-28	NA	NA	NA	K10352//myosin heavy chain;K20478//golgin subfamily B member 1	gi|723696001|ref|XP_010320419.1|//PREDICTED: filament-like plant protein 6 [Solanum lycopersicum]
Solyc08g083270.2	1544	19.9974	5.08634	-1.97511	0.0187521	Down	0.00451807	NA	NA	NA	K17479//glutaredoxin domain-containing cysteine-rich protein 1	gi|525313985|ref|NP_001265925.1|//Hop-interacting protein THI143 [Solanum lycopersicum]
Solyc10g006380.2	608	30.1045	5.26214	-2.51626	0.000680639	Down	0.0001123	NA	NA	NA	K07976//Rab family, other	gi|723734728|ref|XP_010327168.1|//PREDICTED: septum-promoting GTP-binding protein 1-like [Solanum lycopersicum]
Solyc12g088430.1	351	107.261	26.5478	-2.01447	3.12e-07	Down	3.03e-08	NA	NA	NA	NA	gi|460414785|ref|XP_004252743.1|//PREDICTED: uncharacterized protein LOC101257452 [Solanum lycopersicum]
Solyc11g007200.2	804	688.981	1654.44	1.2638	1.43e-34	Up	3.03e-36	GO:0009536//plastid	GO:0005507//copper ion binding	GO:0032502//developmental process;GO:0006979//response to oxidative stress;GO:0034755//iron ion transmembrane transport;GO:0006970//response to osmotic stress;GO:0030003//cellular cation homeostasis	K07213//copper chaperone	gi|460409110|ref|XP_004249983.1|//PREDICTED: copper transport protein CCH-like [Solanum lycopersicum]
Solyc02g012020.2	545	5.74383	23.5496	2.03561	0.015284	Up	0.00358568	GO:0044425//membrane part;GO:0009579//thylakoid;GO:0009507//chloroplast	NA	GO:0006754//ATP biosynthetic process;GO:0006818//hydrogen transport	K02109//F-type H+-transporting ATPase subunit b	gi|757813331|gb|AJO25096.1|//ATP synthase CF0 subunit I (chloroplast) [Solanum lycopersicum]
Solyc04g064763.1	2500	1285.18	547.614	-1.23074	5.91e-28	Down	1.59e-29	NA	NA	NA	K14943//muscleblind;K13107//RNA-binding motif protein, X-linked 2	gi|460384065|ref|XP_004237735.1|//PREDICTED: zinc finger CCCH domain-containing protein 55-like [Solanum lycopersicum]
Solyc05g007120.3	2825	1491.03	319.158	-2.22397	1.61e-75	Down	1.35e-77	NA	NA	NA	K13415//protein brassinosteroid insensitive 1 [EC:2.7.10.1 2.7.11.1]	gi|970030566|ref|XP_015076566.1|//PREDICTED: probable LRR receptor-like serine/threonine-protein kinase At1g14390 [Solanum pennellii]
Solyc01g107590.3	1632	1693.14	93.3495	-4.18092	2.42e-165	Down	6.17e-168	NA	GO:0016616//oxidoreductase activity, acting on the CH-OH group of donors, NAD or NADP as acceptor;GO:0046914//transition metal ion binding	GO:0009699//phenylpropanoid biosynthetic process	K00083//cinnamyl-alcohol dehydrogenase [EC:1.1.1.195]	gi|460369778|ref|XP_004230734.1|//PREDICTED: probable cinnamyl alcohol dehydrogenase 1 [Solanum lycopersicum]
Solyc06g068440.3	1343	1052.04	2419.18	1.20133	5.04e-42	Up	8.63e-44	NA	GO:0016620//oxidoreductase activity, acting on the aldehyde or oxo group of donors, NAD or NADP as acceptor;GO:0016616//oxidoreductase activity, acting on the CH-OH group of donors, NAD or NADP as acceptor;GO:0048037//cofactor binding	GO:0008152//metabolic process	K09753//cinnamoyl-CoA reductase [EC:1.2.1.44]	gi|350538717|ref|NP_001234612.1|//cinnamoyl-CoA reductase [Solanum lycopersicum]
Solyc01g107810.3	2856	2621.64	1170.3	-1.16359	3.09e-39	Down	5.72e-41	NA	GO:0016757//transferase activity, transferring glycosyl groups	NA	K13496//UDP-glucosyl transferase 73C [EC:2.4.1.-]	gi|723666905|ref|XP_004230756.2|//PREDICTED: scopoletin glucosyltransferase-like [Solanum lycopersicum]
Solyc09g065660.3	2536	56.6765	1224.35	4.43312	1.43e-132	Up	5.22e-135	NA	NA	NA	K09419//heat shock transcription factor, other eukaryote	gi|723730611|ref|XP_010326409.1|//PREDICTED: heat stress transcription factor A-7a isoform X1 [Solanum lycopersicum]
Solyc05g018060.1	219	1.40542	14.0679	3.32334	0.000428816	Up	6.82e-05	NA	NA	NA	NA	NA
Solyc02g021290.1	156	19.2905	120.765	2.64625	6.81e-11	Up	4.65e-12	GO:0031224//intrinsic component of membrane;GO:0009521//photosystem;GO:0009534//chloroplast thylakoid;GO:0042716//plasma membrane-derived chromatophore	GO:0009055//electron carrier activity;GO:0046914//transition metal ion binding	GO:0009767//photosynthetic electron transport chain;GO:0006950//response to stress;GO:0051234//establishment of localization	K02703//photosystem II P680 reaction center D1 protein [EC:1.10.3.9]	gi|58272411|gb|AAW69855.1|//photosystem II reaction center protein D1 [Rugulopteryx okamurae]
Solyc05g007880.3	1707	172.724	71.0442	-1.28168	9e-06	Down	1.08e-06	NA	NA	NA	K16222//Dof zinc finger protein DOF5.5	gi|460386268|ref|XP_004238821.1|//PREDICTED: cyclic dof factor 1 [Solanum lycopersicum]
Solyc12g062550.1	309	5.35465	51.2934	3.25991	4.81e-07	Up	4.78e-08	GO:0009536//plastid	GO:0016831//carboxy-lyase activity;GO:0046872//metal ion binding;GO:0016491//oxidoreductase activity	GO:0015977//carbon fixation;GO:0043094//cellular metabolic compound salvage	K01601//ribulose-bisphosphate carboxylase large chain [EC:4.1.1.39]	gi|37194884|gb|AAA84735.2|//ribulose-1,5-bisphosphate carboxylase/oxygenase large subunit [Xanthorhiza simplicissima]
Solyc07g008590.1	3138	101.309	45.8661	-1.14326	0.00286262	Down	0.000546499	NA	NA	NA	K13466//EIX receptor 1/2;K19613//leucine-rich repeat protein SHOC2	gi|723712987|ref|XP_010323339.1|//PREDICTED: LRR receptor-like serine/threonine-protein kinase GSO1 [Solanum lycopersicum]
Solyc08g066040.1	423	43.0723	16.6032	-1.3753	0.0214416	Down	0.00526502	GO:0044464//cell part	NA	NA	NA	gi|460399717|ref|XP_004245383.1|//PREDICTED: oleosin 16 kDa-like [Solanum lycopersicum]
Solyc04g082110.3	2408	66.6096	20.521	-1.69863	0.000465753	Down	7.46e-05	NA	NA	NA	K10418//dynein light chain LC8-type	gi|460385423|ref|XP_004238403.1|//PREDICTED: rop guanine nucleotide exchange factor 1-like [Solanum lycopersicum]
Solyc01g079790.3	2797	154.048	49.7064	-1.63188	8.42e-06	Down	1e-06	GO:0009536//plastid	GO:0032559//adenyl ribonucleotide binding;GO:0070566//adenylyltransferase activity	GO:0005977//glycogen metabolic process;GO:0005982//starch metabolic process	K00975//glucose-1-phosphate adenylyltransferase [EC:2.7.7.27]	gi|806638523|ref|NP_001233977.2|//ADP-glucose pyrophosphorylase large subunit [Solanum lycopersicum]
Solyc11g066580.2	2238	243.11	2122.1	3.12581	1.18e-153	Up	3.63e-156	NA	GO:0016709//oxidoreductase activity, acting on paired donors, with incorporation or reduction of molecular oxygen, NAD(P)H as one donor, and incorporation of one atom of oxygen;GO:0005506//iron ion binding	GO:0008152//metabolic process	K13083//flavonoid 3',5'-hydroxylase [EC:1.14.13.88]	gi|902763232|ref|NP_001234840.2|//putative flavonoid 3'5' hydroxylase [Solanum lycopersicum]
Solyc11g011390.2	3125	18867.7	42761.5	1.18039	2.01e-85	Up	1.46e-87	NA	GO:0016211//ammonia ligase activity;GO:0032559//adenyl ribonucleotide binding	GO:0006541//glutamine metabolic process	K01915//glutamine synthetase [EC:6.3.1.2]	gi|460409538|ref|XP_004250195.1|//PREDICTED: uncharacterized protein LOC101261087 isoform X1 [Solanum lycopersicum]
Solyc02g087790.2	2991	215.937	99.3011	-1.12073	1.43e-05	Down	1.77e-06	NA	NA	NA	K01785//aldose 1-epimerase [EC:5.1.3.3]	gi|723678070|ref|XP_010317286.1|//PREDICTED: aldose 1-epimerase-like [Solanum lycopersicum]
Solyc04g082750.3	2495	148.283	40.3801	-1.87664	1.13e-08	Down	9.31e-10	NA	GO:0033764//steroid dehydrogenase activity, acting on the CH-OH group of donors, NAD or NADP as acceptor	GO:0008202//steroid metabolic process	K07748//sterol-4alpha-carboxylate 3-dehydrogenase (decarboxylating) [EC:1.1.1.170]	gi|460385533|ref|XP_004238458.1|//PREDICTED: short-chain dehydrogenase/reductase family 42E member 1 [Solanum lycopersicum]
Solyc03g078580.3	543	10.898	82.3329	2.9174	3.56e-09	Up	2.82e-10	NA	NA	NA	NA	NA
Solyc01g086930.3	4041	59.3228	14.7957	-2.00341	0.000160396	Down	2.35e-05	NA	NA	NA	K13096//splicing factor 4	gi|723659758|ref|XP_010324343.1|//PREDICTED: protein gamma response 1 [Solanum lycopersicum]
Solyc02g078690.2	2539	14.386	2.54795	-2.49725	0.00809738	Down	0.00174661	NA	NA	NA	K16297//serine carboxypeptidase-like clade II [EC:3.4.16.-]	gi|723674515|ref|XP_010316720.1|//PREDICTED: serine carboxypeptidase-like 31 [Solanum lycopersicum]
Solyc04g064900.2	1271	91.9167	21.2077	-2.11574	7.32e-07	Down	7.47e-08	NA	NA	NA	K01179//endoglucanase [EC:3.2.1.4]	gi|747047301|ref|XP_011069613.1|//PREDICTED: endoglucanase 10-like [Sesamum indicum]
Solyc07g024040.2	129	7.85809	29.6356	1.91508	0.00794458	Up	0.00170948	GO:0031224//intrinsic component of membrane;GO:0009521//photosystem;GO:0009534//chloroplast thylakoid	NA	GO:0044237//cellular metabolic process	K02696//photosystem I subunit VIII	gi|394831111|ref|YP_006503801.1|//photosystem I subunit VIII (chloroplast) [Datura stramonium]
Solyc10g079075.1	1127	169.553	33.6352	-2.33369	1.21e-12	Down	7.13e-14	NA	NA	NA	NA	gi|460407502|ref|XP_004249191.1|//PREDICTED: transcription factor bHLH48-like [Solanum lycopersicum]
Solyc11g013270.2	2824	75.0708	12.7613	-2.55648	2.27e-07	Down	2.17e-08	NA	NA	NA	K13506//glycerol-3-phosphate O-acyltransferase 3/4 [EC:2.3.1.15]	gi|460409828|ref|XP_004250340.1|//PREDICTED: uncharacterized protein At1g04910-like [Solanum lycopersicum]
Solyc08g068160.2	2289	12.0291	1.9755	-2.60624	0.00745653	Down	0.00159383	NA	GO:0016709//oxidoreductase activity, acting on paired donors, with incorporation or reduction of molecular oxygen, NAD(P)H as one donor, and incorporation of one atom of oxygen;GO:0000166//nucleotide binding;GO:0050662//coenzyme binding	GO:0008152//metabolic process	K11816//indole-3-pyruvate monooxygenase [EC:1.14.13.168]	gi|460399451|ref|XP_004245254.1|//PREDICTED: indole-3-pyruvate monooxygenase YUCCA6 [Solanum lycopersicum]
Solyc08g013940.3	4962	26.0915	7.71203	-1.7584	0.0209093	Down	0.00511323	NA	NA	NA	K17545//serine/threonine-protein kinase ULK4 [EC:2.7.11.1]	gi|460398393|ref|XP_004244746.1|//PREDICTED: serine/threonine-protein kinase ULK4 isoform X1 [Solanum lycopersicum]
Solyc05g055590.2	1960	9.83634	2.3759	-2.04965	0.0461218	Down	0.0127474	NA	NA	NA	K11450//lysine-specific histone demethylase 1A [EC:1.-.-.-]	gi|460389075|ref|XP_004240184.1|//PREDICTED: protein FLOWERING LOCUS D-like [Solanum lycopersicum]
Solyc09g072560.3	1786	283233	48304.5	-2.55176	0	Down	0	GO:0043231//intracellular membrane-bounded organelle	NA	GO:0006461//protein complex assembly	NA	gi|460404101|ref|XP_004247523.1|//PREDICTED: 11S globulin seed storage protein 2-like [Solanum lycopersicum]
Solyc11g012040.2	1880	95.1023	15.6327	-2.60491	2.36e-08	Down	2.02e-09	NA	NA	NA	NA	gi|460409642|ref|XP_004250247.1|//PREDICTED: uncharacterized membrane protein At1g16860 [Solanum lycopersicum]
Solyc04g012160.3	1017	521.972	1175.56	1.17131	6.53e-23	Up	2.15e-24	NA	GO:0032559//adenyl ribonucleotide binding;GO:0004672//protein kinase activity	GO:0006464//cellular protein modification process	K14498//serine/threonine-protein kinase SRK2 [EC:2.7.11.1]	gi|350538651|ref|NP_001234353.1|//SNF1-related kinase [Solanum lycopersicum]
Solyc12g057040.2	2143	1518.72	339.573	-2.16106	1.49e-72	Down	1.32e-74	NA	GO:0016830//carbon-carbon lyase activity	GO:0006259//DNA metabolic process	K12118//cryptochrome 1	gi|350537989|ref|NP_001234577.1|//cryptochrome 1b [Solanum lycopersicum]
Solyc03g005760.1	804	2848.18	1313.6	-1.11651	3.71e-30	Down	9.08e-32	GO:0031224//intrinsic component of membrane;GO:0009521//photosystem;GO:0009534//chloroplast thylakoid	GO:0043169//cation binding;GO:0046906//tetrapyrrole binding	GO:0006464//cellular protein modification process;GO:0006091//generation of precursor metabolites and energy	K08912//light-harvesting complex II chlorophyll a/b binding protein 1	gi|723678681|ref|XP_010317413.1|//PREDICTED: chlorophyll a-b binding protein 3A, chloroplastic-like [Solanum lycopersicum]
Solyc01g096470.3	1683	625.654	298.007	-1.07002	2.47e-12	Down	1.48e-13	NA	NA	NA	K09903//uridylate kinase [EC:2.7.4.22]	gi|460368350|ref|XP_004230030.1|//PREDICTED: trihelix transcription factor ASIL2 [Solanum lycopersicum]
Solyc10g085400.2	3386	586.202	214.901	-1.44773	2.05e-19	Down	8.01e-21	NA	NA	NA	NA	gi|460408242|ref|XP_004249555.1|//PREDICTED: uncharacterized protein LOC101268046 [Solanum lycopersicum]
Solyc02g081500.3	3072	82.4388	25.8775	-1.67163	0.000133664	Down	1.93e-05	NA	NA	NA	K04733//interleukin-1 receptor-associated kinase 4 [EC:2.7.11.1]	gi|723678160|ref|XP_010317309.1|//PREDICTED: uncharacterized protein LOC101250956 [Solanum lycopersicum]
Solyc03g007780.1	231	15.9219	83.8875	2.39744	1.7e-07	Up	1.6e-08	NA	NA	NA	NA	NA
Solyc01g107890.3	2928	425.511	36.9787	-3.52443	3.36e-45	Down	5.31e-47	NA	NA	NA	K10352//myosin heavy chain	gi|460369839|ref|XP_004230764.1|//PREDICTED: filament-like plant protein 7 [Solanum lycopersicum]
Solyc08g068230.3	2681	126.32	40.0174	-1.65838	1.29e-05	Down	1.57e-06	NA	NA	NA	K17710//pentatricopeptide repeat domain-containing protein 1	gi|723723136|ref|XP_010325168.1|//PREDICTED: pentatricopeptide repeat-containing protein At5g25630 isoform X2 [Solanum lycopersicum]
Solyc06g069220.1	1488	3157.34	167.423	-4.23714	5.18e-212	Down	7.96e-215	NA	NA	NA	K00924;K02882//large subunit ribosomal protein L18Ae;K01381//saccharopepsin [EC:3.4.23.25]	gi|460392033|ref|XP_004241622.1|//PREDICTED: protein ASPARTIC PROTEASE IN GUARD CELL 1-like [Solanum lycopersicum]
Solyc08g008087.1	1155	118.769	50.7233	-1.22744	0.000501006	Down	8.08e-05	NA	GO:0016846//carbon-sulfur lyase activity;GO:0048037//cofactor binding;GO:0016740//transferase activity	GO:0008652//cellular amino acid biosynthetic process	K01762//1-aminocyclopropane-1-carboxylate synthase [EC:4.4.1.14]	gi|834400256|ref|NP_001234164.2|//1-aminocyclopropane-1-carboxylate synthase [Solanum lycopersicum]
Solyc01g099980.3	3494	449.011	164.174	-1.45152	2.1e-15	Down	1.03e-16	NA	NA	NA	NA	gi|460368823|ref|XP_004230264.1|//PREDICTED: uncharacterized protein LOC101261459 isoform X2 [Solanum lycopersicum]
Solyc09g015850.3	1398	33.7134	158.476	2.23287	3.27e-10	Up	2.36e-11	GO:0030529//intracellular ribonucleoprotein complex;GO:0009536//plastid	GO:0003723//RNA binding;GO:0005198//structural molecule activity	GO:0010467//gene expression	K02982//small subunit ribosomal protein S3	gi|675895345|ref|YP_009049819.1|//ribosomal protein S3 (mitochondrion) [Capsicum annuum]
Solyc03g007180.1	2268	170.847	67.4235	-1.34139	6.49e-06	Down	7.62e-07	NA	NA	NA	NA	gi|460376762|ref|XP_004234166.1|//PREDICTED: uncharacterized protein LOC101248359 [Solanum lycopersicum]
Solyc11g066720.2	1971	714.398	343.915	-1.05468	2.04e-13	Down	1.14e-14	NA	GO:0048037//cofactor binding	GO:0008152//metabolic process	K12449//UDP-apiose/xylose synthase	gi|831181951|ref|NP_001296729.1|//UDP-D-apiose/UDP-D-xylose synthase 2 [Solanum lycopersicum]
Solyc10g017540.3	600	291.534	733.218	1.33058	3.93e-18	Up	1.65e-19	NA	NA	NA	NA	gi|460406360|ref|XP_004248633.1|//PREDICTED: remorin-like [Solanum lycopersicum]
Solyc04g074640.3	1718	83.6721	24.2905	-1.78436	3.97e-05	Down	5.26e-06	GO:0009534//chloroplast thylakoid	GO:0016209//antioxidant activity;GO:0005506//iron ion binding	GO:0008152//metabolic process;GO:0006950//response to stress	K00434//L-ascorbate peroxidase [EC:1.11.1.11]	gi|460384486|ref|XP_004237942.1|//PREDICTED: thylakoid lumenal 29 kDa protein, chloroplastic [Solanum lycopersicum]
Solyc11g012980.1	660	40.9383	84.035	1.03754	0.0156783	Up	0.00369819	NA	NA	NA	K09286//EREBP-like factor	gi|723742378|ref|XP_010312777.1|//PREDICTED: ethylene-responsive transcription factor ERF014 [Solanum lycopersicum]
Solyc12g009930.2	1356	61.5998	9.05017	-2.76691	6.02e-07	Down	6.05e-08	NA	NA	NA	K13495//cis-zeatin O-glucosyltransferase [EC:2.4.1.215]	gi|460412717|ref|XP_004251744.1|//PREDICTED: zeatin O-glucosyltransferase-like [Solanum lycopersicum]
Solyc10g005090.3	2544	97.1351	46.3245	-1.06822	0.0061118	Down	0.00127201	NA	NA	NA	K15271//ATP-dependent DNA helicase HFM1/MER3 [EC:3.6.4.12];K17710//pentatricopeptide repeat domain-containing protein 1	gi|460406112|ref|XP_004248517.1|//PREDICTED: putative pentatricopeptide repeat-containing protein At5g08490 [Solanum lycopersicum]
Solyc08g075570.3	2595	87.6887	21.7619	-2.01059	5.63e-06	Down	6.55e-07	GO:0031224//intrinsic component of membrane	NA	GO:0030001//metal ion transport	NA	gi|460400962|ref|XP_004245999.1|//PREDICTED: urea-proton symporter DUR3 [Solanum lycopersicum]
Solyc10g078495.1	457	79.293	11.7338	-2.75652	2.3e-08	Down	1.97e-09	NA	NA	NA	K09875//aquaporin SIP	gi|460407401|ref|XP_004249141.1|//PREDICTED: aquaporin SIP1-2-like isoform X1 [Solanum lycopersicum]
Solyc02g065280.3	1191	65.1979	210.056	1.68788	2.15e-09	Up	1.66e-10	NA	NA	NA	K08233//polyneuridine-aldehyde esterase [EC:3.1.1.78]	gi|460375252|ref|XP_004233421.1|//PREDICTED: salicylic acid-binding protein 2 [Solanum lycopersicum]
Solyc02g078370.1	945	55.3788	237.316	2.09941	1.83e-15	Up	8.9e-17	NA	NA	NA	NA	gi|460376083|ref|XP_004233830.1|//PREDICTED: anther-specific protein TA-29-like [Solanum lycopersicum]
Solyc11g056680.1	1095	929.441	195.058	-2.25246	7.91e-53	Down	1.04e-54	NA	NA	NA	K13420//LRR receptor-like serine/threonine-protein kinase FLS2 [EC:2.7.11.1]	gi|460410912|ref|XP_004250859.1|//PREDICTED: DNA-damage-repair/toleration protein DRT100 [Solanum lycopersicum]
Solyc10g076600.2	3507	1949.74	3926.48	1.00995	1.92e-40	Up	3.45e-42	GO:0044424//intracellular part	GO:0032559//adenyl ribonucleotide binding;GO:0004812//aminoacyl-tRNA ligase activity	GO:0006418//tRNA aminoacylation for protein translation	K04567//lysyl-tRNA synthetase, class II [EC:6.1.1.6];K00232//acyl-CoA oxidase [EC:1.3.3.6]	gi|350537233|ref|NP_001234285.1|//lysine--tRNA ligase [Solanum lycopersicum]
Solyc07g064230.3	3090	269.908	90.2227	-1.58091	1.11e-09	Down	8.37e-11	NA	NA	NA	K20168//TBC1 domain family member 15	gi|565401065|ref|XP_006366036.1|//PREDICTED: GTPase-activating protein GYP7-like isoform X1 [Solanum tuberosum]
Solyc06g074370.2	1149	116.111	50.2153	-1.20931	0.000782732	Down	0.000130729	GO:0031228//intrinsic component of Golgi membrane	GO:0016757//transferase activity, transferring glycosyl groups	GO:0006464//cellular protein modification process	K03368//beta-galactoside alpha-2,3-sialyltransferase (sialyltransferase 4B) [EC:2.4.99.4];K00780//beta-galactoside alpha-2,3-sialyltransferase (sialyltransferase 4A) [EC:2.4.99.4]	gi|460391415|ref|XP_004241316.1|//PREDICTED: CMP-N-acetylneuraminate-beta-galactosamide-alpha-2,3-sialyltransferase 1 [Solanum lycopersicum]
Solyc12g008580.2	2991	180.528	72.1405	-1.32335	3.04e-06	Down	3.38e-07	NA	GO:0043167//ion binding;GO:0016798//hydrolase activity, acting on glycosyl bonds	GO:0044238//primary metabolic process	K19891//glucan endo-1,3-beta-glucosidase 1/2/3 [EC:3.2.1.39]	gi|460412516|ref|XP_004251644.1|//PREDICTED: glucan endo-1,3-beta-glucosidase 13 [Solanum lycopersicum]
Solyc01g018090.2	282	4.16842	21.5869	2.37258	0.00346716	Up	0.000678166	NA	NA	NA	K02689//photosystem I P700 chlorophyll a apoprotein A1	gi|985483397|gb|AMD08612.1|//photosystem I P700 chlorophyll a apoprotein A1 (chloroplast) [Pachysandra terminalis]
Solyc02g077390.2	1354	37.1671	8.91318	-2.06001	0.00175054	Down	0.000315874	GO:0043231//intracellular membrane-bounded organelle	GO:0003677//DNA binding;GO:0001071//nucleic acid binding transcription factor activity	GO:0006351//transcription, DNA-templated	K18490//homeobox protein OTX2	gi|350538129|ref|NP_001234072.1|//compound inflorescence [Solanum lycopersicum]
Solyc02g090820.3	1307	2039.73	4673.3	1.19606	2.53e-59	Up	2.92e-61	GO:0043231//intracellular membrane-bounded organelle	GO:0003677//DNA binding;GO:0001071//nucleic acid binding transcription factor activity	GO:0050896//response to stimulus;GO:0006351//transcription, DNA-templated	K09419//heat shock transcription factor, other eukaryote	gi|460372431|ref|XP_004232034.1|//PREDICTED: heat shock factor protein HSF24 [Solanum lycopersicum]
Solyc00g008570.2	152	1.28745	7.25165	2.49379	0.0157052	Up	0.0037057	NA	NA	NA	NA	NA
Solyc10g007030.2	2005	409.567	195.984	-1.06336	1.49e-08	Down	1.25e-09	NA	NA	NA	NA	gi|460405597|ref|XP_004248262.1|//PREDICTED: uncharacterized protein LOC101266980 [Solanum lycopersicum]
Solyc01g103390.3	2735	42.5572	16.5848	-1.35954	0.0234751	Down	0.00584545	GO:0044424//intracellular part	GO:0000166//nucleotide binding;GO:0003824//catalytic activity	GO:0008152//metabolic process	K05894//12-oxophytodienoic acid reductase [EC:1.3.1.42]	gi|723659619|ref|XP_010323930.1|//PREDICTED: 12-oxophytodienoate reductase-like protein isoform X1 [Solanum lycopersicum]
Solyc11g062350.2	1010	33.3834	6.80526	-2.29441	0.00094426	Down	0.000160824	NA	NA	NA	K11886//proteasome component ECM29	gi|460410957|ref|XP_004250881.1|//PREDICTED: blue copper protein-like [Solanum lycopersicum]
Solyc12g009840.2	2684	315.893	152.634	-1.04936	1.58e-06	Down	1.69e-07	NA	NA	NA	K01507//inorganic pyrophosphatase [EC:3.6.1.1]	gi|460412703|ref|XP_004251737.1|//PREDICTED: pyrophosphate-energized vacuolar membrane proton pump-like [Solanum lycopersicum]
Solyc12g088670.2	2483	2270.71	554.964	-2.03268	3.37e-87	Down	2.33e-89	NA	GO:0004175//endopeptidase activity;GO:0016628//oxidoreductase activity, acting on the CH-CH group of donors, NAD or NADP as acceptor	GO:0019538//protein metabolic process;GO:0050896//response to stimulus	K16292//KDEL-tailed cysteine endopeptidase [EC:3.4.22.-];K01365//cathepsin L [EC:3.4.22.15]	gi|350538043|ref|NP_001234324.1|//low-temperature-induced cysteine proteinase precursor [Solanum lycopersicum]
Solyc03g043620.1	342	126.373	380.034	1.58844	1.56e-15	Up	7.59e-17	GO:0043231//intracellular membrane-bounded organelle;GO:0031224//intrinsic component of membrane	GO:0050136//NADH dehydrogenase (quinone) activity	GO:0008152//metabolic process	NA	gi|548861188|gb|ERN18572.1|//hypothetical protein AMTR_s00065p00126250 [Amborella trichopoda]
Solyc09g007110.3	3881	232.62	87.6938	-1.40743	2.22e-08	Down	1.89e-09	NA	NA	NA	K13420//LRR receptor-like serine/threonine-protein kinase FLS2 [EC:2.7.11.1];K13415//protein brassinosteroid insensitive 1 [EC:2.7.10.1 2.7.11.1]	gi|723728552|ref|XP_010326028.1|//PREDICTED: probable LRR receptor-like serine/threonine-protein kinase At4g20940 [Solanum lycopersicum]
Solyc10g078270.2	1939	9.57747	28.716	1.58414	0.0279514	Up	0.00713828	GO:0044464//cell part	NA	NA	K01623//fructose-bisphosphate aldolase, class I [EC:4.1.2.13]	gi|460407355|ref|XP_004249118.1|//PREDICTED: WAT1-related protein At5g07050 [Solanum lycopersicum]
Solyc11g005410.2	2153	62.8634	2.21977	-4.82374	6.08e-11	Down	4.14e-12	NA	NA	NA	K07874//Ras-related protein Rab-1A;K01623//fructose-bisphosphate aldolase, class I [EC:4.1.2.13]	gi|723740417|ref|XP_010312463.1|//PREDICTED: WAT1-related protein At1g68170-like [Solanum lycopersicum]
Solyc03g096160.2	896	8.5516	80.0721	3.22703	5.31e-10	Up	3.91e-11	NA	NA	NA	K11968//ariadne-1 [EC:2.3.2.27]	gi|970016473|ref|XP_015069344.1|//PREDICTED: protein yippee-like [Solanum pennellii]
Solyc08g007845.1	1602	1042.77	2914.82	1.48299	3.43e-69	Up	3.18e-71	NA	NA	NA	K03327//multidrug resistance protein, MATE family	gi|460398097|ref|XP_004244600.1|//PREDICTED: MATE efflux family protein 5-like [Solanum lycopersicum]
Solyc04g079700.3	1673	131.753	27.2758	-2.27214	2.95e-09	Down	2.31e-10	NA	GO:0004683//calmodulin-dependent protein kinase activity	NA	K10260//F-box and WD-40 domain protein 7;K03362//F-box and WD-40 domain protein 1/11;K14963//COMPASS component SWD3;K16794//platelet-activating factor acetylhydrolase IB subunit alpha	gi|460385017|ref|XP_004238202.1|//PREDICTED: myosin heavy chain kinase B-like [Solanum lycopersicum]
Solyc02g079440.2	1644	91.3541	6.46378	-3.82102	1.41e-12	Down	8.33e-14	NA	NA	NA	K00279//cytokinin dehydrogenase [EC:1.5.99.12]	gi|460373949|ref|XP_004232774.1|//PREDICTED: cannabidiolic acid synthase-like 2 [Solanum lycopersicum]
Solyc07g066560.1	381	52.2314	18.8797	-1.46808	0.00955609	Down	0.0021082	NA	NA	GO:0009725//response to hormone	K14488//SAUR family protein	gi|460396830|ref|XP_004243973.1|//PREDICTED: auxin-induced protein X15 [Solanum lycopersicum]
Solyc08g068690.1	723	1159.74	267.165	-2.118	1.21e-60	Down	1.35e-62	NA	GO:0016407//acetyltransferase activity	NA	NA	gi|460399512|ref|XP_004245283.1|//PREDICTED: tyramine N-feruloyltransferase 4/11-like [Solanum lycopersicum]
Solyc10g077020.2	2879	310.108	134.731	-1.20268	1.08e-07	Down	9.98e-09	NA	NA	NA	NA	gi|460407308|ref|XP_004249095.1|//PREDICTED: uncharacterized protein LOC101255641 [Solanum lycopersicum]
Solyc10g086180.2	2598	1852.25	3882.31	1.06764	5.61e-43	Up	9.45e-45	GO:0044424//intracellular part	GO:0016840//carbon-nitrogen lyase activity	GO:0006558//L-phenylalanine metabolic process	K10775//phenylalanine ammonia-lyase [EC:4.3.1.24]	gi|460408248|ref|XP_004249558.1|//PREDICTED: phenylalanine ammonia-lyase [Solanum lycopersicum]
Solyc02g068120.3	1482	112.49	51.2055	-1.13542	0.00194447	Down	0.000355682	NA	NA	NA	K10450//kelch-like protein 12;K10442//kelch-like protein 1/4/5;K10457//kelch-like protein 20	gi|460374996|ref|XP_004233294.1|//PREDICTED: B2 protein-like [Solanum lycopersicum]
Solyc04g009670.1	528	1.25984	6.22789	2.3055	0.0287657	Up	0.00738941	NA	NA	NA	NA	gi|971587735|ref|XP_015161193.1|//PREDICTED: acylsugar acyltransferase 3-like [Solanum tuberosum]
Solyc04g040160.3	2084	545.75	188.323	-1.53503	3.61e-19	Down	1.43e-20	NA	NA	NA	K13071//pheophorbide a oxygenase [EC:1.14.15.17]	gi|460383227|ref|XP_004237332.1|//PREDICTED: protochlorophyllide-dependent translocon component 52, chloroplastic [Solanum lycopersicum]
Solyc00g156980.3	580	31.9752	5.76631	-2.47123	0.000550182	Down	8.91e-05	NA	NA	NA	K15403//fatty acid omega-hydroxy dehydrogenase [EC:1.1.-.-]	gi|460416278|ref|XP_004253473.1|//PREDICTED: protein HOTHEAD-like [Solanum lycopersicum]
Solyc05g052410.2	1781	238.856	683.851	1.51754	3.25e-24	Up	1.02e-25	NA	NA	NA	K09286//EREBP-like factor	gi|460388602|ref|XP_004239956.1|//PREDICTED: dehydration-responsive element-binding protein 2A-like [Solanum lycopersicum]
Solyc01g107350.3	2999	129.444	48.7631	-1.40846	6.94e-05	Down	9.53e-06	NA	NA	NA	K11426//SET and MYND domain-containing protein	gi|460369746|ref|XP_004230718.1|//PREDICTED: uncharacterized protein LOC101246097 [Solanum lycopersicum]
Solyc11g071995.1	3966	386.168	188.395	-1.03547	5.18e-08	Down	4.6e-09	NA	NA	NA	K19613//leucine-rich repeat protein SHOC2;K15078//structure-specific endonuclease subunit SLX1 [EC:3.6.1.-];K12818//ATP-dependent RNA helicase DHX8/PRP22 [EC:3.6.4.13]	gi|460411673|ref|XP_004251230.1|//PREDICTED: putative disease resistance RPP13-like protein 1 [Solanum lycopersicum]
Solyc01g005800.3	2919	34.0438	196.564	2.52954	9.79e-17	Up	4.46e-18	NA	NA	NA	K06892//feruloyl-CoA ortho-hydroxylase [EC:1.14.11.-]	gi|460365451|ref|XP_004228615.1|//PREDICTED: uncharacterized protein LOC101245483 [Solanum lycopersicum]
Solyc02g090730.3	2358	128.985	43.5309	-1.56709	9.29e-06	Down	1.11e-06	GO:0044464//cell part	GO:0015291//secondary active transmembrane transporter activity	GO:0015893//drug transport	K03327//multidrug resistance protein, MATE family	gi|723670299|ref|XP_010316145.1|//PREDICTED: multidrug and toxin extrusion protein 2-like isoform X2 [Solanum lycopersicum]
Solyc04g011540.3	1144	126.991	301.141	1.24571	7.82e-09	Up	6.39e-10	NA	NA	NA	K12486//stromal membrane-associated protein;K13412//calcium-dependent protein kinase [EC:2.7.11.1];K01803//triosephosphate isomerase (TIM) [EC:5.3.1.1]	gi|723689356|ref|XP_010319255.1|//PREDICTED: elicitor-responsive protein 1 isoform X1 [Solanum lycopersicum]
Solyc07g054810.1	189	15.987	43.2043	1.43428	0.0153375	Up	0.00360225	NA	NA	NA	NA	NA
Solyc01g081620.3	2406	171.771	69.458	-1.30627	6.55e-06	Down	7.71e-07	NA	NA	NA	K03386//peroxiredoxin (alkyl hydroperoxide reductase subunit C) [EC:1.11.1.15];K19525//vacuolar protein sorting-associated protein 13A/C;K13217//pre-mRNA-processing factor 39	gi|460367380|ref|XP_004229552.1|//PREDICTED: uncharacterized protein LOC101265960 [Solanum lycopersicum]
Solyc07g064160.3	1457	22613.8	8387.34	-1.43091	2.13e-84	Down	1.59e-86	GO:0009941//chloroplast envelope	NA	GO:0006772//thiamine metabolic process	K03146//thiamine thiazole synthase	gi|460397188|ref|XP_004244150.1|//PREDICTED: thiamine thiazole synthase, chloroplastic [Solanum lycopersicum]
Solyc02g090450.3	3855	105.514	52.1564	-1.01652	0.00641698	Down	0.00134515	NA	NA	NA	K00430//peroxidase [EC:1.11.1.7]	gi|460375692|ref|XP_004233638.1|//PREDICTED: peroxidase 10-like [Solanum lycopersicum]
Solyc04g081810.3	2571	258.193	12.9309	-4.31956	8.13e-32	Down	1.87e-33	NA	NA	NA	K13199//plasminogen activator inhibitor 1 RNA-binding protein	gi|460385373|ref|XP_004238378.1|//PREDICTED: CO(2)-response secreted protease [Solanum lycopersicum]
Solyc10g076250.2	1750	852.003	248.846	-1.77561	1.02e-35	Down	2.1e-37	NA	NA	NA	K00827//alanine-glyoxylate transaminase / (R)-3-amino-2-methylpropionate-pyruvate transaminase [EC:2.6.1.44 2.6.1.40]	gi|460407230|ref|XP_004249057.1|//PREDICTED: alanine--glyoxylate aminotransferase 2 homolog 2, mitochondrial-like [Solanum lycopersicum]
Solyc12g006740.1	294	11.1573	2.47011	-2.17534	0.0304459	Down	0.00788838	NA	NA	NA	NA	NA
Solyc10g048120.2	3345	21.4781	6.1	-1.81598	0.0259632	Down	0.00656237	NA	NA	NA	NA	gi|970057568|ref|XP_015055440.1|//PREDICTED: uncharacterized protein LOC107002024 [Solanum pennellii]
Solyc11g042940.2	2286	160.227	44.6637	-1.84294	9.7e-09	Down	7.95e-10	NA	GO:0016773//phosphotransferase activity, alcohol group as acceptor	GO:0044238//primary metabolic process;GO:0006796//phosphate-containing compound metabolic process	NA	gi|460410616|ref|XP_004250720.1|//PREDICTED: uncharacterized protein LOC101268345 isoform X1 [Solanum lycopersicum]
Solyc03g006220.3	1404	14.283	2.02465	-2.81856	0.00281554	Down	0.000536081	NA	NA	NA	NA	gi|460376618|ref|XP_004234094.1|//PREDICTED: protein trichome birefringence-like 38 [Solanum lycopersicum]
Solyc04g078460.3	1359	2252.24	5478.91	1.28253	1.69e-70	Up	1.55e-72	NA	GO:0016811//hydrolase activity, acting on carbon-nitrogen (but not peptide) bonds, in linear amides	NA	K13051//beta-aspartyl-peptidase (threonine type) [EC:3.4.19.5]	gi|460384861|ref|XP_004238125.1|//PREDICTED: probable isoaspartyl peptidase/L-asparaginase 2 [Solanum lycopersicum]
Solyc04g014510.3	1499	293.1	14.0454	-4.38322	6.59e-35	Down	1.39e-36	NA	GO:0016211//ammonia ligase activity;GO:0032559//adenyl ribonucleotide binding	GO:0006541//glutamine metabolic process	K01915//glutamine synthetase [EC:6.3.1.2]	gi|460381914|ref|XP_004236686.1|//PREDICTED: glutamine synthetase cytosolic isozyme 1-1 [Solanum lycopersicum]
Solyc02g090120.1	261	433.346	1059.46	1.28975	1.77e-19	Up	6.87e-21	NA	NA	NA	NA	gi|698485511|ref|XP_009789527.1|//PREDICTED: uncharacterized protein LOC104237137 [Nicotiana sylvestris]
Solyc02g084370.1	3384	57.9546	4.38418	-3.72454	1.63e-08	Down	1.37e-09	NA	NA	NA	K13420//LRR receptor-like serine/threonine-protein kinase FLS2 [EC:2.7.11.1]	gi|460373320|ref|XP_004232468.1|//PREDICTED: probable LRR receptor-like serine/threonine-protein kinase At4g36180 [Solanum lycopersicum]
Solyc04g016220.3	1389	671.745	185.268	-1.8583	9.18e-30	Down	2.29e-31	NA	NA	NA	K13495//cis-zeatin O-glucosyltransferase [EC:2.4.1.215]	gi|460381724|ref|XP_004236593.1|//PREDICTED: zeatin O-xylosyltransferase-like [Solanum lycopersicum]
Solyc02g083930.1	324	66.6744	4.83659	-3.78507	6.41e-10	Down	4.74e-11	NA	NA	NA	K14962//COMPASS component SWD2	gi|595819513|ref|XP_007204510.1|//hypothetical protein PRUPE_ppa018423mg [Prunus persica]
Solyc02g094320.3	5037	637.861	296.419	-1.10561	1.64e-13	Down	9.1e-15	NA	NA	NA	K17260//actin-related protein 2	gi|460375583|ref|XP_004233584.1|//PREDICTED: pentatricopeptide repeat-containing protein At5g14080 [Solanum lycopersicum]
Solyc04g005630.3	1935	738.44	1548.35	1.06818	1.03e-23	Up	3.31e-25	NA	NA	NA	K15032//mTERF domain-containing protein, mitochondrial	gi|460382633|ref|XP_004237042.1|//PREDICTED: uncharacterized protein LOC101248094 [Solanum lycopersicum]
Solyc00g006820.3	2422	189.34	74.3407	-1.34875	2.76e-06	Down	3.05e-07	NA	NA	NA	K14638//solute carrier family 15 (peptide/histidine transporter), member 3/4	gi|460415780|ref|XP_004253233.1|//PREDICTED: protein NRT1/ PTR FAMILY 6.1 [Solanum lycopersicum]
Solyc02g077790.1	171	36.965	200.922	2.4424	1.85e-15	Up	9e-17	NA	NA	NA	NA	NA
Solyc01g103803.1	699	21.6913	4.16733	-2.37992	0.00433844	Down	0.000867867	NA	NA	NA	NA	gi|723663903|ref|XP_010314609.1|//PREDICTED: zinc-finger homeodomain protein 4-like [Solanum lycopersicum]
Solyc01g099290.3	2334	138.651	31.9537	-2.1174	2.72e-09	Down	2.13e-10	NA	NA	NA	K03347//cullin 1	gi|460368718|ref|XP_004230212.1|//PREDICTED: cullin-1 isoform X1 [Solanum lycopersicum]
Solyc08g065940.3	963	1601.65	692.651	-1.20936	1.36e-29	Down	3.42e-31	NA	NA	NA	K15172//transcription elongation factor SPT5;K07560//D-tyrosyl-tRNA(Tyr) deacylase [EC:3.1.-.-]	gi|460399199|ref|XP_004245129.1|//PREDICTED: zinc finger CCCH domain-containing protein 20-like [Solanum lycopersicum]
Solyc11g006290.2	950	204.804	102.105	-1.00419	0.00048805	Down	7.84e-05	NA	NA	NA	K10258//very-long-chain enoyl-CoA reductase [EC:1.3.1.93]	gi|460408993|ref|XP_004249925.1|//PREDICTED: 3-oxo-5-alpha-steroid 4-dehydrogenase 1-like [Solanum lycopersicum]
Solyc03g118510.3	2640	714.535	173.255	-2.0441	8.44e-35	Down	1.78e-36	NA	NA	NA	K04733//interleukin-1 receptor-associated kinase 4 [EC:2.7.11.1];K04730//interleukin-1 receptor-associated kinase 1 [EC:2.7.11.1]	gi|460380044|ref|XP_004235768.1|//PREDICTED: probable inactive receptor kinase At1g48480 [Solanum lycopersicum]
Solyc07g047800.3	1104	11305.4	33437.2	1.56444	2.66e-145	Up	9.08e-148	NA	GO:0003824//catalytic activity	GO:0008152//metabolic process	K02934//large subunit ribosomal protein L6e;K10256//omega-6 fatty acid desaturase / acyl-lipid omega-6 desaturase (Delta-12 desaturase) [EC:1.14.19.6 1.14.19.22];K13237//peroxisomal 2,4-dienoyl-CoA reductase [EC:1.3.1.34]	gi|460395975|ref|XP_004243555.1|//PREDICTED: short-chain dehydrogenase reductase 3a [Solanum lycopersicum]
Solyc07g007870.3	2019	723.809	332.217	-1.12348	1.96e-15	Down	9.57e-17	GO:0042579//microbody	GO:0000166//nucleotide binding;GO:0016628//oxidoreductase activity, acting on the CH-CH group of donors, NAD or NADP as acceptor	GO:0006633//fatty acid biosynthetic process	K05894//12-oxophytodienoic acid reductase [EC:1.3.1.42]	gi|350539279|ref|NP_001233873.1|//12-oxophytodienoate reductase 3 [Solanum lycopersicum]
Solyc07g049530.3	2036	12020.4	45432	1.91823	1.88e-265	Up	1.9e-268	NA	GO:0043169//cation binding;GO:0016641//oxidoreductase activity, acting on the CH-NH2 group of donors, oxygen as acceptor;GO:0019842//vitamin binding	GO:0003006//developmental process involved in reproduction;GO:0009692//ethylene metabolic process;GO:0006950//response to stress	K05933//aminocyclopropanecarboxylate oxidase [EC:1.14.17.4]	gi|902763266|ref|NP_001234024.2|//1-aminocyclopropane-1-carboxylate oxidase 1 [Solanum lycopersicum]
Solyc11g061720.1	1209	114.088	37.1086	-1.62032	1.57e-05	Down	1.95e-06	NA	NA	NA	K08286//protein-serine/threonine kinase [EC:2.7.11.-];K08282//non-specific serine/threonine protein kinase [EC:2.7.11.1]	gi|460410922|ref|XP_004250864.1|//PREDICTED: serine/threonine-protein kinase OXI1-like [Solanum lycopersicum]
Solyc07g006730.3	1641	146.35	60.9468	-1.2638	8.22e-05	Down	1.14e-05	NA	NA	NA	K03327//multidrug resistance protein, MATE family	gi|460394171|ref|XP_004242678.1|//PREDICTED: MATE efflux family protein 6-like isoform X1 [Solanum lycopersicum]
Solyc08g062580.1	1647	55.4899	2.72472	-4.34804	1.44e-09	Down	1.1e-10	NA	NA	NA	K03452//magnesium/proton exchanger;K10683//BRCA1-associated RING domain protein 1;K11000//callose synthase [EC:2.4.1.-]	gi|723723489|ref|XP_010325245.1|//PREDICTED: LOW QUALITY PROTEIN: pentatricopeptide repeat-containing protein At1g74630-like [Solanum lycopersicum]
Solyc06g083850.3	1283	67.7034	15.8698	-2.09294	2.64e-05	Down	3.4e-06	NA	NA	NA	K12581//CCR4-NOT transcription complex subunit 7/8;K13126//polyadenylate-binding protein;K05941//glutathione gamma-glutamylcysteinyltransferase [EC:2.3.2.15];K01054//acylglycerol lipase [EC:3.1.1.23]	gi|460393536|ref|XP_004242365.1|//PREDICTED: protein CUP-SHAPED COTYLEDON 3-like [Solanum lycopersicum]
Solyc02g077590.1	540	34.1363	11.8895	-1.52162	0.0235563	Down	0.00586743	NA	NA	NA	K09338//homeobox-leucine zipper protein	gi|723674886|ref|XP_004233839.2|//PREDICTED: homeobox-leucine zipper protein ATHB-52 [Solanum lycopersicum]
Solyc05g006610.3	1695	7.89519	1.37929	-2.51705	0.0144391	Down	0.00335009	NA	NA	NA	NA	gi|565381752|ref|XP_006357226.1|//PREDICTED: uncharacterized protein LOC102586983 [Solanum tuberosum]
Solyc12g035280.1	1116	7.79131	28.0684	1.84901	0.0106653	Up	0.00237811	NA	NA	NA	K12741//heterogeneous nuclear ribonucleoprotein A1/A3	gi|698553040|ref|XP_009769829.1|//PREDICTED: heterogeneous nuclear ribonucleoprotein 1-like [Nicotiana sylvestris]
Solyc02g063140.3	1835	9.22503	1.42795	-2.69161	0.00760722	Down	0.00163004	GO:0044464//cell part	GO:0016747//transferase activity, transferring acyl groups other than amino-acyl groups	GO:0006631//fatty acid metabolic process	K15397//3-ketoacyl-CoA synthase [EC:2.3.1.199]	gi|460375396|ref|XP_004233492.1|//PREDICTED: 3-ketoacyl-CoA synthase 6-like [Solanum lycopersicum]
Solyc07g062520.3	4910	2496.1	818.423	-1.60876	1.17e-68	Down	1.11e-70	NA	GO:0005506//iron ion binding;GO:0016491//oxidoreductase activity	GO:0008152//metabolic process	K15639//PHYB activation tagged suppressor 1 [EC:1.14.-.-]	gi|674934856|emb|CDX98481.1|//BnaC05g38940D [Brassica napus]
Solyc08g008410.3	3329	365.297	179.326	-1.02648	3.34e-07	Down	3.26e-08	NA	NA	NA	K14833//nucleolar complex protein 2	gi|460398179|ref|XP_004244640.1|//PREDICTED: protein NLP6-like isoform X1 [Solanum lycopersicum]
Solyc02g085340.1	1830	487.861	207.817	-1.23116	7.62e-13	Down	4.42e-14	NA	NA	NA	K14494//DELLA protein	gi|460373183|ref|XP_004232402.1|//PREDICTED: scarecrow-like protein 4 [Solanum lycopersicum]
Solyc08g006280.2	5186	83.6846	41.477	-1.01265	0.0168288	Down	0.00400743	NA	NA	NA	K19519//transforming growth factor-beta-induced protein;K03456//serine/threonine-protein phosphatase 2A regulatory subunit A	gi|723719577|ref|XP_010324528.1|//PREDICTED: B3 domain-containing protein REM14 isoform X2 [Solanum lycopersicum]
Solyc12g009730.2	2898	42.2092	10.5287	-2.00323	0.00144579	Down	0.000256166	NA	NA	NA	K13466//EIX receptor 1/2;K19613//leucine-rich repeat protein SHOC2;K10406//kinesin family member C2/C3	gi|970067161|ref|XP_015060661.1|//PREDICTED: receptor-like protein 12 [Solanum pennellii]
Solyc07g053980.3	5821	816.379	345.173	-1.24192	1.4e-19	Down	5.42e-21	GO:0043234//protein complex;GO:0044464//cell part	GO:0035251//UDP-glucosyltransferase activity	GO:0006074//(1->3)-beta-D-glucan metabolic process	K11000//callose synthase [EC:2.4.1.-]	gi|460395564|ref|XP_004243352.1|//PREDICTED: callose synthase 12 [Solanum lycopersicum]
Solyc01g067340.2	1454	125.63	62.4358	-1.00874	0.00491779	Down	0.000995843	NA	NA	NA	NA	gi|723658075|ref|XP_010321200.1|//PREDICTED: uncharacterized protein LOC104647475 [Solanum lycopersicum]
Solyc02g014030.2	3036	84.4363	18.5798	-2.18413	1.25e-06	Down	1.32e-07	NA	NA	NA	K04733//interleukin-1 receptor-associated kinase 4 [EC:2.7.11.1];K04730//interleukin-1 receptor-associated kinase 1 [EC:2.7.11.1]	gi|565376982|ref|XP_006354973.1|//PREDICTED: receptor-like protein kinase FERONIA [Solanum tuberosum]
Solyc01g034060.1	333	18.698	81.9033	2.13104	3.35e-06	Up	3.76e-07	NA	NA	NA	K18195//rhamnogalacturonan endolyase [EC:4.2.2.23]	gi|970000510|ref|XP_015088465.1|//PREDICTED: uncharacterized protein LOC107031560 [Solanum pennellii]
Solyc01g098740.3	1806	315.215	732.346	1.21619	5.82e-17	Up	2.62e-18	NA	GO:0032559//adenyl ribonucleotide binding;GO:0004672//protein kinase activity	GO:0006464//cellular protein modification process	K04733//interleukin-1 receptor-associated kinase 4 [EC:2.7.11.1]	gi|460368642|ref|XP_004230174.1|//PREDICTED: pto-interacting protein 1 [Solanum lycopersicum]
Solyc02g083880.3	485	174.083	58.9945	-1.56112	2.43e-07	Down	2.33e-08	NA	NA	NA	K03860//phosphatidylinositol glycan, class Q	gi|460373364|ref|XP_004232490.1|//PREDICTED: gibberellin-regulated protein 11 [Solanum lycopersicum]
Solyc03g006760.3	2430	20.5	5.67448	-1.85306	0.0305356	Down	0.00791851	NA	NA	NA	K19613//leucine-rich repeat protein SHOC2	gi|723679374|ref|XP_010317517.1|//PREDICTED: uncharacterized protein LOC101252749 [Solanum lycopersicum]
Solyc01g065610.1	327	5.24518	27.3019	2.37994	0.00215915	Up	0.000399162	GO:0031224//intrinsic component of membrane;GO:0009534//chloroplast thylakoid	GO:0050136//NADH dehydrogenase (quinone) activity;GO:0048037//cofactor binding	GO:0022904//respiratory electron transport chain	K05575//NAD(P)H-quinone oxidoreductase subunit 4 [EC:1.6.5.3]	gi|154362191|ref|YP_635689.2|//NADH dehydrogenase subunit 4 [Solanum tuberosum]
Solyc03g013340.3	1013	41.6226	2.17011	-4.26153	5.21e-08	Down	4.63e-09	GO:0031224//intrinsic component of membrane	NA	GO:0051234//establishment of localization	K09874//aquaporin NIP	gi|565324117|ref|NP_001274283.1|//Lsi-1 [Solanum lycopersicum]
Solyc08g079030.3	2435	21.3761	4.6449	-2.20228	0.00780846	Down	0.00167755	NA	NA	NA	K08176//MFS transporter, PHS family, inorganic phosphate transporter	gi|723724908|ref|XP_010325470.1|//PREDICTED: uncharacterized protein LOC104648958 [Solanum lycopersicum]
Solyc02g093300.3	5364	97.6791	43.273	-1.17458	0.00405998	Down	0.0008063	NA	GO:0016779//nucleotidyltransferase activity;GO:0003676//nucleic acid binding	GO:0006139//nucleobase-containing compound metabolic process	K02320//DNA polymerase alpha subunit A [EC:2.7.7.7]	gi|525313913|ref|NP_001266164.1|//DNA polymerase alpha catalytic subunit [Solanum lycopersicum]
Solyc07g006300.3	2508	200.23	567.961	1.50413	2.06e-20	Up	7.58e-22	GO:0016020//membrane	GO:0003824//catalytic activity;GO:0005488//binding	GO:0008152//metabolic process	K15404//aldehyde decarbonylase [EC:4.1.99.5]	gi|460394108|ref|XP_004242647.1|//PREDICTED: protein ECERIFERUM 3 [Solanum lycopersicum]
Solyc01g111630.3	2346	2845.14	1308.28	-1.12083	1.48e-41	Down	2.58e-43	NA	GO:0016616//oxidoreductase activity, acting on the CH-OH group of donors, NAD or NADP as acceptor;GO:0000166//nucleotide binding	GO:0008152//metabolic process	K15893//hydroxypyruvate reductase 1	gi|460370413|ref|XP_004231047.1|//PREDICTED: glycerate dehydrogenase [Solanum lycopersicum]
Solyc03g062700.3	5235	35.3232	8.88744	-1.99078	0.00297627	Down	0.00057054	NA	NA	NA	NA	gi|460378075|ref|XP_004234804.1|//PREDICTED: uncharacterized protein LOC101262788 [Solanum lycopersicum]
Solyc01g067945.1	2099	10.1378	35.5773	1.81121	0.00563122	Up	0.00116016	NA	NA	NA	K11593//eukaryotic translation initiation factor 2C	gi|971567770|ref|XP_015168707.1|//PREDICTED: methyl-CpG-binding domain-containing protein 2-like [Solanum tuberosum]
Solyc03g116910.3	1457	69.8373	148.589	1.08925	0.00054696	Up	8.86e-05	NA	GO:0016620//oxidoreductase activity, acting on the aldehyde or oxo group of donors, NAD or NADP as acceptor;GO:0016616//oxidoreductase activity, acting on the CH-OH group of donors, NAD or NADP as acceptor;GO:0048037//cofactor binding	GO:0008152//metabolic process	K09753//cinnamoyl-CoA reductase [EC:1.2.1.44]	gi|350537525|ref|NP_001234297.1|//cinnamoyl-CoA reductase [Solanum lycopersicum]
Solyc06g084050.3	504	173.359	45.7669	-1.92139	5.99e-10	Down	4.43e-11	GO:0009534//chloroplast thylakoid;GO:0034357//photosynthetic membrane	NA	NA	K02721//photosystem II PsbW protein	gi|460393506|ref|XP_004242350.1|//PREDICTED: photosystem II reaction center W protein, chloroplastic-like [Solanum lycopersicum]
Solyc06g065190.1	978	68.4796	21.5788	-1.66606	0.000480015	Down	7.71e-05	NA	NA	NA	K16221//transcription factor TCP21 (protein CCA1 HIKING EXPEDITION)	gi|350539617|ref|NP_001233966.1|//TCP transcription factor 13 [Solanum lycopersicum]
Solyc12g088160.2	2259	48.3306	97.8374	1.01745	0.00968278	Up	0.00214015	NA	NA	NA	K01610//phosphoenolpyruvate carboxykinase (ATP) [EC:4.1.1.49]	gi|460414755|ref|XP_004252729.1|//PREDICTED: phosphoenolpyruvate carboxykinase [ATP]-like [Solanum lycopersicum]
Solyc11g044450.2	1192	35.0872	3.19278	-3.45806	4.63e-06	Down	5.31e-07	NA	NA	NA	K09519//DnaJ homolog subfamily B member 13	gi|460410660|ref|XP_004250740.1|//PREDICTED: dnaJ protein homolog 1-like [Solanum lycopersicum]
Solyc03g111725.1	348	1043.24	9192.95	3.13946	0	Up	0	NA	GO:0016671//oxidoreductase activity, acting on a sulfur group of donors, disulfide as acceptor	GO:0043170//macromolecule metabolic process	K07304//peptide-methionine (S)-S-oxide reductase [EC:1.8.4.11]	gi|994314812|ref|NP_001307131.1|//peptide methionine sulfoxide reductase [Solanum lycopersicum]
Solyc09g089580.3	1507	125640	355467	1.50042	1.76e-172	Up	3.9e-175	NA	GO:0043169//cation binding;GO:0019842//vitamin binding;GO:0003824//catalytic activity	GO:0003006//developmental process involved in reproduction;GO:0009692//ethylene metabolic process	K06892//feruloyl-CoA ortho-hydroxylase [EC:1.14.11.-];K13229//2,4-dihydroxy-1,4-benzoxazin-3-one-glucoside dioxygenase [EC:1.14.20.2]	gi|822606560|ref|NP_001296142.1|//1-aminocyclopropane-1-carboxylate oxidase homolog isoform 1 [Solanum lycopersicum]
Solyc06g009280.2	7845	285.906	50.2072	-2.50957	3.01e-22	Down	1.01e-23	NA	NA	NA	K05658//ATP-binding cassette, subfamily B (MDR/TAP), member 1 [EC:3.6.3.44]	gi|460389844|ref|XP_004240558.1|//PREDICTED: ABC transporter B family member 21 [Solanum lycopersicum]
Solyc04g071780.3	2982	1899.74	353.399	-2.42643	5.98e-104	Down	3.41e-106	NA	NA	NA	K07409//cytochrome P450 family 1 subfamily A polypeptide 2 [EC:1.14.14.1];K07408//cytochrome P450 family 1 subfamily A polypeptide 1 [EC:1.14.14.1]	gi|460384237|ref|XP_004237819.1|//PREDICTED: cytochrome P450 71A1-like [Solanum lycopersicum]
Solyc09g090910.2	1311	170.79	59.9903	-1.50942	4.91e-07	Down	4.89e-08	NA	NA	NA	K14484//auxin-responsive protein IAA	gi|525313477|ref|NP_001266067.1|//IAA13 [Solanum lycopersicum]
Solyc03g064010.3	2387	42.6631	7.38909	-2.52952	6.87e-05	Down	9.42e-06	NA	GO:0003824//catalytic activity	NA	K04730//interleukin-1 receptor-associated kinase 1 [EC:2.7.11.1];K13420//LRR receptor-like serine/threonine-protein kinase FLS2 [EC:2.7.11.1]	gi|460378159|ref|XP_004234843.1|//PREDICTED: probable inactive leucine-rich repeat receptor-like protein kinase At1g66830 [Solanum lycopersicum]
Solyc02g067340.3	1477	46.0971	14.6109	-1.65764	0.0043134	Down	0.000861773	NA	NA	NA	K09422//myb proto-oncogene protein, plant	gi|874507426|ref|NP_001234294.2|//transcription factor [Solanum lycopersicum]
Solyc01g112140.3	1311	74.1632	16.4438	-2.17316	6.25e-06	Down	7.32e-07	NA	GO:0004497//monooxygenase activity;GO:0050662//coenzyme binding	NA	K00485//dimethylaniline monooxygenase (N-oxide forming) [EC:1.14.13.8]	gi|460370499|ref|XP_004231090.1|//PREDICTED: probable flavin-containing monooxygenase 1 [Solanum lycopersicum]
Solyc05g051220.3	3568	143.224	305.619	1.09346	4.53e-07	Up	4.49e-08	NA	NA	NA	K05391//cyclic nucleotide gated channel, other eukaryote;K04908//potassium voltage-gated channel Eag-related subfamily H member 5;K08867//WNK lysine deficient protein kinase [EC:2.7.11.1];K04909//potassium voltage-gated channel Eag-related subfamily H member 6	gi|460388769|ref|XP_004240037.1|//PREDICTED: potassium channel SKOR-like [Solanum lycopersicum]
Solyc12g019220.2	2241	11.6453	2.43658	-2.25682	0.0217332	Down	0.00534322	NA	NA	NA	K01184//polygalacturonase [EC:3.2.1.15]	gi|672129670|ref|XP_008788347.1|//PREDICTED: uncharacterized protein LOC103706119 [Phoenix dactylifera]
Solyc06g024210.2	363	3.75974	22.6158	2.58863	0.00144733	Up	0.000256494	NA	NA	NA	NA	gi|723754531|ref|XP_010315002.1|//PREDICTED: uncharacterized protein LOC101254183, partial [Solanum lycopersicum]
Solyc08g078200.2	4296	152.921	40.959	-1.90053	6.38e-09	Down	5.18e-10	GO:0031224//intrinsic component of membrane	GO:0042625//ATPase coupled ion transmembrane transporter activity;GO:0032559//adenyl ribonucleotide binding	GO:0009206//purine ribonucleoside triphosphate biosynthetic process;GO:0006811//ion transport;GO:0009207//purine ribonucleoside triphosphate catabolic process	K01535//H+-transporting ATPase [EC:3.6.3.6]	gi|460400564|ref|XP_004245804.1|//PREDICTED: plasma membrane ATPase 1-like [Solanum lycopersicum]
Solyc03g031440.3	1042	91.1895	401.624	2.1389	1.8e-25	Up	5.34e-27	NA	GO:0000166//nucleotide binding;GO:0003824//catalytic activity	NA	K03809//NAD(P)H dehydrogenase (quinone) [EC:1.6.5.2]	gi|698521517|ref|XP_009757565.1|//PREDICTED: minor allergen Alt a 7-like [Nicotiana sylvestris]
Solyc12g010570.1	813	14.3348	2.02013	-2.827	0.00269916	Down	0.000511579	NA	NA	NA	K17345//tetraspanin-5	gi|460412799|ref|XP_004251785.1|//PREDICTED: tetraspanin-8-like [Solanum lycopersicum]
Solyc01g073680.3	921	463.815	50.2007	-3.20777	3.13e-14	Down	1.65e-15	NA	NA	GO:0051234//establishment of localization	NA	gi|460366948|ref|XP_004229337.1|//PREDICTED: protein YLS3 [Solanum lycopersicum]
Solyc04g079900.3	6599	1448.77	469.929	-1.62431	5.3e-49	Down	7.63e-51	NA	NA	NA	K01404//leishmanolysin [EC:3.4.24.36]	gi|460385056|ref|XP_004238221.1|//PREDICTED: uncharacterized protein LOC101248771 isoform X1 [Solanum lycopersicum]
Solyc10g007280.3	1638	105.873	24.988	-2.08302	2.72e-07	Down	2.62e-08	NA	NA	NA	K08900//mitochondrial chaperone BCS1	gi|460405559|ref|XP_004248243.1|//PREDICTED: probable mitochondrial chaperone BCS1-A [Solanum lycopersicum]
Solyc04g026300.1	276	27.1549	9.20484	-1.56075	0.0350577	Down	0.00928578	NA	NA	NA	NA	NA
Solyc01g005290.3	174	13.2393	38.3479	1.53432	0.0139357	Up	0.00321814	NA	NA	NA	K00133//aspartate-semialdehyde dehydrogenase [EC:1.2.1.11]	gi|723656091|ref|XP_010316439.1|//PREDICTED: LOW QUALITY PROTEIN: sec14 cytosolic factor-like [Solanum lycopersicum]
Solyc02g067890.3	2847	909.981	444.371	-1.03407	5.48e-16	Down	2.62e-17	NA	NA	NA	K16302//metal transporter CNNM;K15449//tRNA wybutosine-synthesizing protein 1 [EC:4.1.3.44]	gi|460375042|ref|XP_004233317.1|//PREDICTED: probable methyltransferase PMT9 isoform X1 [Solanum lycopersicum]
Solyc09g098490.3	3354	37.4851	14.4558	-1.37467	0.0314403	Down	0.00818142	NA	NA	NA	K12471//epsin	gi|723733284|ref|XP_010326912.1|//PREDICTED: clathrin interactor EPSIN 2 isoform X1 [Solanum lycopersicum]
Solyc02g065710.2	638	10.6498	1.44506	-2.88162	0.00349529	Down	0.000684322	NA	NA	NA	K17604//zinc finger SWIM domain-containing protein 3;K00679//phospholipid:diacylglycerol acyltransferase [EC:2.3.1.158];K10960//geranylgeranyl diphosphate/geranylgeranyl-bacteriochlorophyllide a reductase [EC:1.3.1.83 1.3.1.111]	gi|723677124|ref|XP_004233932.2|//PREDICTED: GDSL esterase/lipase 7-like [Solanum lycopersicum]
Solyc01g111270.3	2391	282.954	48.6678	-2.53953	5.36e-22	Down	1.82e-23	NA	NA	NA	K14856//protein SDA1;K00276//primary-amine oxidase [EC:1.4.3.21]	gi|460370349|ref|XP_004231015.1|//PREDICTED: uncharacterized protein LOC101259003 [Solanum lycopersicum]
Solyc03g120090.1	918	1590.54	4080.65	1.35928	3.56e-69	Up	3.31e-71	NA	NA	GO:0009108//coenzyme biosynthetic process	K06215//pyridoxal 5'-phosphate synthase pdxS subunit [EC:4.3.3.6]	gi|460379935|ref|XP_004235714.1|//PREDICTED: probable pyridoxal biosynthesis protein PDX1.2 [Solanum lycopersicum]
Solyc12g013690.2	1567	8706.32	25528.8	1.55199	9.9e-162	Up	2.64e-164	NA	NA	NA	K00480//salicylate hydroxylase [EC:1.14.13.1];K09838//zeaxanthin epoxidase [EC:1.14.15.21]	gi|460412932|ref|XP_004251850.1|//PREDICTED: zeaxanthin epoxidase, chloroplastic-like [Solanum lycopersicum]
Solyc06g051260.3	883	101.488	42.7295	-1.24801	0.00131539	Down	0.000230743	NA	NA	NA	K16189//phytochrome-interacting factor 4;K12126//phytochrome-interacting factor 3	gi|460390614|ref|XP_004240923.1|//PREDICTED: transcription factor bHLH51 [Solanum lycopersicum]
Solyc09g009380.3	3594	146.841	66.8688	-1.13485	0.000715205	Down	0.000118385	NA	NA	NA	K08286//protein-serine/threonine kinase [EC:2.7.11.-]	gi|460402789|ref|XP_004246893.1|//PREDICTED: serine/threonine-protein kinase KIPK-like [Solanum lycopersicum]
Solyc06g060560.3	1033	35.3507	8.38581	-2.07572	0.00212708	Down	0.000392594	NA	NA	NA	NA	gi|460392820|ref|XP_004242011.1|//PREDICTED: uncharacterized protein LOC101256008 [Solanum lycopersicum]
Solyc12g098580.1	1398	74.9719	175.199	1.22457	1.66e-05	Up	2.07e-06	NA	NA	NA	K12338//anthocyanidin 3-O-glucoside 5-O-glucosyltransferase [EC:2.4.1.298]	gi|460415638|ref|XP_004253165.1|//PREDICTED: crocetin glucosyltransferase, chloroplastic-like [Solanum lycopersicum]
Solyc02g089480.1	366	22.1215	4.17052	-2.40715	0.00365496	Down	0.000718737	NA	NA	NA	NA	gi|460375726|ref|XP_004233655.1|//PREDICTED: protein GLUTAMINE DUMPER 6 [Solanum lycopersicum]
Solyc10g086660.2	2598	1323.77	3639.92	1.45925	8.25e-72	Up	7.39e-74	NA	NA	NA	K10418//dynein light chain LC8-type	gi|460408295|ref|XP_004249581.1|//PREDICTED: rop guanine nucleotide exchange factor 7 isoform X2 [Solanum lycopersicum]
Solyc05g053470.3	2217	3113.89	6255.41	1.00639	2.47e-50	Up	3.44e-52	GO:0043231//intracellular membrane-bounded organelle	GO:0005515//protein binding;GO:0032559//adenyl ribonucleotide binding	GO:0006457//protein folding;GO:0050896//response to stimulus	K04077//chaperonin GroEL	gi|460388438|ref|XP_004239874.1|//PREDICTED: chaperonin CPN60-2, mitochondrial [Solanum lycopersicum]
Solyc06g076560.2	846	9244.63	21715.5	1.23204	3.45e-61	Up	3.79e-63	GO:0044424//intracellular part	NA	GO:0050896//response to stimulus	K13993//HSP20 family protein	gi|350536011|ref|NP_001234225.1|//type I small heat shock protein 17.6 kDa isoform [Solanum lycopersicum]
Solyc05g055845.1	993	68.3206	32.4315	-1.07493	0.0232481	Down	0.00577846	NA	NA	NA	K13692//UDP-glucose:(indol-3-yl)acetate beta-D-glucosyltransferase [EC:2.4.1.121];K11820//N-hydroxythioamide S-beta-glucosyltransferase [EC:2.4.1.195];K13691//pathogen-inducible salicylic acid glucosyltransferase [EC:2.4.1.-]	gi|460388067|ref|XP_004239693.1|//PREDICTED: UDP-glycosyltransferase 86A1-like [Solanum lycopersicum]
Solyc07g022900.3	1356	279.932	139.272	-1.00717	8.73e-06	Down	1.04e-06	NA	NA	NA	K08911//light-harvesting complex I chlorophyll a/b binding protein 5	gi|460394737|ref|XP_004242951.1|//PREDICTED: chlorophyll a-b binding protein 4, chloroplastic [Solanum lycopersicum]
Solyc03g117600.3	7274	1359.7	3109.06	1.19319	1.44e-38	Up	2.72e-40	NA	GO:0032559//adenyl ribonucleotide binding;GO:0016628//oxidoreductase activity, acting on the CH-CH group of donors, NAD or NADP as acceptor	GO:0008152//metabolic process;GO:0050896//response to stimulus	K03283//heat shock 70kDa protein 1/8	gi|723686193|ref|XP_010318701.1|//PREDICTED: heat shock 70 kDa protein 5 [Solanum lycopersicum]
Solyc09g014240.3	2132	14.7885	3.61031	-2.03428	0.0334077	Down	0.00877984	GO:0005576//extracellular region	GO:0043169//cation binding;GO:0016682//oxidoreductase activity, acting on diphenols and related substances as donors, oxygen as acceptor	GO:0009808//lignin metabolic process	K05909//laccase [EC:1.10.3.2]	gi|460401668|ref|XP_004246339.1|//PREDICTED: laccase-4 [Solanum lycopersicum]
Solyc01g079810.3	2275	610.463	272.405	-1.16415	4.49e-13	Down	2.57e-14	NA	NA	NA	K19043//E3 ubiquitin-protein ligase RHF [EC:2.3.2.27]	gi|460367116|ref|XP_004229421.1|//PREDICTED: E3 ubiquitin-protein ligase RHF1A [Solanum lycopersicum]
Solyc09g009320.1	1227	5.65663	41.25	2.86638	1.11e-05	Up	1.34e-06	NA	NA	NA	K12178//COP9 signalosome complex subunit 4	gi|971539772|ref|XP_015161538.1|//PREDICTED: F-box protein At4g00893-like [Solanum tuberosum]
Solyc10g084560.2	3531	237.985	73.4212	-1.6966	2.64e-11	Down	1.74e-12	NA	NA	NA	K15502//serine/threonine-protein phosphatase 6 regulatory ankyrin repeat subunit A	gi|460408763|ref|XP_004249811.1|//PREDICTED: subtilisin-like protease [Solanum lycopersicum]
Solyc10g081955.1	636	1322.18	153.018	-3.11114	2.66e-112	Down	1.33e-114	NA	NA	NA	NA	gi|460407947|ref|XP_004249410.1|//PREDICTED: protein YLS9-like [Solanum lycopersicum]
Solyc11g071420.2	3375	54.1558	22.4293	-1.27173	0.0182687	Down	0.00439279	NA	NA	NA	K19613//leucine-rich repeat protein SHOC2	gi|970061776|ref|XP_015057754.1|//PREDICTED: LOW QUALITY PROTEIN: uncharacterized protein LOC107004051 [Solanum pennellii]
Solyc08g061560.3	4505	407.636	118.946	-1.77697	2.14e-18	Down	8.84e-20	GO:0031224//intrinsic component of membrane	GO:0032559//adenyl ribonucleotide binding;GO:0004672//protein kinase activity;GO:0016628//oxidoreductase activity, acting on the CH-CH group of donors, NAD or NADP as acceptor	GO:0006464//cellular protein modification process	K00924;K04733//interleukin-1 receptor-associated kinase 4 [EC:2.7.11.1];K08286//protein-serine/threonine kinase [EC:2.7.11.-]	gi|460399020|ref|XP_004245043.1|//PREDICTED: LRR receptor-like serine/threonine-protein kinase ERECTA [Solanum lycopersicum]
Solyc01g108000.3	2308	23.1607	6.7383	-1.78122	0.0306646	Down	0.00795657	NA	NA	NA	K13430//serine/threonine-protein kinase PBS1 [EC:2.7.11.1];K04730//interleukin-1 receptor-associated kinase 1 [EC:2.7.11.1]	gi|723665316|ref|XP_010315230.1|//PREDICTED: probable receptor-like protein kinase At1g49730 [Solanum lycopersicum]
Solyc12g009745.1	2898	42.2092	10.5287	-2.00323	0.00144579	Down	0.000256166	NA	NA	NA	K13466//EIX receptor 1/2;K19613//leucine-rich repeat protein SHOC2;K10406//kinesin family member C2/C3	gi|970067161|ref|XP_015060661.1|//PREDICTED: receptor-like protein 12 [Solanum pennellii]
Solyc09g065260.2	729	350.817	50.9105	-2.78469	6.12e-29	Down	1.59e-30	NA	NA	NA	NA	gi|460403696|ref|XP_004247324.1|//PREDICTED: mavicyanin-like [Solanum lycopersicum]
Solyc09g090150.3	1571	190074	28252.6	-2.75011	0	Down	0	NA	NA	NA	NA	gi|460404531|ref|XP_004247735.1|//PREDICTED: 11S globulin subunit beta [Solanum lycopersicum]
Solyc08g005725.1	1482	9.07931	62.8984	2.79237	8.93e-07	Up	9.21e-08	NA	NA	NA	K00512//steroid 17alpha-monooxygenase / 17alpha-hydroxyprogesterone deacetylase [EC:1.14.14.19 1.14.14.32]	gi|485451281|gb|AGK82815.1|//cytochrome P450-2 [Solanum pimpinellifolium]
Solyc05g005080.3	4053	5861.16	664.304	-3.14127	0	Down	0	NA	GO:0004553//hydrolase activity, hydrolyzing O-glycosyl compounds	GO:0044238//primary metabolic process	K08472//mlo protein	gi|981220794|ref|NP_001306054.1|//endoglucanase 25-like [Solanum lycopersicum]
Solyc07g008670.3	3161	68.1948	12.8126	-2.4121	3.94e-06	Down	4.47e-07	NA	NA	NA	NA	gi|460394443|ref|XP_004242812.1|//PREDICTED: protein LONGIFOLIA 1 isoform X1 [Solanum lycopersicum]
Solyc04g077835.1	591	62.7667	130.486	1.05582	0.00182535	Up	0.000331633	NA	NA	NA	NA	gi|460384789|ref|XP_004238091.1|//PREDICTED: F-box/kelch-repeat protein At5g43190 [Solanum lycopersicum]
Solyc01g079580.3	2332	116.583	47.0916	-1.30781	0.000375306	Down	5.91e-05	NA	GO:0005488//binding	NA	K09527//DnaJ homolog subfamily C member 7	gi|460367078|ref|XP_004229402.1|//PREDICTED: uncharacterized protein LOC101245693 [Solanum lycopersicum]
Solyc09g007380.3	2361	19.6678	6.05113	-1.70056	0.0444953	Down	0.0122294	NA	NA	NA	NA	gi|460402372|ref|XP_004246686.1|//PREDICTED: uncharacterized protein LOC101255329 [Solanum lycopersicum]
Solyc06g069355.1	982	225.227	20.6674	-3.44595	8.28e-22	Down	2.84e-23	NA	NA	NA	NA	NA
Solyc10g011920.2	4720	199.609	632.922	1.66485	3.4e-22	Up	1.15e-23	GO:0044424//intracellular part	GO:0016840//carbon-nitrogen lyase activity	GO:0006558//L-phenylalanine metabolic process	K10775//phenylalanine ammonia-lyase [EC:4.3.1.24]	gi|976902533|gb|KVH90475.1|//Aromatic amino acid lyase [Cynara cardunculus var. scolymus]
Solyc12g100140.2	4496	148.921	55.6706	-1.41956	7.33e-06	Down	8.69e-07	NA	NA	NA	K11253//histone H3;K12126//phytochrome-interacting factor 3	gi|723752693|ref|XP_010314674.1|//PREDICTED: transcription factor bHLH130-like [Solanum lycopersicum]
Solyc06g069420.3	1363	111.595	249.925	1.16323	8.56e-07	Up	8.8e-08	NA	NA	NA	NA	gi|970036430|ref|XP_015079550.1|//PREDICTED: uncharacterized protein LOC107023381 [Solanum pennellii]
Solyc06g005300.3	1073	7.98861	41.7964	2.38736	0.000173835	Up	2.57e-05	NA	NA	NA	NA	gi|460389417|ref|XP_004240350.1|//PREDICTED: uncharacterized protein LOC101250122 [Solanum lycopersicum]
Solyc07g017925.1	780	2.33102	11.4038	2.29048	0.0213959	Up	0.00525027	GO:0043231//intracellular membrane-bounded organelle;GO:0030529//intracellular ribonucleoprotein complex	GO:0005198//structural molecule activity	GO:0010467//gene expression	K02946//small subunit ribosomal protein S10	gi|2808507|emb|CAA52823.1|//ribosomal protein S10 [Solanum tuberosum]
Solyc09g014310.3	1087	344.859	720.474	1.06294	1.94e-13	Up	1.08e-14	NA	NA	NA	K01206//alpha-L-fucosidase [EC:3.2.1.51]	gi|723727038|ref|XP_004246335.2|//PREDICTED: desiccation-related protein PCC13-62-like [Solanum lycopersicum]
Solyc08g077110.3	1394	85.3151	33.6816	-1.34084	0.00136002	Down	0.000239337	NA	NA	NA	K12581//CCR4-NOT transcription complex subunit 7/8;K02437//glycine cleavage system H protein;K13126//polyadenylate-binding protein;K05941//glutathione gamma-glutamylcysteinyltransferase [EC:2.3.2.15];K01054//acylglycerol lipase [EC:3.1.1.23]	gi|460400719|ref|XP_004245880.1|//PREDICTED: NAC domain-containing protein 86-like [Solanum lycopersicum]
Solyc04g072785.1	562	1298.13	517.749	-1.32611	1.39e-26	Down	3.93e-28	NA	NA	NA	NA	gi|460384369|ref|XP_004237884.1|//PREDICTED: uncharacterized protein LOC101246821 [Solanum lycopersicum]
Solyc03g080020.3	1820	493.381	1044.04	1.0814	1.99e-19	Up	7.74e-21	NA	NA	NA	NA	gi|460378565|ref|XP_004235041.1|//PREDICTED: UNC93-like protein 1 [Solanum lycopersicum]
Solyc12g099830.2	1732	150.632	58.335	-1.36859	2.7e-05	Down	3.47e-06	NA	GO:0032559//adenyl ribonucleotide binding;GO:0016301//kinase activity	GO:0006464//cellular protein modification process	K14500//BR-signaling kinase [EC:2.7.11.1]	gi|723752782|ref|XP_010314694.1|//PREDICTED: probable serine/threonine-protein kinase At5g41260 [Solanum lycopersicum]
Solyc06g072350.3	827	124.833	10.779	-3.5337	5.78e-15	Down	2.91e-16	NA	NA	NA	NA	gi|460391726|ref|XP_004241470.1|//PREDICTED: CASP-like protein 4D1 [Solanum lycopersicum]
Solyc12g088710.2	2802	153.984	32.5165	-2.24354	5.06e-11	Down	3.42e-12	NA	NA	NA	K13496//UDP-glucosyl transferase 73C [EC:2.4.1.-];K18822//soyasapogenol B glucuronide galactosyltransferase [EC:2.4.1.272]	gi|460414809|ref|XP_004252755.1|//PREDICTED: scopoletin glucosyltransferase-like isoform X1 [Solanum lycopersicum]
Solyc02g062860.3	2021	11.0797	1.45352	-2.93029	0.00283645	Down	0.000540651	NA	NA	NA	K08150//MFS transporter, SP family, solute carrier family 2 (myo-inositol transporter), member 13	gi|460375440|ref|XP_004233514.1|//PREDICTED: probable polyol transporter 6 [Solanum lycopersicum]
Solyc09g065880.3	2007	119.372	36.0524	-1.7273	2.53e-06	Down	2.79e-07	NA	NA	NA	NA	gi|460403720|ref|XP_004247336.1|//PREDICTED: F-box/LRR-repeat protein 17 [Solanum lycopersicum]
Solyc11g066100.2	2067	12583.5	28211.3	1.16475	8.04e-85	Up	5.91e-87	NA	GO:0032559//adenyl ribonucleotide binding	GO:0050896//response to stimulus	K03283//heat shock 70kDa protein 1/8	gi|970063808|ref|XP_015058852.1|//PREDICTED: heat shock cognate 70 kDa protein [Solanum pennellii]
Solyc12g042500.2	716	498.238	159.97	-1.63903	2.06e-20	Down	7.56e-22	GO:0030312//external encapsulating structure	NA	GO:0006950//response to stress	K03860//phosphatidylinositol glycan, class Q	gi|970065588|ref|XP_015059755.1|//PREDICTED: peamaclein-like [Solanum pennellii]
Solyc08g061160.2	327	5.13787	25.2669	2.29801	0.003041	Up	0.000584887	GO:0009536//plastid	NA	NA	NA	gi|675895250|ref|YP_009049724.1|//hypothetical protein (mitochondrion) [Capsicum annuum]
Solyc03g032210.3	1960	107.818	50.0932	-1.10591	0.00269014	Down	0.000509736	NA	NA	NA	K00666//fatty-acyl-CoA synthase [EC:6.2.1.-];K01904//4-coumarate--CoA ligase [EC:6.2.1.12]	gi|460377472|ref|XP_004234517.1|//PREDICTED: probable acyl-activating enzyme 2 [Solanum lycopersicum]
Solyc03g117980.3	3723	960.653	289.89	-1.72851	3.58e-38	Down	6.85e-40	GO:0031224//intrinsic component of membrane	GO:0016209//antioxidant activity;GO:0016651//oxidoreductase activity, acting on NAD(P)H;GO:0046914//transition metal ion binding;GO:0050662//coenzyme binding	GO:0008152//metabolic process	K13447//respiratory burst oxidase [EC:1.6.3.- 1.11.1.-]	gi|908212423|ref|NP_001234271.2|//whitefly-induced gp91-phox [Solanum lycopersicum]
Solyc05g018230.3	1931	113.762	19.8604	-2.51805	2.51e-09	Down	1.95e-10	GO:0031224//intrinsic component of membrane	GO:0016628//oxidoreductase activity, acting on the CH-CH group of donors, NAD or NADP as acceptor;GO:0022857//transmembrane transporter activity	GO:0071702//organic substance transport;GO:0008152//metabolic process	K08150//MFS transporter, SP family, solute carrier family 2 (myo-inositol transporter), member 13	gi|726965381|ref|NP_001289836.1|//sugar transport protein 14 [Solanum lycopersicum]
Solyc07g008200.3	1429	11.5541	1.96989	-2.55222	0.00939702	Down	0.00206818	NA	NA	NA	K15014//solute carrier family 29 (equilibrative nucleoside transporter), member 1/2/3	gi|460394907|ref|XP_004243031.1|//PREDICTED: equilibrative nucleotide transporter 8 [Solanum lycopersicum]
Solyc02g094110.1	1542	11.568	1.96655	-2.55639	0.00922911	Down	0.00202361	NA	NA	NA	K13407//fatty acid omega-hydroxylase [EC:1.14.-.-]	gi|460375589|ref|XP_004233587.1|//PREDICTED: cytochrome P450 94B3 [Solanum lycopersicum]
Solyc09g008830.3	822	381.865	947.693	1.31136	3.55e-25	Up	1.07e-26	NA	NA	NA	NA	gi|723728027|ref|XP_010325945.1|//PREDICTED: putative DNA helicase INO80 [Solanum lycopersicum]
Solyc07g054170.3	1957	20.2009	2.64874	-2.93104	0.000835242	Down	0.000140596	NA	NA	GO:0000003//reproduction	K13754//solute carrier family 24 (sodium/potassium/calcium exchanger), member 6	gi|460395545|ref|XP_004243343.1|//PREDICTED: expansin-B3 [Solanum lycopersicum]
Solyc07g043120.2	2838	560.414	210.137	-1.41516	2.82e-17	Down	1.25e-18	NA	NA	NA	K08237//hydroquinone glucosyltransferase [EC:2.4.1.218]	gi|460396175|ref|XP_004243654.1|//PREDICTED: anthocyanidin 3-O-glucosyltransferase 2-like [Solanum lycopersicum]
Solyc11g069940.1	429	686.648	190.675	-1.84846	8.98e-30	Down	2.23e-31	NA	NA	NA	K03676//glutaredoxin 3	gi|460411597|ref|XP_004251195.1|//PREDICTED: glutaredoxin-C6-like [Solanum lycopersicum]
Solyc09g011690.3	1968	935.168	428.865	-1.1247	1.13e-18	Down	4.61e-20	NA	NA	NA	NA	gi|460401740|ref|XP_004246375.1|//PREDICTED: uncharacterized protein LOC101263742 [Solanum lycopersicum]
Solyc12g010320.2	1156	13031.3	26315.1	1.01391	2.93e-75	Up	2.48e-77	NA	NA	GO:0051234//establishment of localization	K03098//apolipoprotein D and lipocalin family protein	gi|350539735|ref|NP_001234515.1|//temperature-induced lipocalin [Solanum lycopersicum]
Solyc01g111040.3	1230	2512.51	5559.56	1.14584	1.7e-59	Up	1.96e-61	NA	GO:0046872//metal ion binding	NA	K17338//receptor expression-enhancing protein 1/2/3/4	gi|460370164|ref|XP_004230924.1|//PREDICTED: uncharacterized protein LOC101257023 [Solanum lycopersicum]
Solyc04g078980.3	2230	20.0491	5.58754	-1.84325	0.028428	Down	0.00728666	NA	NA	NA	K00750//glycogenin [EC:2.4.1.186]	gi|723695365|ref|XP_010320334.1|//PREDICTED: UDP-glucuronate:xylan alpha-glucuronosyltransferase 2 [Solanum lycopersicum]
Solyc01g086660.2	467	42.5165	3.73676	-3.50816	6.93e-07	Down	7.03e-08	NA	NA	NA	NA	NA
Solyc02g072370.2	4110	4.99957	19.0017	1.92625	0.0230395	Up	0.0057171	NA	NA	NA	K08653//membrane-bound transcription factor site-1 protease [EC:3.4.21.112];K13199//plasminogen activator inhibitor 1 RNA-binding protein;K01183//chitinase [EC:3.2.1.14]	gi|565384380|ref|XP_006358147.1|//PREDICTED: subtilisin-like protease SBT1.2 [Solanum tuberosum]
Solyc08g062220.3	1432	67.9949	25.1961	-1.43223	0.00272046	Down	0.000516094	NA	NA	NA	K13691//pathogen-inducible salicylic acid glucosyltransferase [EC:2.4.1.-]	gi|460399057|ref|XP_004245060.1|//PREDICTED: UDP-glycosyltransferase 74F2-like [Solanum lycopersicum]
Solyc04g077190.3	5936	308.776	31.6909	-3.28442	3.37e-30	Down	8.24e-32	NA	NA	NA	K01181//endo-1,4-beta-xylanase [EC:3.2.1.8]	gi|460384713|ref|XP_004238054.1|//PREDICTED: uncharacterized protein LOC101247815 [Solanum lycopersicum]
Solyc06g071560.3	1880	31.2563	69.5289	1.15347	0.0147891	Up	0.00344906	NA	NA	NA	K04354//serine/threonine-protein phosphatase 2A regulatory subunit B	gi|460391795|ref|XP_004241504.1|//PREDICTED: serine/threonine protein phosphatase 2A 55 kDa regulatory subunit B beta isoform isoform X1 [Solanum lycopersicum]
Solyc02g083200.3	657	147.003	346.553	1.23722	6.83e-10	Up	5.06e-11	GO:0043231//intracellular membrane-bounded organelle	NA	NA	NA	gi|94502665|ref|YP_588403.1|//hypothetical protein ZeamMp158 (mitochondrion) [Zea mays subsp. mays]
Solyc11g010530.2	700	727.887	3675.19	2.33603	1.97e-30	Up	4.8e-32	NA	NA	NA	NA	NA
Solyc02g063000.3	1743	77.8152	4.3398	-4.16435	1.13e-11	Down	7.14e-13	NA	NA	NA	K12356//coniferyl-alcohol glucosyltransferase [EC:2.4.1.111]	gi|460375424|ref|XP_004233506.1|//PREDICTED: anthocyanidin 3-O-glucosyltransferase 5-like [Solanum lycopersicum]
Solyc01g109380.3	1113	141.531	57.1686	-1.30782	5.1e-05	Down	6.87e-06	NA	NA	NA	K00654//serine palmitoyltransferase [EC:2.3.1.50]	gi|460370188|ref|XP_004230936.1|//PREDICTED: UPF0496 protein At4g34320-like [Solanum lycopersicum]
Solyc03g083450.1	336	132.243	302.354	1.19305	1.09e-07	Up	1e-08	NA	NA	NA	NA	gi|460378381|ref|XP_004234951.1|//PREDICTED: UPF0369 protein [Solanum lycopersicum]
Solyc04g072780.3	1004	1748.54	737.08	-1.24626	2e-33	Down	4.38e-35	NA	NA	NA	NA	gi|460384369|ref|XP_004237884.1|//PREDICTED: uncharacterized protein LOC101246821 [Solanum lycopersicum]
Solyc01g086920.3	1107	817.975	3.25002	-7.97547	1.12e-47	Down	1.66e-49	NA	NA	NA	K13420//LRR receptor-like serine/threonine-protein kinase FLS2 [EC:2.7.11.1]	gi|460367497|ref|XP_004229610.1|//PREDICTED: DNA-damage-repair/toleration protein DRT100-like [Solanum lycopersicum]
Solyc01g081300.3	1655	355.67	765.145	1.10519	8.44e-16	Up	4.06e-17	NA	NA	NA	K01923//phosphoribosylaminoimidazole-succinocarboxamide synthase [EC:6.3.2.6]	gi|460367328|ref|XP_004229526.1|//PREDICTED: phosphoribosylaminoimidazole-succinocarboxamide synthase, chloroplastic [Solanum lycopersicum]
Solyc02g068140.3	2277	42.6828	8.41628	-2.3424	0.000174625	Down	2.58e-05	NA	NA	NA	K14794//ribosomal RNA-processing protein 12	gi|460374992|ref|XP_004233292.1|//PREDICTED: probable transporter mch1 [Solanum lycopersicum]
Solyc04g014800.3	1325	112.199	41.3073	-1.44159	0.000115546	Down	1.65e-05	NA	GO:0043169//cation binding	NA	K10047//inositol-phosphate phosphatase / L-galactose 1-phosphate phosphatase [EC:3.1.3.25 3.1.3.93]	gi|350534740|ref|NP_001233901.1|//inositol monophosphatase 1 [Solanum lycopersicum]
Solyc08g014080.3	1296	163.594	74.7104	-1.13074	0.000138898	Down	2.01e-05	NA	NA	NA	K10661//E3 ubiquitin-protein ligase MARCH6 [EC:2.3.2.27]	gi|460398412|ref|XP_004244754.1|//PREDICTED: uncharacterized protein LOC101251013 [Solanum lycopersicum]
Solyc04g011900.3	3422	143.871	55.607	-1.37144	1.71e-05	Down	2.14e-06	NA	NA	NA	K13457//disease resistance protein RPM1	gi|460381968|ref|XP_004236712.1|//PREDICTED: uncharacterized protein LOC101250205 [Solanum lycopersicum]
Solyc08g016720.1	1746	219.934	60.1937	-1.86939	7.36e-12	Down	4.6e-13	NA	GO:0016701//oxidoreductase activity, acting on single donors with incorporation of molecular oxygen	NA	K09840//9-cis-epoxycarotenoid dioxygenase [EC:1.13.11.51]	gi|460398523|ref|XP_004244807.1|//PREDICTED: probable 9-cis-epoxycarotenoid dioxygenase NCED5, chloroplastic [Solanum lycopersicum]
Solyc03g111920.2	1910	34.259	7.33768	-2.22309	0.00120901	Down	0.000210585	NA	NA	NA	K00512//steroid 17alpha-monooxygenase / 17alpha-hydroxyprogesterone deacetylase [EC:1.14.14.19 1.14.14.32]	gi|460381624|ref|XP_004236547.1|//PREDICTED: cytochrome P450 71A4-like [Solanum lycopersicum]
Solyc12g006760.1	261	42.1521	16.6144	-1.34317	0.0290189	Down	0.00746641	NA	NA	NA	NA	NA
Solyc09g015020.1	465	617.315	2590.58	2.0692	5.44e-73	Up	4.75e-75	NA	NA	GO:0050896//response to stimulus	K13993//HSP20 family protein	gi|460401597|ref|XP_004246305.1|//PREDICTED: 17.3 kDa class I heat shock protein-like [Solanum lycopersicum]
Solyc10g061990.2	967	3.66035	14.718	2.00752	0.0315218	Up	0.00820497	NA	NA	NA	K03881//NADH-ubiquinone oxidoreductase chain 4 [EC:1.6.5.3]	gi|57013943|ref|YP_173416.1|//NADH dehydrogenase subunit 4 [Nicotiana tabacum]
Solyc02g092280.1	336	3.21195	14.6734	2.19168	0.017853	Up	0.00428413	GO:0030529//intracellular ribonucleoprotein complex;GO:0009536//plastid	GO:0005198//structural molecule activity;GO:0003824//catalytic activity;GO:0003676//nucleic acid binding	GO:0010467//gene expression	NA	gi|723754221|ref|XP_010314947.1|//PREDICTED: LOW QUALITY PROTEIN: 60S ribosomal protein L2, mitochondrial, partial [Solanum lycopersicum]
Solyc01g091010.3	1216	43.5106	16.1571	-1.4292	0.0184528	Down	0.00443845	NA	GO:0003676//nucleic acid binding	NA	NA	gi|460367870|ref|XP_004229793.1|//PREDICTED: axial regulator YABBY 1 [Solanum lycopersicum]
Solyc03g062720.3	1084	9.71968	1.42447	-2.77048	0.00557327	Down	0.00114718	NA	NA	NA	NA	gi|460378079|ref|XP_004234806.1|//PREDICTED: uncharacterized protein LOC101263383 [Solanum lycopersicum]
Solyc02g070210.3	1637	22.6517	3.64804	-2.63443	0.00139476	Down	0.000246236	GO:0044464//cell part	NA	NA	K19996//phosphatidylinositol transfer protein SFH5	gi|460374696|ref|XP_004233146.1|//PREDICTED: patellin-4 [Solanum lycopersicum]
Solyc01g112000.3	1041	733.38	318.412	-1.20367	1.17e-16	Down	5.38e-18	NA	NA	GO:0000003//reproduction	NA	gi|350535991|ref|NP_001234736.1|//expansin-like protein precursor [Solanum lycopersicum]
Solyc10g083450.2	2762	149.933	349.2	1.21973	2.27e-09	Up	1.75e-10	NA	GO:0035251//UDP-glucosyltransferase activity	NA	K13269//kaempferol 3-O-beta-D-galactosyltransferase [EC:2.4.1.234];K10757//flavonol 3-O-glucosyltransferase [EC:2.4.1.91];K12930//anthocyanidin 3-O-glucosyltransferase [EC:2.4.1.115]	gi|460408022|ref|XP_004249447.1|//PREDICTED: anthocyanidin 3-O-glucosyltransferase-like [Solanum lycopersicum]
Solyc01g090210.3	5082	111.026	51.1865	-1.11707	0.00215333	Down	0.000398006	NA	NA	NA	K16818//phospholipase A1 [EC:3.1.1.32]	gi|460370612|ref|XP_004231145.1|//PREDICTED: phospholipase A(1) DAD1, chloroplastic-like [Solanum lycopersicum]
Solyc08g079480.3	1201	99.4373	209.813	1.07724	9.64e-05	Up	1.36e-05	NA	NA	NA	NA	gi|460400379|ref|XP_004245712.1|//PREDICTED: uncharacterized protein LOC101265157 [Solanum lycopersicum]
Solyc09g065180.3	1406	873.143	382.054	-1.19244	2.75e-19	Down	1.08e-20	NA	GO:0048037//cofactor binding	GO:0008152//metabolic process	NA	gi|936975812|ref|NP_001234656.2|//mRNA binding protein precursor [Solanum lycopersicum]
Solyc10g005360.3	1331	74.9946	177.313	1.24144	2.79e-05	Up	3.61e-06	NA	GO:0016491//oxidoreductase activity	GO:0008152//metabolic process	K04125//gibberellin 2-oxidase [EC:1.14.11.13]	gi|723735055|ref|XP_004248394.2|//PREDICTED: gibberellin 2-beta-dioxygenase 8 [Solanum lycopersicum]
Solyc05g044620.2	591	104.689	247.155	1.23931	9.7e-07	Up	1.01e-07	NA	NA	NA	NA	gi|970027464|ref|XP_015075033.1|//PREDICTED: uncharacterized protein LOC107018948 [Solanum pennellii]
Solyc07g064220.1	390	129.341	37.7139	-1.77801	6.23e-07	Down	6.27e-08	NA	NA	NA	NA	gi|970040905|ref|XP_015081843.1|//PREDICTED: 2S sulfur-rich seed storage protein 1-like [Solanum pennellii]
Solyc01g010180.3	801	217.734	67.6524	-1.68636	8.17e-10	Down	6.09e-11	NA	NA	NA	NA	gi|460365051|ref|XP_004228419.1|//PREDICTED: uncharacterized protein LOC101260464 [Solanum lycopersicum]
Solyc03g123630.3	2265	2211.07	219.963	-3.32941	3.09e-178	Down	6.48e-181	GO:0030312//external encapsulating structure	GO:0030234//enzyme regulator activity	GO:0045229//external encapsulating structure organization;GO:0071555//cell wall organization	K01051//pectinesterase [EC:3.1.1.11]	gi|795881070|ref|NP_001233857.2|//pectinesterase/pectinesterase inhibitor U1 precursor [Solanum lycopersicum]
Solyc11g005760.2	7740	531.592	151.603	-1.81002	1.92e-24	Down	5.94e-26	NA	NA	NA	K00750//glycogenin [EC:2.4.1.186]	gi|460408929|ref|XP_004249893.1|//PREDICTED: UDP-glucuronate:xylan alpha-glucuronosyltransferase 1 isoform X1 [Solanum lycopersicum]
Solyc07g005770.2	2787	74.5028	22.1759	-1.7483	0.000171799	Down	2.53e-05	NA	NA	NA	K13457//disease resistance protein RPM1	gi|971543767|ref|XP_015162516.1|//PREDICTED: putative late blight resistance protein homolog R1B-16 [Solanum tuberosum]
Solyc01g081570.3	2971	641.239	248.514	-1.36754	5.52e-19	Down	2.21e-20	NA	NA	NA	K05609//ubiquitin carboxyl-terminal hydrolase L3 [EC:3.4.19.12]	gi|460367372|ref|XP_004229548.1|//PREDICTED: uncharacterized protein LOC101264758 [Solanum lycopersicum]
Solyc09g065240.3	1666	451.199	131.186	-1.78215	2.99e-21	Down	1.06e-22	NA	GO:0003824//catalytic activity	GO:0044238//primary metabolic process	K16815//calcium-independent phospholipase A2-gamma	gi|460403378|ref|XP_004247168.1|//PREDICTED: probable inactive patatin-like protein 9 [Solanum lycopersicum]
Solyc08g082060.3	2146	306.373	130.388	-1.23248	1.85e-08	Down	1.57e-09	NA	NA	NA	NA	gi|460400023|ref|XP_004245535.1|//PREDICTED: protein trichome birefringence-like 23 [Solanum lycopersicum]
Solyc10g007110.3	1700	3506.69	8943.4	1.35071	5.8e-100	Up	3.54e-102	NA	GO:0016769//transferase activity, transferring nitrogenous groups;GO:0016846//carbon-sulfur lyase activity;GO:0048037//cofactor binding	GO:0008652//cellular amino acid biosynthetic process	K00815//tyrosine aminotransferase [EC:2.6.1.5]	gi|460405583|ref|XP_004248255.1|//PREDICTED: probable aminotransferase TAT2 [Solanum lycopersicum]
Solyc06g011490.3	1249	245.247	643.223	1.39109	7.16e-14	Up	3.87e-15	NA	NA	NA	NA	NA
Solyc02g089690.3	3572	412.388	144.632	-1.51162	6.96e-14	Down	3.76e-15	NA	NA	NA	NA	gi|460372578|ref|XP_004232106.1|//PREDICTED: protein trichome birefringence-like 19 [Solanum lycopersicum]
Solyc09g090680.3	1631	97.1948	29.6027	-1.71515	1.81e-05	Down	2.26e-06	NA	NA	NA	K04730//interleukin-1 receptor-associated kinase 1 [EC:2.7.11.1]	gi|970049570|ref|XP_015086298.1|//PREDICTED: cysteine-rich repeat secretory protein 3 [Solanum pennellii]
Solyc02g070540.3	1547	369.112	127.461	-1.534	1.94e-13	Down	1.08e-14	NA	NA	NA	K03097//casein kinase II subunit alpha [EC:2.7.11.1]	gi|460374638|ref|XP_004233117.1|//PREDICTED: uncharacterized protein LOC101246207 [Solanum lycopersicum]
Solyc05g006570.1	1833	52.3759	8.55168	-2.61462	1.27e-05	Down	1.55e-06	NA	NA	NA	K04730//interleukin-1 receptor-associated kinase 1 [EC:2.7.11.1];K13415//protein brassinosteroid insensitive 1 [EC:2.7.10.1 2.7.11.1]	gi|460386100|ref|XP_004238738.1|//PREDICTED: probable inactive receptor kinase At1g27190 [Solanum lycopersicum]
Solyc11g065810.2	1095	50.5035	1.73136	-4.8664	1.53e-09	Down	1.17e-10	NA	NA	NA	K19613//leucine-rich repeat protein SHOC2	gi|565392111|ref|XP_006361751.1|//PREDICTED: putative disease resistance protein RGA4 [Solanum tuberosum]
Solyc08g083280.3	1408	85.1281	42.0388	-1.01791	0.0161003	Down	0.00381222	NA	GO:0046914//transition metal ion binding;GO:0003824//catalytic activity	GO:0008152//metabolic process	K00001//alcohol dehydrogenase [EC:1.1.1.1]	gi|460399845|ref|XP_004245447.1|//PREDICTED: alcohol dehydrogenase-like 4 [Solanum lycopersicum]
Solyc10g081440.2	1132	2282.78	4638.41	1.02284	3.8e-40	Up	6.86e-42	NA	NA	NA	K00326//cytochrome-b5 reductase [EC:1.6.2.2]	gi|460407862|ref|XP_004249368.1|//PREDICTED: NADH--cytochrome b5 reductase 1 [Solanum lycopersicum]
Solyc06g005770.1	360	5085.93	451.187	-3.49471	2.87e-295	Down	2.8e-298	NA	NA	GO:0051234//establishment of localization	NA	gi|723703719|ref|XP_004240614.2|//PREDICTED: non-specific lipid-transfer protein 1-like [Solanum lycopersicum]
Solyc03g118370.3	2402	16.8198	4.53229	-1.89185	0.0349516	Down	0.00925244	NA	NA	NA	K16297//serine carboxypeptidase-like clade II [EC:3.4.16.-]	gi|970013042|ref|XP_015067475.1|//PREDICTED: serine carboxypeptidase-like 45 [Solanum pennellii]
Solyc11g044650.1	249	1.35094	9.8723	2.86942	0.00379097	Up	0.000748042	GO:0009536//plastid	NA	NA	NA	gi|357467739|ref|XP_003604154.1|//ycf68 protein [Medicago truncatula]
Solyc10g079590.1	957	95.5728	35.8803	-1.41341	0.000379925	Down	5.99e-05	NA	NA	NA	NA	gi|723738299|ref|XP_010312101.1|//PREDICTED: uncharacterized protein LOC101257030 isoform X1 [Solanum lycopersicum]
Solyc02g090220.3	777	6.5724	1.32357	-2.31199	0.0281771	Down	0.00720755	NA	NA	NA	K16222//Dof zinc finger protein DOF5.5	gi|460372500|ref|XP_004232067.1|//PREDICTED: dof zinc finger protein DOF3.4 [Solanum lycopersicum]
Solyc04g039830.2	636	4.6459	17.8829	1.94455	0.0290442	Up	0.00747511	GO:0009532//plastid stroma;GO:0009509//chromoplast	GO:0000166//nucleotide binding;GO:0016874//ligase activity	GO:0006629//lipid metabolic process	K01963//acetyl-CoA carboxylase carboxyl transferase subunit beta [EC:6.4.1.2]	gi|544163622|ref|YP_008563097.1|//acetyl-CoA carboxylase carboxyltransferase beta subunit (chloroplast) [Solanum lycopersicum]
Solyc01g111570.3	3117	551.959	145.754	-1.92102	2.05e-26	Down	5.82e-28	NA	NA	NA	K04730//interleukin-1 receptor-associated kinase 1 [EC:2.7.11.1]	gi|723666367|ref|XP_010315381.1|//PREDICTED: probable receptor-like serine/threonine-protein kinase At5g57670 [Solanum lycopersicum]
Solyc04g051490.3	5803	279.054	111.778	-1.31991	3.61e-08	Down	3.15e-09	NA	NA	NA	K10882//crossover junction endonuclease EME1 [EC:3.1.22.-]	gi|460383854|ref|XP_004237632.1|//PREDICTED: putative pentatricopeptide repeat-containing protein At5g52630 [Solanum lycopersicum]
Solyc09g090760.3	3710	461.661	948.597	1.03896	4.6e-16	Up	2.18e-17	NA	NA	NA	NA	gi|460404616|ref|XP_004247777.1|//PREDICTED: probable folate-biopterin transporter 8, chloroplastic [Solanum lycopersicum]
Solyc10g080980.2	2299	36.7329	9.37629	-1.96998	0.00247855	Down	0.000466112	NA	NA	NA	K01623//fructose-bisphosphate aldolase, class I [EC:4.1.2.13]	gi|460407776|ref|XP_004249326.1|//PREDICTED: WAT1-related protein At5g07050 [Solanum lycopersicum]
Solyc01g109580.3	2017	57.0342	24.0035	-1.24858	0.0156209	Down	0.00368346	NA	GO:0005488//binding	GO:0016043//cellular component organization;GO:0009987//cellular process	K17261//adenylyl cyclase-associated protein	gi|460370082|ref|XP_004230883.1|//PREDICTED: cyclase-associated protein 1 [Solanum lycopersicum]
Solyc04g051350.3	2917	174.835	75.307	-1.21514	3.57e-05	Down	4.69e-06	GO:0043234//protein complex	GO:0016728//oxidoreductase activity, acting on CH or CH2 groups, disulfide as acceptor;GO:0032559//adenyl ribonucleotide binding	GO:0006259//DNA metabolic process	K10807//ribonucleoside-diphosphate reductase subunit M1 [EC:1.17.4.1]	gi|460383550|ref|XP_004237484.1|//PREDICTED: ribonucleoside-diphosphate reductase large subunit isoform X1 [Solanum lycopersicum]
Solyc01g091420.2	943	826.134	122.469	-2.75396	1.07e-64	Down	1.11e-66	NA	NA	NA	K13944;K13945//null	gi|460370655|ref|XP_004231166.1|//PREDICTED: LOB domain-containing protein 30 [Solanum lycopersicum]
Solyc02g080160.3	1477	86.0138	24.8509	-1.79127	3.58e-05	Down	4.7e-06	GO:0030312//external encapsulating structure;GO:0005576//extracellular region	GO:0016758//transferase activity, transferring hexosyl groups;GO:0016798//hydrolase activity, acting on glycosyl bonds	GO:0044042//glucan metabolic process	K08235//xyloglucan:xyloglucosyl transferase [EC:2.4.1.207]	gi|723674001|ref|XP_004232742.2|//PREDICTED: probable xyloglucan endotransglucosylase/hydrolase protein 8 [Solanum lycopersicum]
Solyc02g090740.3	2739	294.725	108.335	-1.44387	2.22e-08	Down	1.9e-09	NA	GO:0022857//transmembrane transporter activity	GO:0006810//transport	K03327//multidrug resistance protein, MATE family	gi|460372435|ref|XP_004232036.1|//PREDICTED: multidrug and toxin extrusion protein 2-like isoform X1 [Solanum lycopersicum]
Solyc02g062670.3	1847	104.941	47.4616	-1.14475	0.00227964	Down	0.000423831	NA	NA	NA	K19600//tubby-related protein 1	gi|460375461|ref|XP_004233524.1|//PREDICTED: tubby-like F-box protein 5 [Solanum lycopersicum]
Solyc12g070220.2	555	1.82335	8.81858	2.27395	0.0283875	Up	0.0072731	GO:0009532//plastid stroma;GO:0009509//chromoplast	GO:0032559//adenyl ribonucleotide binding;GO:0016462//pyrophosphatase activity	NA	NA	gi|813424164|ref|YP_009132004.1|//Ycf2 (chloroplast) [Solanum habrochaites]
Solyc04g008820.3	3318	40.0219	10.9566	-1.86899	0.00275152	Down	0.000522296	NA	GO:0016491//oxidoreductase activity	GO:0008152//metabolic process	K11296//high mobility group protein B3;K13420//LRR receptor-like serine/threonine-protein kinase FLS2 [EC:2.7.11.1]	gi|460382283|ref|XP_004236869.1|//PREDICTED: probable leucine-rich repeat receptor-like protein kinase At1g35710 [Solanum lycopersicum]
Solyc01g008790.3	5367	800.098	120.871	-2.7267	4.62e-61	Down	5.11e-63	NA	NA	NA	K01114//phospholipase C [EC:3.1.4.3]	gi|460365215|ref|XP_004228499.1|//PREDICTED: TMV resistance protein N-like [Solanum lycopersicum]
Solyc05g014000.3	1647	315.813	4.53233	-6.12267	3.33e-33	Down	7.32e-35	NA	GO:0016837//carbon-oxygen lyase activity, acting on polysaccharides	NA	K01728//pectate lyase [EC:4.2.2.2]	gi|723699027|ref|XP_010320956.1|//PREDICTED: probable pectate lyase 5 [Solanum lycopersicum]
Solyc00g013150.1	294	32.172	76.3825	1.24744	0.00557327	Up	0.00114693	GO:0031224//intrinsic component of membrane;GO:0043231//intracellular membrane-bounded organelle;GO:0019866//organelle inner membrane	GO:0050136//NADH dehydrogenase (quinone) activity	GO:0022904//respiratory electron transport chain;GO:0051234//establishment of localization	K03883//NADH-ubiquinone oxidoreductase chain 5 [EC:1.6.5.3]	gi|675895294|ref|YP_009049768.1|//hypothetical protein (mitochondrion) [Capsicum annuum]
Solyc02g086470.3	3019	9.31306	1.90842	-2.28688	0.0259006	Down	0.0065446	NA	NA	NA	K11790//denticleless	gi|460373029|ref|XP_004232325.1|//PREDICTED: denticleless protein homolog A [Solanum lycopersicum]
Solyc05g008090.3	2795	361.849	143.755	-1.33178	4.52e-11	Down	3.04e-12	NA	NA	NA	NA	gi|460386304|ref|XP_004238839.1|//PREDICTED: uncharacterized protein LOC101253184 [Solanum lycopersicum]
Solyc11g050930.1	990	11.0914	1.96248	-2.49869	0.0117423	Down	0.00265349	NA	NA	NA	K01025	gi|460410891|ref|XP_004250849.1|//PREDICTED: cytosolic sulfotransferase 12-like [Solanum lycopersicum]
Solyc12g036793.1	1717	206.386	49.0996	-2.07156	1.8e-12	Down	1.07e-13	NA	NA	NA	K19613//leucine-rich repeat protein SHOC2;K10406//kinesin family member C2/C3	gi|971554571|ref|XP_015165207.1|//PREDICTED: receptor-like protein 12 [Solanum tuberosum]
Solyc02g021390.1	189	1.22714	5.7182	2.22026	0.0369706	Up	0.00987703	GO:0031224//intrinsic component of membrane;GO:0005753//mitochondrial proton-transporting ATP synthase complex;GO:0033177//proton-transporting two-sector ATPase complex, proton-transporting domain	GO:0015077//monovalent inorganic cation transmembrane transporter activity	GO:0006754//ATP biosynthetic process;GO:0006818//hydrogen transport	NA	gi|916445910|gb|AKZ24567.1|//ATPase subunit 4 (mitochondrion) [Solanum triflorum]
Solyc12g056350.2	1782	44.504	18.7084	-1.25025	0.0366802	Down	0.00978913	NA	NA	NA	NA	gi|460414465|ref|XP_004252591.1|//PREDICTED: uncharacterized protein LOC101266005 [Solanum lycopersicum]
Solyc10g079170.2	9198	327.424	133.636	-1.29285	9.98e-10	Down	7.5e-11	NA	NA	NA	K00924;K17422//large subunit ribosomal protein L41	gi|460407524|ref|XP_004249202.1|//PREDICTED: leucine-rich repeat receptor-like tyrosine-protein kinase At2g41820 [Solanum lycopersicum]
Solyc07g048110.3	2783	44.8361	16.6786	-1.42666	0.016265	Down	0.00385487	GO:0044464//cell part	NA	NA	K03021//DNA-directed RNA polymerase III subunit RPC2 [EC:2.7.7.6];K15601//lysine-specific demethylase 3 [EC:1.14.11.-]	gi|460395935|ref|XP_004243535.1|//PREDICTED: CSC1-like protein At3g21620 [Solanum lycopersicum]
Solyc01g099410.3	519	437.316	95.753	-2.19129	2.15e-25	Down	6.4e-27	GO:0043231//intracellular membrane-bounded organelle;GO:0000785//chromatin	GO:0003676//nucleic acid binding	GO:0034728//nucleosome organization	K11251//histone H2A	gi|823683761|ref|NP_001296309.1|//histone H2A.1 [Solanum lycopersicum]
Solyc11g056340.1	192	7.119	47.1041	2.72611	1.17e-05	Up	1.42e-06	GO:0031224//intrinsic component of membrane;GO:0009521//photosystem;GO:0009534//chloroplast thylakoid;GO:0042716//plasma membrane-derived chromatophore	GO:0009055//electron carrier activity;GO:0046914//transition metal ion binding	GO:0009767//photosynthetic electron transport chain;GO:0006950//response to stress;GO:0051234//establishment of localization	K02703//photosystem II P680 reaction center D1 protein [EC:1.10.3.9]	gi|991820870|gb|AMF84008.1|//photosystem II protein D1 (chloroplast) [Gynostemma pentaphyllum]
Solyc07g062310.3	2253	266.332	119.62	-1.15477	9.74e-07	Down	1.01e-07	NA	NA	NA	K06636//structural maintenance of chromosome 1	gi|460397458|ref|XP_004244284.1|//PREDICTED: uncharacterized protein LOC101246157 [Solanum lycopersicum]
Solyc01g095720.3	3712	508.763	140.563	-1.85578	8.99e-22	Down	3.1e-23	NA	NA	NA	NA	gi|460370749|ref|XP_004231212.1|//PREDICTED: uncharacterized protein LOC101245704 [Solanum lycopersicum]
Solyc01g067730.3	1100	4023.23	8191.4	1.02575	6.48e-47	Up	9.85e-49	NA	NA	NA	K03955//NADH dehydrogenase (ubiquinone) 1 alpha/beta subcomplex 1;K00850//6-phosphofructokinase 1 [EC:2.7.1.11]	gi|460366652|ref|XP_004229194.1|//PREDICTED: acyl carrier protein 1, chloroplastic-like [Solanum lycopersicum]
Solyc02g070890.3	4073	563.009	1731.55	1.62084	1.59e-55	Up	1.96e-57	NA	NA	NA	K13420//LRR receptor-like serine/threonine-protein kinase FLS2 [EC:2.7.11.1]	gi|460374588|ref|XP_004233092.1|//PREDICTED: LRR receptor-like serine/threonine-protein kinase FLS2 [Solanum lycopersicum]
Solyc02g089350.3	549	327.617	158.143	-1.05078	1.09e-06	Down	1.13e-07	NA	NA	NA	K03860//phosphatidylinositol glycan, class Q	gi|823683814|ref|NP_001296306.1|//protein GAST1 precursor [Solanum lycopersicum]
Solyc09g008170.2	368	271.206	634.45	1.22612	1.7e-14	Up	8.84e-16	NA	NA	NA	K14488//SAUR family protein	gi|723728198|ref|XP_010325969.1|//PREDICTED: auxin-induced protein 6B-like [Solanum lycopersicum]
Solyc04g072790.2	4052	842.499	64.8542	-3.6994	4.57e-86	Down	3.24e-88	NA	NA	NA	K10999//cellulose synthase A [EC:2.4.1.12]	gi|460385657|ref|XP_004238519.1|//PREDICTED: probable cellulose synthase A catalytic subunit 3 [UDP-forming] [Solanum lycopersicum]
Solyc07g064990.3	1486	7.45333	1.36165	-2.45253	0.0179169	Down	0.00430214	NA	GO:0008757//S-adenosylmethionine-dependent methyltransferase activity	GO:0006730//one-carbon metabolic process	K18848//indole-3-acetate O-methyltransferase [EC:2.1.1.278]	gi|460397058|ref|XP_004244085.1|//PREDICTED: indole-3-acetate O-methyltransferase 1 [Solanum lycopersicum]
Solyc12g099220.1	1728	23.8903	8.14818	-1.55187	0.0492192	Down	0.0137715	NA	NA	NA	K14494//DELLA protein	gi|460415616|ref|XP_004253154.1|//PREDICTED: DELLA protein RGL1-like [Solanum lycopersicum]
Solyc08g081480.3	2880	757.129	242.065	-1.64515	4.93e-25	Down	1.5e-26	NA	GO:0004553//hydrolase activity, hydrolyzing O-glycosyl compounds	GO:0044238//primary metabolic process;GO:0045229//external encapsulating structure organization	K01184//polygalacturonase [EC:3.2.1.15]	gi|460400093|ref|XP_004245570.1|//PREDICTED: probable polygalacturonase [Solanum lycopersicum]
Solyc01g008420.3	1715	127.134	58.1557	-1.12835	0.0013776	Down	0.000242948	NA	NA	NA	K20456//oxysterol-binding protein 1	gi|723655316|ref|XP_010315164.1|//PREDICTED: MATE efflux family protein 1-like [Solanum lycopersicum]
Solyc01g006790.2	731	32.717	11.3296	-1.52995	0.0245842	Down	0.00615943	NA	NA	NA	NA	gi|969997249|ref|XP_015066929.1|//PREDICTED: uncharacterized protein LOC107011793 [Solanum pennellii]
Solyc01g086670.3	614	43.513	6.87409	-2.66221	2.94e-05	Down	3.82e-06	NA	NA	NA	NA	NA
Solyc02g094460.2	1069	252.334	67.1443	-1.91	1.33e-13	Down	7.3e-15	NA	NA	NA	K01653//acetolactate synthase I/III small subunit [EC:2.2.1.6];K09287//RAV-like factor	gi|723668787|ref|XP_004231748.2|//PREDICTED: B3 domain-containing transcription factor FUS3 [Solanum lycopersicum]
Solyc12g038450.1	282	25.8499	2.65102	-3.28554	7.03e-05	Down	9.66e-06	NA	NA	NA	K09286//EREBP-like factor	gi|971546901|ref|XP_015163301.1|//PREDICTED: ethylene-responsive transcription factor 4-like [Solanum tuberosum]
Solyc03g006910.3	1580	18.0215	2.55675	-2.81734	0.00149763	Down	0.000266925	NA	NA	NA	K18486//heart-and neural crest derivatives-expressed protein 2	gi|460376722|ref|XP_004234146.1|//PREDICTED: transcription factor bHLH120-like [Solanum lycopersicum]
Solyc02g088270.3	3937	9490.51	23722	1.32167	1.3e-120	Up	5.68e-123	NA	NA	NA	NA	gi|460372787|ref|XP_004232206.1|//PREDICTED: uncharacterized protein At5g39570 [Solanum lycopersicum]
Solyc05g009240.3	2556	1087.73	2256.62	1.05285	1.22e-31	Up	2.86e-33	NA	NA	NA	NA	gi|460387499|ref|XP_004239414.1|//PREDICTED: uncharacterized protein LOC101244872 isoform X1 [Solanum lycopersicum]
Solyc01g100600.3	2446	110.681	28.3389	-1.96555	1.99e-06	Down	2.16e-07	NA	NA	NA	K20285//Rab9 effector protein with kelch motifs	gi|460370916|ref|XP_004231294.1|//PREDICTED: acyl-CoA-binding domain-containing protein 5-like [Solanum lycopersicum]
Solyc10g050450.2	2109	309.992	127.261	-1.28444	7.06e-09	Down	5.74e-10	NA	NA	NA	K15455//diphthamide biosynthesis protein 3	gi|460406594|ref|XP_004248747.1|//PREDICTED: uncharacterized protein LOC101250348 [Solanum lycopersicum]
Solyc02g079240.1	240	15.0746	41.5983	1.46441	0.0149049	Up	0.0034802	NA	NA	NA	NA	gi|723674281|ref|XP_010316669.1|//PREDICTED: uncharacterized protein LOC104645811 [Solanum lycopersicum]
Solyc07g044910.1	156	13.8129	39.3597	1.5107	0.0176067	Up	0.00421577	NA	NA	NA	NA	NA
Solyc11g072930.2	4819	113.295	44.9273	-1.33442	0.000250664	Down	3.82e-05	NA	NA	NA	K04733//interleukin-1 receptor-associated kinase 4 [EC:2.7.11.1];K16224//senescence-induced receptor-like serine/threonine-protein kinase	gi|460412127|ref|XP_004251454.1|//PREDICTED: putative leucine-rich repeat receptor-like protein kinase At2g19210 [Solanum lycopersicum]
Solyc09g056385.1	717	45.7924	16.6456	-1.45996	0.0114573	Down	0.00257834	NA	NA	NA	NA	gi|460403095|ref|XP_004247036.1|//PREDICTED: auxin-induced in root cultures protein 12 [Solanum lycopersicum]
Solyc03g112460.3	1626	534.929	190.07	-1.49282	1.47e-16	Down	6.78e-18	NA	GO:0003824//catalytic activity	NA	K16903//L-tryptophan---pyruvate aminotransferase [EC:2.6.1.99]	gi|460381011|ref|XP_004236246.1|//PREDICTED: L-tryptophan--pyruvate aminotransferase 1-like [Solanum lycopersicum]
Solyc09g005120.3	2261	1059.2	4022.52	1.92512	8.57e-131	Up	3.22e-133	NA	NA	NA	K03686//molecular chaperone DnaJ	gi|460402555|ref|XP_004246777.1|//PREDICTED: dnaJ protein ERDJ3A [Solanum lycopersicum]
Solyc08g079840.2	2181	40.8281	7.89617	-2.37034	0.000213276	Down	3.2e-05	NA	GO:0004175//endopeptidase activity;GO:0005515//protein binding	GO:0044092//negative regulation of molecular function;GO:0019538//protein metabolic process	K13199//plasminogen activator inhibitor 1 RNA-binding protein	gi|808176005|ref|NP_001234257.2|//subtilisin-like endoprotease precursor [Solanum lycopersicum]
Solyc04g064690.3	1809	316.442	70.0701	-2.17507	6.44e-19	Down	2.59e-20	NA	GO:0046872//metal ion binding;GO:0003824//catalytic activity	NA	K00430//peroxidase [EC:1.11.1.7]	gi|723693559|ref|XP_010320029.1|//PREDICTED: peroxidase 43-like isoform X1 [Solanum lycopersicum]
Solyc09g055540.1	645	45.9544	17.306	-1.40893	0.0221851	Down	0.00547346	NA	NA	NA	NA	NA
Solyc03g096097.1	2220	26.4915	56.2343	1.08592	0.0393777	Up	0.0106309	NA	NA	NA	NA	gi|970015680|ref|XP_015068907.1|//PREDICTED: protein yippee-like [Solanum pennellii]
Solyc08g079760.3	5822	49.0114	19.2739	-1.34647	0.0168755	Down	0.00402077	NA	NA	NA	K16812//targeting protein for Xklp2	gi|723724677|ref|XP_004246137.2|//PREDICTED: protein TPX2 isoform X2 [Solanum lycopersicum]
Solyc10g076710.2	2512	187.033	12.3973	-3.91519	7.61e-23	Down	2.51e-24	NA	GO:0046872//metal ion binding;GO:0060089//molecular transducer activity;GO:0004629//phospholipase C activity	GO:0007165//signal transduction;GO:0044238//primary metabolic process	K05857//phosphatidylinositol phospholipase C, delta [EC:3.1.4.11]	gi|350535605|ref|NP_001234203.1|//PI-phospholipase C PLC1 [Solanum lycopersicum]
Solyc03g121060.3	1585	84.4066	40.6194	-1.05519	0.0205465	Down	0.00500986	NA	NA	NA	K14484//auxin-responsive protein IAA	gi|525313589|ref|NP_001266088.1|//IAA26 [Solanum lycopersicum]
Solyc10g054080.2	4216	157.407	35.126	-2.16389	4.64e-11	Down	3.12e-12	NA	NA	NA	K11498//centromeric protein E	gi|723736243|ref|XP_010327429.1|//PREDICTED: kinesin-related protein 11-like isoform X1 [Solanum lycopersicum]
Solyc10g005340.3	1184	32.0539	65.8212	1.03805	0.0320698	Up	0.00838491	NA	NA	NA	NA	gi|565372033|ref|XP_006352603.1|//PREDICTED: CRIB domain-containing protein RIC10 isoform X1 [Solanum tuberosum]
Solyc07g045460.3	1554	238.93	101.003	-1.24218	1.68e-06	Down	1.81e-07	NA	NA	NA	K07199//5'-AMP-activated protein kinase, regulatory beta subunit	gi|723714462|ref|XP_010323597.1|//PREDICTED: tau1 isoform X2 [Solanum lycopersicum]
Solyc04g077230.1	225	97.7696	29.6619	-1.72078	2.3e-05	Down	2.92e-06	NA	NA	NA	NA	gi|698569150|ref|XP_009774254.1|//PREDICTED: uncharacterized protein LOC104224332 [Nicotiana sylvestris]
Solyc05g005380.2	624	85.8904	15.4311	-2.47666	7.42e-08	Down	6.7e-09	NA	NA	NA	K08065//nuclear transcription Y subunit beta	gi|723696818|ref|XP_010320573.1|//PREDICTED: nuclear transcription factor Y subunit B-6-like [Solanum lycopersicum]
Solyc02g071050.3	1423	4230.23	747.02	-2.50152	4.93e-194	Down	9.06e-197	NA	NA	NA	NA	gi|460374586|ref|XP_004233091.1|//PREDICTED: probable purine permease 9 isoform X1 [Solanum lycopersicum]
Solyc03g113420.3	4684	5999.81	2027.69	-1.56508	2.53e-108	Down	1.33e-110	NA	NA	NA	K14638//solute carrier family 15 (peptide/histidine transporter), member 3/4	gi|731427157|ref|XP_002270558.3|//PREDICTED: uncharacterized protein LOC100263850 [Vitis vinifera]
Solyc11g007410.2	420	55.7176	11.1161	-2.32548	2.81e-05	Down	3.63e-06	NA	NA	NA	K04730//interleukin-1 receptor-associated kinase 1 [EC:2.7.11.1]	gi|723741015|ref|XP_004249993.2|//PREDICTED: glycerophosphodiester phosphodiesterase protein kinase domain-containing GDPDL2-like [Solanum lycopersicum]
Solyc12g096570.1	357	62.4188	270.668	2.11647	8.26e-17	Up	3.74e-18	NA	NA	NA	NA	gi|930588896|ref|NP_001234679.2|//ARGOS [Solanum lycopersicum]
Solyc10g080210.2	1790	34782.6	174486	2.32668	0	Up	0	GO:0030312//external encapsulating structure;GO:0005576//extracellular region	GO:0004553//hydrolase activity, hydrolyzing O-glycosyl compounds	GO:0003006//developmental process involved in reproduction;GO:0044238//primary metabolic process;GO:0045229//external encapsulating structure organization	K01184//polygalacturonase [EC:3.2.1.15];K01213//galacturan 1,4-alpha-galacturonidase [EC:3.2.1.67]	gi|350537043|ref|NP_001234021.1|//polygalacturonase-2 precursor [Solanum lycopersicum]
Solyc09g072660.3	2202	280.925	66.1228	-2.08697	3.59e-17	Down	1.59e-18	NA	GO:0050662//coenzyme binding;GO:0046993//oxidoreductase activity, acting on X-H and Y-H to form an X-Y bond, with oxygen as acceptor	GO:0008152//metabolic process	NA	gi|460404079|ref|XP_004247512.1|//PREDICTED: reticuline oxidase-like protein [Solanum lycopersicum]
Solyc03g006840.3	2886	10.2774	2.3943	-2.10181	0.0385055	Down	0.0103651	NA	NA	NA	NA	gi|723678987|ref|XP_010317454.1|//PREDICTED: uncharacterized protein LOC101266997 [Solanum lycopersicum]
Solyc03g114860.3	1376	215.019	88.6942	-1.27755	1.28e-06	Down	1.35e-07	GO:0044459//plasma membrane part;GO:0030312//external encapsulating structure	GO:0035251//UDP-glucosyltransferase activity	GO:0045229//external encapsulating structure organization;GO:0009250//glucan biosynthetic process	K13379//reversibly glycosylated polypeptide / UDP-arabinopyranose mutase [EC:2.4.1.- 5.4.99.30]	gi|460380655|ref|XP_004236070.1|//PREDICTED: alpha-1,4-glucan-protein synthase [UDP-forming] 2-like [Solanum lycopersicum]
Solyc12g009800.2	2061	75.0993	9.60248	-2.96732	1.01e-08	Down	8.28e-10	NA	GO:0043169//cation binding;GO:0016791//phosphatase activity	NA	K14407//cleavage stimulation factor subunit 2	gi|460412697|ref|XP_004251734.1|//PREDICTED: bifunctional purple acid phosphatase 26-like [Solanum lycopersicum]
Solyc10g017940.1	603	6.31024	43.8213	2.79586	2.54e-05	Up	3.26e-06	GO:0043234//protein complex;GO:0044425//membrane part;GO:0009536//plastid;GO:0034357//photosynthetic membrane	NA	GO:0019684//photosynthesis, light reaction	K02705//photosystem II CP43 chlorophyll apoprotein	gi|748991164|gb|AJE71604.1|//photosystem II 44 kDa protein (plastid) [Melilotus officinalis]
Solyc02g077630.3	3453	1760.98	824.169	-1.09537	2.56e-27	Down	7.03e-29	GO:0016020//membrane	GO:0000166//nucleotide binding;GO:0004672//protein kinase activity	GO:0008152//metabolic process	K00924	gi|460374247|ref|XP_004232923.1|//PREDICTED: receptor-like protein kinase HSL1 [Solanum lycopersicum]
Solyc01g068080.3	1966	171.398	532.662	1.63587	2.54e-21	Up	8.92e-23	NA	GO:0016616//oxidoreductase activity, acting on the CH-OH group of donors, NAD or NADP as acceptor;GO:0048037//cofactor binding	GO:0008152//metabolic process	K09753//cinnamoyl-CoA reductase [EC:1.2.1.44]	gi|460366626|ref|XP_004229182.1|//PREDICTED: tetraketide alpha-pyrone reductase 2-like [Solanum lycopersicum]
Solyc09g061310.3	1537	1858.48	4277.59	1.20267	3.7e-57	Up	4.44e-59	NA	NA	NA	NA	gi|460403215|ref|XP_004247089.1|//PREDICTED: desumoylating isopeptidase 1 [Solanum lycopersicum]
Solyc11g066620.2	5213	3602.24	8377.76	1.21767	2.05e-67	Up	2.01e-69	NA	NA	NA	K00924	gi|460411188|ref|XP_004250996.1|//PREDICTED: aspartic proteinase-like protein 2 isoform X2 [Solanum lycopersicum]
Solyc06g009000.1	867	98.4877	206.241	1.06631	4.64e-05	Up	6.2e-06	NA	NA	NA	NA	gi|723704366|ref|XP_010321848.1|//PREDICTED: uncharacterized protein LOC104647783 [Solanum lycopersicum]
Solyc03g120320.1	1068	81.6126	8.32351	-3.29353	5.76e-09	Down	4.65e-10	NA	NA	NA	NA	gi|723685332|ref|XP_010318559.1|//PREDICTED: F-box/kelch-repeat protein At1g80440-like [Solanum lycopersicum]
Solyc04g007950.3	1513	137.283	47.2357	-1.5392	5.3e-06	Down	6.13e-07	NA	NA	NA	K16911//ATP-dependent RNA helicase DDX21 [EC:3.6.4.13];K04730//interleukin-1 receptor-associated kinase 1 [EC:2.7.11.1]	gi|460382414|ref|XP_004236934.1|//PREDICTED: cysteine-rich repeat secretory protein 12 [Solanum lycopersicum]
Solyc09g011490.3	2980	137.237	48.2427	-1.50829	5.83e-06	Down	6.79e-07	NA	GO:0016765//transferase activity, transferring alkyl or aryl (other than methyl) groups	GO:0009755//hormone-mediated signaling pathway	K00799//glutathione S-transferase [EC:2.5.1.18]	gi|460401764|ref|XP_004246386.1|//PREDICTED: probable glutathione S-transferase [Solanum lycopersicum]
Solyc10g005000.3	1697	37.6145	9.39818	-2.00083	0.00199139	Down	0.000364862	NA	NA	NA	K14411//RNA-binding protein Musashi	gi|460405924|ref|XP_004248424.1|//PREDICTED: protein IQ-DOMAIN 14-like [Solanum lycopersicum]
Solyc08g079350.2	2074	280.547	19.3485	-3.85795	1.24e-32	Down	2.77e-34	NA	NA	NA	K00512//steroid 17alpha-monooxygenase / 17alpha-hydroxyprogesterone deacetylase [EC:1.14.14.19 1.14.14.32]	gi|460401260|ref|XP_004246144.1|//PREDICTED: flavonoid 3'-monooxygenase-like [Solanum lycopersicum]
Solyc07g064370.1	1578	4.24724	31.6465	2.89745	6.77e-05	Up	9.28e-06	NA	NA	NA	K12448//UDP-arabinose 4-epimerase [EC:5.1.3.5];K05387//glutamate receptor, ionotropic, plant	gi|723718362|ref|XP_010324319.1|//PREDICTED: uncharacterized protein LOC101267913 [Solanum lycopersicum]
Solyc03g120020.3	4243	87.5529	3.81043	-4.52213	2.6e-13	Down	1.46e-14	GO:0031224//intrinsic component of membrane	GO:0015301//anion:anion antiporter activity	GO:0006811//ion transport	K13855;K13862//solute carrier family 4 (sodium borate transporter), member 11	gi|723685442|ref|XP_010318581.1|//PREDICTED: boron transporter 4 [Solanum lycopersicum]
Solyc03g078440.3	1833	56.5562	9.58549	-2.56076	7.16e-06	Down	8.47e-07	NA	GO:0016616//oxidoreductase activity, acting on the CH-OH group of donors, NAD or NADP as acceptor;GO:0046914//transition metal ion binding	GO:0008152//metabolic process	K00083//cinnamyl-alcohol dehydrogenase [EC:1.1.1.195]	gi|460378619|ref|XP_004235066.1|//PREDICTED: probable cinnamyl alcohol dehydrogenase 9 [Solanum lycopersicum]
Solyc02g078160.3	1193	1127.8	2919.78	1.37236	7.21e-61	Up	8.06e-63	NA	NA	NA	NA	gi|460374165|ref|XP_004232882.1|//PREDICTED: uncharacterized protein LOC101251439 [Solanum lycopersicum]
Solyc03g120910.3	4149	487.275	171.694	-1.5049	1.06e-16	Down	4.84e-18	GO:0043231//intracellular membrane-bounded organelle	GO:0003677//DNA binding;GO:0001071//nucleic acid binding transcription factor activity	GO:0006351//transcription, DNA-templated	K09338//homeobox-leucine zipper protein	gi|460379804|ref|XP_004235650.1|//PREDICTED: homeobox-leucine zipper protein ATHB-15 [Solanum lycopersicum]
Solyc09g025310.3	1304	106.259	29.1758	-1.86475	2.2e-06	Down	2.4e-07	NA	NA	NA	K12581//CCR4-NOT transcription complex subunit 7/8;K13126//polyadenylate-binding protein;K05941//glutathione gamma-glutamylcysteinyltransferase [EC:2.3.2.15];K01054//acylglycerol lipase [EC:3.1.1.23]	gi|460402908|ref|XP_004246952.1|//PREDICTED: NAC domain-containing protein 21/22-like [Solanum lycopersicum]
Solyc02g084610.1	1248	210.68	74.389	-1.50189	1.49e-08	Down	1.25e-09	NA	NA	NA	K13420//LRR receptor-like serine/threonine-protein kinase FLS2 [EC:2.7.11.1]	gi|460373293|ref|XP_004232455.1|//PREDICTED: probable LRR receptor-like serine/threonine-protein kinase At4g36180 [Solanum lycopersicum]
Solyc03g044910.1	864	1052.51	310.772	-1.75991	2.04e-41	Down	3.58e-43	NA	NA	NA	K10249//elongation of very long chain fatty acids protein 4 [EC:2.3.1.199]	gi|460377815|ref|XP_004234683.1|//PREDICTED: elongation of fatty acids protein 3-like [Solanum lycopersicum]
Solyc05g007900.2	768	455.288	2099.28	2.20504	6.06e-99	Up	3.75e-101	NA	NA	NA	K11982//E3 ubiquitin-protein ligase RNF115/126 [EC:2.3.2.27]	gi|460386272|ref|XP_004238823.1|//PREDICTED: E3 ubiquitin-protein ligase RING1-like [Solanum lycopersicum]
Solyc04g007410.3	1128	117.315	45.9787	-1.35135	0.000144264	Down	2.1e-05	NA	NA	NA	NA	gi|460382564|ref|XP_004237009.1|//PREDICTED: uncharacterized protein LOC101262408 [Solanum lycopersicum]
Solyc07g008550.3	2258	15.461	38.4388	1.31393	0.0366891	Up	0.00979632	NA	NA	NA	K14407//cleavage stimulation factor subunit 2	gi|460394430|ref|XP_004242806.1|//PREDICTED: probable inactive purple acid phosphatase 27 [Solanum lycopersicum]
Solyc05g007580.1	894	58.782	27.7019	-1.08539	0.0434125	Down	0.0119016	NA	NA	NA	NA	gi|460386227|ref|XP_004238801.1|//PREDICTED: zinc-finger homeodomain protein 10-like [Solanum lycopersicum]
Solyc07g063620.3	1366	1319.08	2797.18	1.08444	4.19e-37	Up	8.3e-39	NA	NA	NA	NA	gi|460397256|ref|XP_004244184.1|//PREDICTED: uncharacterized protein LOC101267253 [Solanum lycopersicum]
Solyc02g063170.3	1276	48.7357	21.3002	-1.19411	0.0338337	Down	0.00890217	NA	NA	NA	NA	gi|460375394|ref|XP_004233491.1|//PREDICTED: uncharacterized protein LOC101257039 isoform X1 [Solanum lycopersicum]
Solyc10g086250.2	1616	8.48467	2432.96	8.16364	7.04e-127	Up	2.75e-129	NA	NA	NA	K09422//myb proto-oncogene protein, plant	gi|525314307|ref|NP_001265992.1|//transcription factor MYB113-like [Solanum lycopersicum]
Solyc01g097530.2	323	1.40676	14.0944	3.32467	0.000426098	Up	6.77e-05	GO:0031224//intrinsic component of membrane;GO:0009521//photosystem;GO:0009534//chloroplast thylakoid;GO:0042716//plasma membrane-derived chromatophore	GO:0009055//electron carrier activity;GO:0046914//transition metal ion binding	GO:0009767//photosynthetic electron transport chain;GO:0006950//response to stress;GO:0051234//establishment of localization	K02703//photosystem II P680 reaction center D1 protein [EC:1.10.3.9]	gi|76262849|gb|ABA02341.2|//photosystem II reaction center protein D1 (chloroplast) [Tetraselmis suecica]
Solyc02g081780.2	1765	9.2435	1.42004	-2.70251	0.00728078	Down	0.00155272	NA	NA	NA	NA	gi|723673525|ref|XP_010316527.1|//PREDICTED: B3 domain-containing protein At5g18000-like [Solanum lycopersicum]
Solyc01g109040.3	788	473.244	172.948	-1.45224	1.61e-14	Down	8.38e-16	NA	NA	NA	NA	gi|697118596|ref|XP_009613230.1|//PREDICTED: uncharacterized protein LOC104106393 [Nicotiana tomentosiformis]
Solyc02g014490.3	2997	29.3452	67.8842	1.20995	0.00955067	Up	0.00210664	NA	NA	NA	K01126//glycerophosphoryl diester phosphodiesterase [EC:3.1.4.46]	gi|970008734|ref|XP_015065238.1|//PREDICTED: glycerophosphodiester phosphodiesterase GDPDL6-like [Solanum pennellii]
Solyc03g118080.3	1596	1.37212	10.8969	2.98944	0.00225762	Up	0.000419059	NA	NA	NA	K19589//release factor glutamine methyltransferase [EC:2.1.1.297];K03452//magnesium/proton exchanger	gi|723686078|ref|XP_010318680.1|//PREDICTED: pentatricopeptide repeat-containing protein At5g61800 [Solanum lycopersicum]
Solyc01g107780.3	1917	152.875	65.2654	-1.22796	0.000129549	Down	1.86e-05	NA	GO:0016740//transferase activity	NA	K13496//UDP-glucosyl transferase 73C [EC:2.4.1.-]	gi|460369817|ref|XP_004230753.1|//PREDICTED: scopoletin glucosyltransferase-like [Solanum lycopersicum]
Solyc01g100230.3	1054	588.22	1571.97	1.41815	3.77e-40	Up	6.8e-42	NA	GO:0005515//protein binding	NA	K09510//DnaJ homolog subfamily B member 4;K09512//DnaJ homolog subfamily B member 6;K09514//DnaJ homolog subfamily B member 8	gi|460368861|ref|XP_004230283.1|//PREDICTED: dnaJ homolog subfamily B member 3 [Solanum lycopersicum]
Solyc08g082860.3	2337	189.233	89.1632	-1.08565	0.000179167	Down	2.65e-05	NA	NA	NA	K01194//alpha,alpha-trehalase [EC:3.2.1.28]	gi|460399908|ref|XP_004245478.1|//PREDICTED: probable trehalase [Solanum lycopersicum]
Solyc06g034340.2	1437	14.4364	3.49675	-2.04562	0.0294861	Down	0.00760431	NA	NA	NA	K12581//CCR4-NOT transcription complex subunit 7/8;K02437//glycine cleavage system H protein;K13126//polyadenylate-binding protein;K05941//glutathione gamma-glutamylcysteinyltransferase [EC:2.3.2.15];K01054//acylglycerol lipase [EC:3.1.1.23]	gi|460390358|ref|XP_004240802.1|//PREDICTED: NAC domain-containing protein 7-like [Solanum lycopersicum]
Solyc11g045440.1	894	631.088	1565.96	1.31114	2.63e-25	Up	7.86e-27	NA	NA	NA	NA	gi|442803210|gb|AGC78945.1|//hypothetical protein (mitochondrion) [Vicia faba]
Solyc08g066420.1	510	42.8331	12.0277	-1.83237	0.00261621	Down	0.00049455	NA	NA	NA	NA	gi|460399243|ref|XP_004245151.1|//PREDICTED: lachrymatory-factor synthase [Solanum lycopersicum]
Solyc02g090870.1	1209	716.638	307.228	-1.22193	4.27e-16	Down	2.02e-17	NA	NA	NA	K13648//alpha-1,4-galacturonosyltransferase [EC:2.4.1.43]	gi|460372423|ref|XP_004232030.1|//PREDICTED: uncharacterized protein LOC101268531 [Solanum lycopersicum]
Solyc12g056160.2	2923	122.085	45.5261	-1.42312	5.79e-05	Down	7.85e-06	NA	NA	NA	NA	gi|460414431|ref|XP_004252574.1|//PREDICTED: cation/H(+) antiporter 18 [Solanum lycopersicum]
Solyc02g071210.3	2936	242.093	104.719	-1.20904	8.16e-07	Down	8.36e-08	NA	NA	NA	K03251//translation initiation factor 3 subunit D;K19892//glucan endo-1,3-beta-glucosidase 4 [EC:3.2.1.39];K19891//glucan endo-1,3-beta-glucosidase 1/2/3 [EC:3.2.1.39]	gi|460374419|ref|XP_004233008.1|//PREDICTED: cold-regulated 413 inner membrane protein 2, chloroplastic [Solanum lycopersicum]
Solyc03g113350.3	5502	198.335	88.5936	-1.16267	1.66e-05	Down	2.06e-06	NA	NA	NA	K16276//zinc finger protein-like protein	gi|723687626|ref|XP_010318962.1|//PREDICTED: uncharacterized protein LOC101268855 [Solanum lycopersicum]
Solyc08g065790.3	3108	952.527	13.6426	-6.12557	1.36e-87	Down	9.21e-90	NA	GO:0016787//hydrolase activity	NA	K01369//legumain [EC:3.4.22.34]	gi|460399181|ref|XP_004245120.1|//PREDICTED: vacuolar-processing enzyme gamma-isozyme [Solanum lycopersicum]
Solyc06g034390.1	1041	92.3485	17.0158	-2.44021	3.2e-08	Down	2.77e-09	NA	NA	NA	NA	gi|460390254|ref|XP_004240753.1|//PREDICTED: protein EXORDIUM-like 3 [Solanum lycopersicum]
Solyc02g087840.3	2343	646.424	49.8283	-3.69744	6.64e-69	Down	6.21e-71	NA	NA	NA	K09338//homeobox-leucine zipper protein	gi|723671452|ref|XP_004232228.2|//PREDICTED: homeobox-leucine zipper protein ATHB-13-like [Solanum lycopersicum]
Solyc07g025525.1	591	32.6284	74.749	1.19593	0.0107025	Up	0.00238841	NA	NA	NA	NA	NA
Solyc08g080540.3	1535	619.127	2558.14	2.04679	1.67e-109	Up	8.7e-112	NA	NA	NA	K09419//heat shock transcription factor, other eukaryote	gi|460400227|ref|XP_004245637.1|//PREDICTED: heat stress transcription factor B-2b [Solanum lycopersicum]
Solyc08g076150.3	1818	27.9226	8.33961	-1.74338	0.0226192	Down	0.00559245	NA	NA	NA	K03452//magnesium/proton exchanger;K17285//selenium-binding protein 1;K10683//BRCA1-associated RING domain protein 1;K11000//callose synthase [EC:2.4.1.-]	gi|460400850|ref|XP_004245945.1|//PREDICTED: pentatricopeptide repeat-containing protein At1g31920 [Solanum lycopersicum]
Solyc03g121420.3	1068	85.1033	24.3017	-1.80816	2.63e-05	Down	3.38e-06	NA	GO:0042578//phosphoric ester hydrolase activity	GO:0006796//phosphate-containing compound metabolic process	K13248//pyridoxal phosphate phosphatase PHOSPHO2 [EC:3.1.3.74]	gi|460379728|ref|XP_004235613.1|//PREDICTED: inorganic pyrophosphatase 1-like [Solanum lycopersicum]
Solyc03g120190.3	1820	23.8122	6.6847	-1.83277	0.0206383	Down	0.00503456	NA	NA	NA	NA	gi|460381337|ref|XP_004236407.1|//PREDICTED: transcription repressor OFP14 [Solanum lycopersicum]
Solyc06g069110.3	860	101.993	3.85781	-4.72455	7.55e-15	Down	3.85e-16	NA	NA	GO:0010876//lipid localization	NA	gi|723708845|ref|XP_004241629.2|//PREDICTED: protein YLS3-like [Solanum lycopersicum]
Solyc10g078410.2	1796	35.1839	6.83221	-2.36449	0.00054696	Down	8.86e-05	NA	NA	NA	K01640//hydroxymethylglutaryl-CoA lyase [EC:4.1.3.4]	gi|460407385|ref|XP_004249133.1|//PREDICTED: F-box protein At2g26850-like isoform X1 [Solanum lycopersicum]
Solyc04g007780.3	784	450.237	130.727	-1.78413	8.45e-21	Down	3.05e-22	NA	NA	GO:0050896//response to stimulus	NA	gi|460382593|ref|XP_004237023.1|//PREDICTED: MLP-like protein 43 [Solanum lycopersicum]
Solyc01g102610.3	2841	2180.62	375.876	-2.53641	7.81e-130	Down	2.96e-132	NA	NA	NA	K13447//respiratory burst oxidase [EC:1.6.3.- 1.11.1.-]	gi|460369063|ref|XP_004230384.1|//PREDICTED: ferric reduction oxidase 6-like [Solanum lycopersicum]
Solyc05g056040.3	2561	331.155	146.299	-1.17858	1.24e-08	Down	1.03e-09	GO:0043231//intracellular membrane-bounded organelle	GO:0003676//nucleic acid binding	GO:0009719//response to endogenous stimulus;GO:0006351//transcription, DNA-templated	K14486//auxin response factor	gi|942429581|ref|NP_001303697.1|//auxin response factor 13 isoform 1 [Solanum lycopersicum]
Solyc06g053620.3	1039	803.821	2535.43	1.65728	5.64e-73	Up	4.97e-75	NA	GO:0032559//adenyl ribonucleotide binding;GO:0004672//protein kinase activity	GO:0006464//cellular protein modification process	K04515//calcium/calmodulin-dependent protein kinase (CaM kinase) II [EC:2.7.11.17];K08794//calcium/calmodulin-dependent protein kinase I [EC:2.7.11.17]	gi|350537681|ref|NP_001234304.1|//phosphoenolpyruvate carboxylase kinase 2 [Solanum lycopersicum]
Solyc00g226760.1	990	10.6164	1.44675	-2.87541	0.00359195	Down	0.000705403	NA	NA	NA	K01025	gi|460416349|ref|XP_004253506.1|//PREDICTED: cytosolic sulfotransferase 12-like [Solanum lycopersicum]
Solyc01g073910.3	1148	54.2933	22.5258	-1.26919	0.0222275	Down	0.00548476	GO:0043231//intracellular membrane-bounded organelle	GO:0003677//DNA binding;GO:0001071//nucleic acid binding transcription factor activity	GO:0006351//transcription, DNA-templated	K09338//homeobox-leucine zipper protein	gi|460366970|ref|XP_004229348.1|//PREDICTED: homeobox-leucine zipper protein HOX11-like [Solanum lycopersicum]
Solyc08g061250.3	2597	30.7475	71.1036	1.20945	0.00851512	Up	0.00185045	NA	GO:0004672//protein kinase activity	NA	K04733//interleukin-1 receptor-associated kinase 4 [EC:2.7.11.1]	gi|460399005|ref|XP_004245036.1|//PREDICTED: serine/threonine-protein kinase At5g01020 [Solanum lycopersicum]
Solyc05g012580.1	213	550.923	222.643	-1.30712	2.28e-13	Down	1.28e-14	NA	NA	NA	NA	gi|970031369|ref|XP_015076969.1|//PREDICTED: uncharacterized protein LOC107020943 [Solanum pennellii]
Solyc09g091800.3	784	23.5903	3.63345	-2.69878	0.000876457	Down	0.000148191	NA	NA	NA	NA	NA
Solyc12g042760.1	1440	26.0776	7.19525	-1.85769	0.0138265	Down	0.00318929	NA	NA	NA	K13420//LRR receptor-like serine/threonine-protein kinase FLS2 [EC:2.7.11.1]	gi|460414249|ref|XP_004252485.1|//PREDICTED: protein TOO MANY MOUTHS [Solanum lycopersicum]
Solyc08g075490.3	1687	90.9162	7.53143	-3.59354	5.99e-12	Down	3.71e-13	NA	NA	NA	K09840//9-cis-epoxycarotenoid dioxygenase [EC:1.13.11.51]	gi|460400973|ref|XP_004246004.1|//PREDICTED: probable carotenoid cleavage dioxygenase 4, chloroplastic [Solanum lycopersicum]
Solyc05g008350.3	4975	674.958	334.214	-1.01403	2.44e-11	Down	1.61e-12	GO:0044464//cell part	GO:0032559//adenyl ribonucleotide binding;GO:0017111//nucleoside-triphosphatase activity	GO:0009207//purine ribonucleoside triphosphate catabolic process	K05681//ATP-binding cassette, subfamily G (WHITE), member 2	gi|460386348|ref|XP_004238860.1|//PREDICTED: ABC transporter G family member 7 isoform X2 [Solanum lycopersicum]
Solyc09g031810.2	666	1.73917	7.79069	2.16335	0.0404132	Up	0.0109453	GO:0009532//plastid stroma;GO:0009509//chromoplast	GO:0032559//adenyl ribonucleotide binding;GO:0016462//pyrophosphatase activity	NA	NA	gi|108773172|ref|YP_635682.1|//Ycf2 [Solanum tuberosum]
Solyc07g054780.1	252	326.491	791.067	1.27676	4.39e-20	Up	1.64e-21	NA	NA	NA	NA	gi|460395474|ref|XP_004243308.1|//PREDICTED: uncharacterized protein LOC544070 [Solanum lycopersicum]
Solyc03g112320.3	2215	52.8425	21.3712	-1.30603	0.0150799	Down	0.00352762	NA	NA	NA	K13447//respiratory burst oxidase [EC:1.6.3.- 1.11.1.-]	gi|460381033|ref|XP_004236257.1|//PREDICTED: ferric reduction oxidase 8, mitochondrial [Solanum lycopersicum]
Solyc03g078770.3	2094	14.8398	3.52113	-2.07536	0.0264675	Down	0.00670672	NA	NA	NA	K13030//cyanohydrin beta-glucosyltransferase [EC:2.4.1.85];K13493//cytokinin-N-glucosyltransferase [EC:2.4.1.-];K00699//glucuronosyltransferase [EC:2.4.1.17]	gi|460378594|ref|XP_004235055.1|//PREDICTED: 7-deoxyloganetic acid glucosyltransferase-like [Solanum lycopersicum]
Solyc06g076570.3	571	9406.56	20542.3	1.12686	2.26e-78	Up	1.85e-80	GO:0044424//intracellular part	NA	GO:0050896//response to stimulus	K13993//HSP20 family protein	gi|998072067|ref|NP_001307191.1|//class I small heat shock protein [Solanum lycopersicum]
Solyc12g014010.2	1529	31.5188	84.245	1.41838	0.00128188	Up	0.000224144	NA	GO:0016757//transferase activity, transferring glycosyl groups	NA	K12938//anthocyanidin 5,3-O-glucosyltransferase [EC:2.4.1.-];K08237//hydroquinone glucosyltransferase [EC:2.4.1.218]	gi|460412975|ref|XP_004251871.1|//PREDICTED: UDP-glucose flavonoid 3-O-glucosyltransferase 6-like [Solanum lycopersicum]
Solyc01g067620.3	2196	75.2323	15.399	-2.28852	2.15e-06	Down	2.35e-07	NA	GO:0016706//oxidoreductase activity, acting on paired donors, with incorporation or reduction of molecular oxygen, 2-oxoglutarate as one donor, and incorporation of one atom each of oxygen into both donors	GO:0051553//flavone biosynthetic process	K05278//flavonol synthase [EC:1.14.11.23]	gi|460366664|ref|XP_004229200.1|//PREDICTED: protein SRG1 [Solanum lycopersicum]
Solyc07g056470.3	823	151.904	68.832	-1.14201	0.00028471	Down	4.38e-05	NA	GO:0016765//transferase activity, transferring alkyl or aryl (other than methyl) groups	GO:0009755//hormone-mediated signaling pathway	K00799//glutathione S-transferase [EC:2.5.1.18]	gi|460395247|ref|XP_004243196.1|//PREDICTED: probable glutathione S-transferase [Solanum lycopersicum]
Solyc02g085870.3	1909	1826.23	4069.4	1.15595	5.04e-50	Up	7.05e-52	GO:0044464//cell part	GO:0016747//transferase activity, transferring acyl groups other than amino-acyl groups	GO:0006631//fatty acid metabolic process	K15397//3-ketoacyl-CoA synthase [EC:2.3.1.199]	gi|961349578|ref|NP_001304751.1|//3-ketoacyl-CoA synthase 6 [Solanum lycopersicum]
Solyc10g052790.1	444	12.4278	32.9986	1.40884	0.0494166	Up	0.013836	GO:0031224//intrinsic component of membrane;GO:0033177//proton-transporting two-sector ATPase complex, proton-transporting domain;GO:0009534//chloroplast thylakoid	GO:0015077//monovalent inorganic cation transmembrane transporter activity	GO:0006754//ATP biosynthetic process;GO:0006818//hydrogen transport	K02108//F-type H+-transporting ATPase subunit a	gi|52220798|ref|YP_086954.1|//ATP synthase CF0 A subunit [Panax ginseng]
Solyc01g006780.3	620	33.1281	10.8951	-1.60437	0.0199627	Down	0.00485029	NA	NA	NA	NA	NA
Solyc12g008400.2	3774	29.5551	10.7648	-1.45709	0.0420024	Down	0.0114561	NA	NA	NA	K13420//LRR receptor-like serine/threonine-protein kinase FLS2 [EC:2.7.11.1]	gi|460413367|ref|XP_004252061.1|//PREDICTED: LRR receptor-like serine/threonine-protein kinase EFR [Solanum lycopersicum]
Solyc08g068680.3	1633	189.15	86.974	-1.12088	5.11e-05	Down	6.88e-06	NA	GO:0048037//cofactor binding;GO:0016830//carbon-carbon lyase activity	GO:0043436//oxoacid metabolic process	K01590//histidine decarboxylase [EC:4.1.1.22]	gi|350538737|ref|NP_001233845.1|//aromatic amino acid decarboxylase 1A [Solanum lycopersicum]
Solyc04g054740.3	1637	820.427	367.182	-1.15988	2.05e-16	Down	9.59e-18	GO:0044424//intracellular part	GO:0016872//intramolecular lyase activity	GO:0006644//phospholipid metabolic process;GO:0006020//inositol metabolic process	K01858//myo-inositol-1-phosphate synthase [EC:5.5.1.4]	gi|460383410|ref|XP_004237418.1|//PREDICTED: inositol-3-phosphate synthase [Solanum lycopersicum]
Solyc06g069850.3	1340	269.105	111.207	-1.27492	1e-07	Down	9.19e-09	NA	NA	NA	K09422//myb proto-oncogene protein, plant	gi|460391949|ref|XP_004241580.1|//PREDICTED: myb-related protein 306-like [Solanum lycopersicum]
Solyc02g082740.1	573	243.364	25.1891	-3.27224	1.21e-25	Down	3.53e-27	NA	NA	NA	K19027//zinc finger FYVE domain-containing protein 26	gi|976924804|gb|KVI08737.1|//Plant disease resistance response protein [Cynara cardunculus var. scolymus]
Solyc06g071820.3	2432	2541.74	937.036	-1.43964	2.55e-55	Down	3.18e-57	GO:0043231//intracellular membrane-bounded organelle	GO:0000989//transcription factor activity, transcription factor binding;GO:0046914//transition metal ion binding;GO:0004468//lysine N-acetyltransferase activity, acting on acetyl phosphate as donor	GO:0006351//transcription, DNA-templated	K00517	gi|460391841|ref|XP_004241527.1|//PREDICTED: BTB/POZ and TAZ domain-containing protein 1-like [Solanum lycopersicum]
Solyc05g007160.3	3879	482.806	106.408	-2.18183	5.9e-28	Down	1.59e-29	NA	NA	NA	K09422//myb proto-oncogene protein, plant	gi|460386181|ref|XP_004238778.1|//PREDICTED: myb-related protein A isoform X2 [Solanum lycopersicum]
Solyc05g049990.3	834	152.91	55.1618	-1.47094	4.07e-06	Down	4.62e-07	NA	NA	NA	K12823//ATP-dependent RNA helicase DDX5/DBP2 [EC:3.6.4.13]	gi|970027344|ref|XP_015074978.1|//PREDICTED: uncharacterized protein LOC107018901 isoform X2 [Solanum pennellii]
Solyc03g117310.1	633	238.351	518.625	1.1216	7.42e-11	Up	5.08e-12	NA	NA	NA	NA	gi|460380335|ref|XP_004235912.1|//PREDICTED: uncharacterized protein LOC101263007 [Solanum lycopersicum]
Solyc11g006250.2	1460	166.626	2.39377	-6.12118	2.17e-20	Down	7.99e-22	NA	GO:0016787//hydrolase activity	GO:0044238//primary metabolic process	K01188//beta-glucosidase [EC:3.2.1.21];K00679//phospholipid:diacylglycerol acyltransferase [EC:2.3.1.158];K01206//alpha-L-fucosidase [EC:3.2.1.51];K10960//geranylgeranyl diphosphate/geranylgeranyl-bacteriochlorophyllide a reductase [EC:1.3.1.83 1.3.1.111]	gi|999808283|ref|NP_001307298.1|//GDSL esterase/lipase precursor [Solanum lycopersicum]
Solyc04g076780.3	4697	626.031	89.8314	-2.80094	5.25e-52	Down	7.01e-54	NA	NA	NA	K00430//peroxidase [EC:1.11.1.7]	gi|460384660|ref|XP_004238028.1|//PREDICTED: oligopeptide transporter 4-like [Solanum lycopersicum]
Solyc07g065570.2	1409	30.5212	2.71204	-3.49236	1.46e-05	Down	1.8e-06	NA	NA	NA	K08065//nuclear transcription Y subunit beta	gi|723718008|ref|XP_010324257.1|//PREDICTED: nuclear transcription factor Y subunit B-2-like isoform X1 [Solanum lycopersicum]
Solyc09g007760.3	1054	114.187	22.4408	-2.3472	8.5e-09	Down	6.95e-10	NA	NA	NA	K09872//aquaporin PIP	gi|723728328|ref|XP_010325988.1|//PREDICTED: aquaporin PIP2-1-like [Solanum lycopersicum]
Solyc11g005990.2	9246	221.174	42.1746	-2.39074	1.17e-16	Down	5.38e-18	NA	NA	NA	K11000//callose synthase [EC:2.4.1.-]	gi|723740576|ref|XP_010312489.1|//PREDICTED: transcriptional corepressor SEUSS-like isoform X1 [Solanum lycopersicum]
Solyc10g081110.2	1371	551.325	244.1	-1.17543	3.28e-13	Down	1.86e-14	NA	NA	NA	K13148//integrator complex subunit 11 [EC:3.1.27.-]	gi|723738731|ref|XP_010312169.1|//PREDICTED: E3 ubiquitin-protein ligase At4g11680-like isoform X1 [Solanum lycopersicum]
Solyc07g043500.1	1326	180.151	32.5635	-2.46788	1.56e-14	Down	8.1e-16	NA	NA	NA	K12937	gi|460396139|ref|XP_004243636.1|//PREDICTED: crocetin glucoside glucosyltransferase-like [Solanum lycopersicum]
Solyc10g084170.1	513	270.546	1591.8	2.55672	2.06e-105	Up	1.14e-107	NA	NA	NA	K01555//fumarylacetoacetase [EC:3.7.1.2]	gi|460408739|ref|XP_004249799.1|//PREDICTED: BAG family molecular chaperone regulator 5, mitochondrial-like [Solanum lycopersicum]
Solyc04g009710.2	1457	12.3249	34.0944	1.46796	0.0301424	Up	0.00779845	NA	GO:0051536//iron-sulfur cluster binding	NA	K02639//ferredoxin	gi|460382876|ref|XP_004237162.1|//PREDICTED: ferredoxin, root R-B2-like [Solanum lycopersicum]
Solyc12g010560.2	1062	1.79045	7.73325	2.11075	0.0479086	Up	0.0133365	NA	NA	NA	K01188//beta-glucosidase [EC:3.2.1.21];K00679//phospholipid:diacylglycerol acyltransferase [EC:2.3.1.158];K01206//alpha-L-fucosidase [EC:3.2.1.51];K10960//geranylgeranyl diphosphate/geranylgeranyl-bacteriochlorophyllide a reductase [EC:1.3.1.83 1.3.1.111]	gi|460416098|ref|XP_004253387.1|//PREDICTED: GDSL esterase/lipase At2g31540-like [Solanum lycopersicum]
Solyc03g082420.3	910	4027.42	8807.76	1.12892	7.11e-57	Up	8.66e-59	GO:0009536//plastid	NA	GO:0050896//response to stimulus	K13993//HSP20 family protein	gi|407970969|ref|NP_001233900.1|//small heat shock protein, chloroplastic [Solanum lycopersicum]
Solyc05g053860.3	1699	562.112	104.197	-2.43154	9.79e-40	Down	1.79e-41	NA	NA	NA	K08202//MFS transporter, OCT family, solute carrier family 22 (organic cation transporter), member 4/5	gi|460388378|ref|XP_004239844.1|//PREDICTED: organic cation/carnitine transporter 3-like [Solanum lycopersicum]
Solyc05g053020.3	1071	71.9023	10.8473	-2.72871	4.96e-07	Down	4.95e-08	NA	NA	NA	K14297//nuclear pore complex protein Nup98-Nup96;K12173//BRCA1-A complex subunit BRE	gi|460388504|ref|XP_004239907.1|//PREDICTED: thaumatin-like protein [Solanum lycopersicum]
Solyc10g083940.1	1746	189.151	639.967	1.75846	9.51e-29	Up	2.48e-30	NA	NA	NA	K14794//ribosomal RNA-processing protein 12	gi|460408084|ref|XP_004249478.1|//PREDICTED: uncharacterized protein LOC101244136 [Solanum lycopersicum]
Solyc11g008820.2	2226	1810.54	404.169	-2.16339	2.25e-86	Down	1.57e-88	NA	GO:0004553//hydrolase activity, hydrolyzing O-glycosyl compounds	GO:0008152//metabolic process	K01179//endoglucanase [EC:3.2.1.4];K08472//mlo protein	gi|460409325|ref|XP_004250089.1|//PREDICTED: endoglucanase 12 [Solanum lycopersicum]
Solyc09g011720.3	4457	57.1684	16.9328	-1.75539	0.00132128	Down	0.000231876	NA	NA	NA	K15026//translation initiation factor 2A	gi|460401734|ref|XP_004246372.1|//PREDICTED: uncharacterized protein LOC101262946 [Solanum lycopersicum]
Solyc12g095850.2	1698	222.653	69.6752	-1.67608	1.65e-10	Down	1.16e-11	GO:0044424//intracellular part	GO:0032559//adenyl ribonucleotide binding;GO:0004812//aminoacyl-tRNA ligase activity	GO:0006418//tRNA aminoacylation for protein translation	K01867//tryptophanyl-tRNA synthetase [EC:6.1.1.2]	gi|460415516|ref|XP_004253104.1|//PREDICTED: tryptophan--tRNA ligase, mitochondrial [Solanum lycopersicum]
Solyc05g039950.2	1463	31.4413	11.8164	-1.41187	0.0433482	Down	0.0118768	NA	NA	NA	K15400//omega-hydroxypalmitate O-feruloyl transferase [EC:2.3.1.188]	gi|460389055|ref|XP_004240174.1|//PREDICTED: deacetylvindoline O-acetyltransferase-like isoform X1 [Solanum lycopersicum]
Solyc06g066640.3	787	311.404	151.016	-1.04409	9.42e-07	Down	9.75e-08	GO:0009522//photosystem I	NA	GO:0044237//cellular metabolic process	K02695//photosystem I subunit VI	gi|460392258|ref|XP_004241734.1|//PREDICTED: photosystem I reaction center subunit VI-1, chloroplastic-like [Solanum lycopersicum]
Solyc10g087010.2	5187	2804.52	982.874	-1.51267	8.89e-69	Down	8.33e-71	NA	GO:0005506//iron ion binding;GO:0016491//oxidoreductase activity	NA	K00512//steroid 17alpha-monooxygenase / 17alpha-hydroxyprogesterone deacetylase [EC:1.14.14.19 1.14.14.32]	gi|460408169|ref|XP_004249519.1|//PREDICTED: premnaspirodiene oxygenase-like [Solanum lycopersicum]
Solyc00g022103.1	399	20.4388	74.5227	1.86637	5.95e-05	Up	8.09e-06	GO:0043231//intracellular membrane-bounded organelle;GO:0000315//organellar large ribosomal subunit	GO:0005198//structural molecule activity	GO:0010467//gene expression	NA	gi|372450219|ref|YP_005090371.1|//ribosomal protein L2 (mitochondrion) [Phoenix dactylifera]
Solyc08g083315.1	291	79.2743	34.1423	-1.21529	0.00560524	Down	0.00115418	NA	GO:0008422//beta-glucosidase activity;GO:0043167//ion binding	GO:0044238//primary metabolic process	K19892//glucan endo-1,3-beta-glucosidase 4 [EC:3.2.1.39];K19891//glucan endo-1,3-beta-glucosidase 1/2/3 [EC:3.2.1.39]	gi|970045938|ref|XP_015084459.1|//PREDICTED: glucan endo-1,3-beta-glucosidase 11 [Solanum pennellii]
Solyc08g066700.3	1424	4163.27	8635.27	1.05252	3.34e-57	Up	3.99e-59	NA	GO:0008408//3'-5' exonuclease activity;GO:0003676//nucleic acid binding	GO:0010467//gene expression	K12590//exosome complex component RRP46	gi|460399285|ref|XP_004245172.1|//PREDICTED: exosome complex exonuclease RRP46 homolog [Solanum lycopersicum]
Solyc01g100320.3	1551	11456.8	25832.6	1.17298	6.72e-79	Up	5.45e-81	GO:0043231//intracellular membrane-bounded organelle	GO:0015036//disulfide oxidoreductase activity	GO:0019725//cellular homeostasis;GO:0018904//ether metabolic process	K09584//protein disulfide-isomerase A6 [EC:5.3.4.1]	gi|960513859|ref|NP_001304722.1|//protein disulfide-isomerase like 2-1 precursor [Solanum lycopersicum]
Solyc08g067050.3	1817	119.05	56.0267	-1.08738	0.00245654	Down	0.000461512	NA	NA	NA	K11434//type I protein arginine methyltransferase [EC:2.1.1.319]	gi|460399329|ref|XP_004245194.1|//PREDICTED: protein arginine N-methyltransferase PRMT10 [Solanum lycopersicum]
Solyc07g054060.3	3086	9209.13	21365.3	1.21413	1.48e-79	Up	1.18e-81	NA	NA	NA	NA	gi|970042555|ref|XP_015082670.1|//PREDICTED: uncharacterized protein LOC107026277 [Solanum pennellii]
Solyc01g107460.2	1037	17.6363	3.55053	-2.31244	0.00846897	Down	0.00183661	NA	NA	NA	NA	gi|460369762|ref|XP_004230726.1|//PREDICTED: uncharacterized protein LOC101248432 [Solanum lycopersicum]
Solyc07g062210.3	1846	13.4396	3.04827	-2.14043	0.0275297	Down	0.0070058	NA	NA	NA	NA	gi|224116972|ref|XP_002317442.1|//hypothetical protein POPTR_0011s10730g [Populus trichocarpa]
Solyc01g103960.3	5191	132.974	49.7827	-1.41742	3.2e-05	Down	4.18e-06	NA	GO:0000166//nucleotide binding;GO:0008026//ATP-dependent helicase activity	GO:0006259//DNA metabolic process	K10901//bloom syndrome protein [EC:3.6.4.12]	gi|460371005|ref|XP_004231337.1|//PREDICTED: ATP-dependent DNA helicase Q-like 4A [Solanum lycopersicum]
Solyc11g008720.2	2785	1045.64	3254.65	1.63811	5.35e-86	Up	3.82e-88	NA	NA	NA	K02988//small subunit ribosomal protein S5;K01188//beta-glucosidase [EC:3.2.1.21]	gi|460409309|ref|XP_004250081.1|//PREDICTED: beta-glucosidase 42 [Solanum lycopersicum]
Solyc07g062550.3	2545	33.4137	6.30643	-2.40555	0.000612083	Down	0.0001	GO:0044424//intracellular part	GO:0016765//transferase activity, transferring alkyl or aryl (other than methyl) groups	GO:0000270//peptidoglycan metabolic process;GO:0019276//UDP-N-acetylgalactosamine metabolic process	K00800//3-phosphoshikimate 1-carboxyvinyltransferase [EC:2.5.1.19]	gi|460397428|ref|XP_004244269.1|//PREDICTED: uncharacterized protein LOC101267142 isoform X2 [Solanum lycopersicum]
Solyc05g007180.3	1669	87.0132	27.4825	-1.66272	9.33e-05	Down	1.31e-05	GO:0043231//intracellular membrane-bounded organelle	GO:0003677//DNA binding;GO:0001071//nucleic acid binding transcription factor activity	GO:0006351//transcription, DNA-templated	K09338//homeobox-leucine zipper protein	gi|831181961|ref|NP_001296720.1|//jasmonic acid 1 2 [Solanum lycopersicum]
Solyc05g053530.1	1752	25.8147	136.153	2.39896	3.51e-10	Up	2.54e-11	NA	NA	NA	K09840//9-cis-epoxycarotenoid dioxygenase [EC:1.13.11.51]	gi|565365668|ref|XP_006349526.1|//PREDICTED: 9-cis-epoxycarotenoid dioxygenase NCED6, chloroplastic [Solanum tuberosum]
Solyc12g032933.1	1233	10.2774	2.3943	-2.10181	0.0385055	Down	0.0103651	NA	NA	NA	K13436//pto-interacting protein 1 [EC:2.7.11.1]	gi|723750069|ref|XP_004252206.2|//PREDICTED: CBS domain-containing protein CBSCBSPB5-like isoform X2 [Solanum lycopersicum]
Solyc03g123540.3	457	119.749	595.006	2.31289	5.8e-39	Up	1.08e-40	NA	NA	NA	K13993//HSP20 family protein	gi|460379569|ref|XP_004235534.1|//PREDICTED: 17.4 kDa class III heat shock protein [Solanum lycopersicum]
Solyc06g073640.3	2680	54.4484	15.7688	-1.78781	0.000955483	Down	0.000162879	GO:0043231//intracellular membrane-bounded organelle	GO:0003676//nucleic acid binding	NA	K09422//myb proto-oncogene protein, plant	gi|723706908|ref|XP_010322306.1|//PREDICTED: GAMYB-like2 isoform X1 [Solanum lycopersicum]
Solyc08g079690.3	528	133.568	54.5233	-1.29263	0.000109836	Down	1.56e-05	NA	NA	NA	NA	gi|460400340|ref|XP_004245693.1|//PREDICTED: uncharacterized protein LOC101259274 [Solanum lycopersicum]
Solyc02g067530.3	1370	279.65	136.039	-1.0396	8.95e-05	Down	1.25e-05	NA	GO:0019842//vitamin binding;GO:0046914//transition metal ion binding;GO:0016491//oxidoreductase activity	GO:0008152//metabolic process	K00472//prolyl 4-hydroxylase [EC:1.14.11.2]	gi|460375096|ref|XP_004233344.1|//PREDICTED: probable prolyl 4-hydroxylase 6 [Solanum lycopersicum]
Solyc01g099600.3	1694	7548.9	19434	1.36424	6.71e-123	Up	2.77e-125	NA	NA	NA	K07213//copper chaperone	gi|460368756|ref|XP_004230231.1|//PREDICTED: pollen-specific leucine-rich repeat extensin-like protein 2 [Solanum lycopersicum]
Solyc03g031850.1	1083	250.532	506.983	1.01694	2.29e-09	Up	1.77e-10	NA	NA	NA	K03549//KUP system potassium uptake protein	gi|460377418|ref|XP_004234490.1|//PREDICTED: uncharacterized protein LOC101257636 [Solanum lycopersicum]
Solyc02g089660.2	1330	24.257	57.1675	1.23679	0.0159591	Up	0.00377399	NA	NA	NA	NA	gi|731417998|ref|XP_010660518.1|//PREDICTED: uncharacterized protein LOC104881612 [Vitis vinifera]
Solyc07g053720.3	1328	394.763	115.237	-1.77638	3.94e-18	Down	1.66e-19	NA	GO:0016769//transferase activity, transferring nitrogenous groups;GO:0016846//carbon-sulfur lyase activity;GO:0048037//cofactor binding	GO:0008652//cellular amino acid biosynthetic process	K00815//tyrosine aminotransferase [EC:2.6.1.5]	gi|460395606|ref|XP_004243373.1|//PREDICTED: tyrosine aminotransferase-like [Solanum lycopersicum]
Solyc12g042890.2	1213	37.4845	10.5497	-1.8291	0.00659742	Down	0.00138694	NA	GO:0003824//catalytic activity	NA	K06130//lysophospholipase II [EC:3.1.1.5]	gi|460413914|ref|XP_004252320.1|//PREDICTED: acyl-protein thioesterase 2-like [Solanum lycopersicum]
Solyc02g079220.3	1879	73.4001	34.0636	-1.10755	0.0155491	Down	0.0036611	GO:0031224//intrinsic component of membrane	GO:0022891//substrate-specific transmembrane transporter activity	GO:0071702//organic substance transport	K08150//MFS transporter, SP family, solute carrier family 2 (myo-inositol transporter), member 13	gi|350538321|ref|NP_001234849.1|//hexose transporter 1 [Solanum lycopersicum]
Solyc09g092340.3	1975	25.5677	5.7308	-2.15751	0.00548392	Down	0.00112632	NA	NA	NA	NA	gi|460404832|ref|XP_004247884.1|//PREDICTED: Werner Syndrome-like exonuclease isoform X1 [Solanum lycopersicum]
Solyc05g005930.2	1317	251.605	60.769	-2.04975	3.24e-15	Down	1.61e-16	NA	NA	NA	K12937	gi|460386018|ref|XP_004238697.1|//PREDICTED: crocetin glucoside glucosyltransferase-like [Solanum lycopersicum]
Solyc01g014375.1	863	42.5451	15.5822	-1.4491	0.0158671	Down	0.00374866	NA	NA	NA	NA	gi|970003989|ref|XP_015062779.1|//PREDICTED: IRK-interacting protein-like [Solanum pennellii]
Solyc02g068620.1	375	2086.79	307.632	-2.762	4.2e-107	Down	2.22e-109	NA	NA	NA	NA	NA
Solyc02g065060.3	1682	35.285	6.86276	-2.36219	0.000613184	Down	0.000100236	NA	GO:0003824//catalytic activity	GO:0008152//metabolic process	K04708//3-dehydrosphinganine reductase [EC:1.1.1.102]	gi|460375281|ref|XP_004233435.1|//PREDICTED: 3-ketodihydrosphingosine reductase-like isoform X1 [Solanum lycopersicum]
Solyc02g090930.3	3025	130.971	55.5299	-1.23792	0.000203815	Down	3.05e-05	NA	NA	NA	K03147//phosphomethylpyrimidine synthase [EC:4.1.99.17]	gi|460372415|ref|XP_004232026.1|//PREDICTED: uncharacterized protein LOC101267367 [Solanum lycopersicum]
Solyc06g082230.3	2430	39.1811	11.9675	-1.71103	0.0064226	Down	0.00134657	NA	NA	NA	NA	gi|723711761|ref|XP_004242551.2|//PREDICTED: cation/H(+) antiporter 14 isoform X1 [Solanum lycopersicum]
Solyc07g054790.1	273	152.559	661.166	2.11565	1.97e-38	Up	3.75e-40	NA	NA	NA	NA	gi|970039394|ref|XP_015081035.1|//PREDICTED: uncharacterized protein LOC107024556 [Solanum pennellii]
Solyc07g054260.1	336	65.9919	23.9025	-1.46513	0.00603494	Down	0.00125451	NA	NA	NA	NA	gi|763783021|gb|KJB50092.1|//hypothetical protein B456_008G153400 [Gossypium raimondii]
Solyc03g117550.1	2103	26.6286	8.77258	-1.6019	0.0366802	Down	0.00979258	NA	NA	NA	K04730//interleukin-1 receptor-associated kinase 1 [EC:2.7.11.1]	gi|460380302|ref|XP_004235896.1|//PREDICTED: putative receptor-like protein kinase At1g80870 [Solanum lycopersicum]
Solyc08g080040.3	1311	582.427	1869.46	1.68247	7.69e-46	Up	1.19e-47	NA	GO:0016706//oxidoreductase activity, acting on paired donors, with incorporation or reduction of molecular oxygen, 2-oxoglutarate as one donor, and incorporation of one atom each of oxygen into both donors	GO:0008152//metabolic process	K05277//leucoanthocyanidin dioxygenase [EC:1.14.11.19]	gi|723724617|ref|XP_010325438.1|//PREDICTED: LOW QUALITY PROTEIN: leucoanthocyanidin dioxygenase-like [Solanum lycopersicum]
Solyc07g005370.3	1671	103.204	230.626	1.16005	6.06e-06	Up	7.09e-07	NA	NA	NA	NA	gi|460393958|ref|XP_004242574.1|//PREDICTED: S-norcoclaurine synthase-like [Solanum lycopersicum]
Solyc01g108560.4	1014	665.858	2979.38	2.16173	6.4e-127	Up	2.47e-129	NA	NA	NA	K13258//2-hydroxyisoflavanone dehydratase [EC:4.2.1.105];K20506//tuliposide A-converting enzyme [EC:4.2.99.22]	gi|460369937|ref|XP_004230813.1|//PREDICTED: 2-hydroxyisoflavanone dehydratase-like [Solanum lycopersicum]
Solyc06g070960.2	4449	290.955	71.9996	-2.01474	9.88e-17	Down	4.51e-18	NA	NA	NA	K05643//ATP-binding cassette, subfamily A (ABC1), member 3	gi|723708570|ref|XP_010322562.1|//PREDICTED: ABC transporter A family member 11-like [Solanum lycopersicum]
Solyc02g089050.3	4039	199.401	97.0954	-1.0382	0.000191738	Down	2.85e-05	NA	NA	NA	NA	gi|460375736|ref|XP_004233660.1|//PREDICTED: protein LONGIFOLIA 1 [Solanum lycopersicum]
Solyc04g079050.2	2795	274.575	98.9771	-1.47203	4.07e-10	Down	2.96e-11	NA	NA	NA	K17193//anthocyanidin 3-O-glucoside 2'''-O-xylosyltransferase [EC:2.4.2.51]	gi|460384935|ref|XP_004238162.1|//PREDICTED: UDP-glycosyltransferase 79B6-like [Solanum lycopersicum]
Solyc04g071800.3	2596	422.277	12.463	-5.08247	1.35e-48	Down	1.98e-50	NA	NA	NA	K07410//cytochrome P450 family 1 subfamily B polypeptide 1 [EC:1.14.14.1];K07409//cytochrome P450 family 1 subfamily A polypeptide 2 [EC:1.14.14.1];K14985//26-hydroxylase [EC:1.14.-.-];K05280//flavonoid 3'-monooxygenase [EC:1.14.13.21];K07408//cytochrome P450 family 1 subfamily A polypeptide 1 [EC:1.14.14.1]	gi|460384239|ref|XP_004237820.1|//PREDICTED: cytochrome P450 71A1-like [Solanum lycopersicum]
Solyc11g013130.2	592	917.913	264.308	-1.79614	4.14e-31	Down	9.82e-33	NA	NA	NA	NA	NA
Solyc02g071590.2	1218	31.3699	10.8141	-1.53646	0.0278528	Down	0.00710845	NA	NA	NA	K16055//trehalose 6-phosphate synthase/phosphatase [EC:2.4.1.15 3.1.3.12]	gi|723675478|ref|XP_010316884.1|//PREDICTED: alpha,alpha-trehalose-phosphate synthase [UDP-forming] 1-like isoform X2 [Solanum lycopersicum]
Solyc08g079235.1	552	1869.52	761.377	-1.29599	1.54e-40	Down	2.75e-42	NA	NA	NA	K01051//pectinesterase [EC:3.1.1.11]	gi|460400409|ref|XP_004245727.1|//PREDICTED: 21 kDa protein-like [Solanum lycopersicum]
Solyc08g042000.3	3699	29.794	8.26518	-1.8499	0.00938142	Down	0.00206404	NA	NA	GO:0008152//metabolic process	K00696//sucrose-phosphate synthase [EC:2.4.1.14]	gi|525314321|ref|NP_001266250.1|//sucrose-phosphate synthase A2 [Solanum lycopersicum]
Solyc06g049030.3	564	66.29	20.0826	-1.72285	0.000627241	Down	0.000102807	NA	NA	NA	K19040//E3 ubiquitin-protein ligase ATL10/75/76/77/78 [EC:2.3.2.27]	gi|723705819|ref|XP_010322127.1|//PREDICTED: RING-H2 finger protein ATL74-like isoform X1 [Solanum lycopersicum]
Solyc08g042063.1	1596	158.141	531.615	1.74917	1.11e-21	Up	3.84e-23	NA	NA	NA	K07305//peptide-methionine (R)-S-oxide reductase [EC:1.8.4.12];K03006//DNA-directed RNA polymerase II subunit RPB1 [EC:2.7.7.6];K03549//KUP system potassium uptake protein;K12447//UDP-sugar pyrophosphorylase [EC:2.7.7.64];K13420//LRR receptor-like serine/threonine-protein kinase FLS2 [EC:2.7.11.1]	gi|970028548|ref|XP_015075595.1|//PREDICTED: uncharacterized mitochondrial protein AtMg00810-like [Solanum pennellii]
Solyc06g062670.3	2224	1455.86	678.468	-1.10152	2.77e-25	Down	8.27e-27	GO:0044464//cell part	GO:0046914//transition metal ion binding	NA	K14794//ribosomal RNA-processing protein 12;K12309//beta-galactosidase [EC:3.2.1.23]	gi|970036196|ref|XP_015079426.1|//PREDICTED: protein indeterminate-domain 7 isoform X2 [Solanum pennellii]
Solyc01g102850.2	4442	193.637	96.0246	-1.01188	0.000237476	Down	3.6e-05	NA	NA	NA	K19613//leucine-rich repeat protein SHOC2;K14638//solute carrier family 15 (peptide/histidine transporter), member 3/4	gi|723666827|ref|XP_010315476.1|//PREDICTED: uncharacterized protein LOC101251930 [Solanum lycopersicum]
Solyc12g089310.2	1609	15.784	3.03356	-2.37938	0.00906678	Down	0.00198223	GO:0032991//macromolecular complex;GO:0015630//microtubule cytoskeleton	GO:0032561//guanyl ribonucleotide binding;GO:0017111//nucleoside-triphosphatase activity	GO:0007017//microtubule-based process;GO:0009207//purine ribonucleoside triphosphate catabolic process;GO:0043623//cellular protein complex assembly	K07375//tubulin beta	gi|460414901|ref|XP_004252800.1|//PREDICTED: tubulin beta chain-like [Solanum lycopersicum]
Solyc10g084890.2	1684	91.2383	348.978	1.93542	1.57e-18	Up	6.44e-20	NA	NA	NA	K04628//ceramide galactosyltransferase [EC:2.4.1.47];K13493//cytokinin-N-glucosyltransferase [EC:2.4.1.-];K00699//glucuronosyltransferase [EC:2.4.1.17]	gi|460408216|ref|XP_004249542.1|//PREDICTED: UDP-glucose iridoid glucosyltransferase-like [Solanum lycopersicum]
Solyc01g008020.3	1606	140.659	53.579	-1.39246	2.83e-05	Down	3.66e-06	NA	NA	NA	K15014//solute carrier family 29 (equilibrative nucleoside transporter), member 1/2/3	gi|460365314|ref|XP_004228548.1|//PREDICTED: equilibrative nucleotide transporter 1 [Solanum lycopersicum]
Solyc03g006080.3	4076	52.3117	18.8172	-1.47508	0.00673305	Down	0.00142101	NA	NA	NA	K13420//LRR receptor-like serine/threonine-protein kinase FLS2 [EC:2.7.11.1]	gi|460376930|ref|XP_004234249.1|//PREDICTED: probable LRR receptor-like serine/threonine-protein kinase At3g47570 [Solanum lycopersicum]
Solyc05g008060.3	2912	487.893	169.521	-1.5251	1.41e-17	Down	6.09e-19	GO:0031224//intrinsic component of membrane	NA	GO:0006810//transport	K13947//auxin efflux carrier family	gi|350535242|ref|NP_001234184.1|//auxin efflux facilitator SlPIN4 [Solanum lycopersicum]
Solyc02g087870.3	4525	687.671	184.184	-1.90057	1.27e-32	Down	2.85e-34	GO:0031224//intrinsic component of membrane	GO:0032559//adenyl ribonucleotide binding;GO:0042626//ATPase activity, coupled to transmembrane movement of substances	GO:0006810//transport;GO:0009207//purine ribonucleoside triphosphate catabolic process	K05658//ATP-binding cassette, subfamily B (MDR/TAP), member 1 [EC:3.6.3.44]	gi|350535719|ref|NP_001234209.1|//L04 [Solanum lycopersicum]
Solyc10g084600.2	684	14.5317	79.1626	2.44562	2.17e-07	Up	2.07e-08	NA	NA	NA	NA	gi|460408181|ref|XP_004249525.1|//PREDICTED: MATH and LRR domain-containing protein PFE0570w-like [Solanum lycopersicum]
Solyc03g058430.2	1155	11.7053	2.96063	-1.98319	0.0480126	Down	0.0133781	NA	GO:0016705//oxidoreductase activity, acting on paired donors, with incorporation or reduction of molecular oxygen	GO:0044238//primary metabolic process	K10256//omega-6 fatty acid desaturase / acyl-lipid omega-6 desaturase (Delta-12 desaturase) [EC:1.14.19.6 1.14.19.22]	gi|460378000|ref|XP_004234773.1|//PREDICTED: omega-6 fatty acid desaturase, endoplasmic reticulum isozyme 2-like [Solanum lycopersicum]
Solyc05g051425.1	930	61.0979	150.491	1.30049	3.4e-05	Up	4.46e-06	NA	NA	NA	K02183//calmodulin	gi|460388746|ref|XP_004240026.1|//PREDICTED: ovarian cancer-associated gene 2 protein homolog [Solanum lycopersicum]
Solyc01g067480.3	2762	192.586	60.6129	-1.66781	5.02e-09	Down	4.04e-10	NA	NA	NA	K20285//Rab9 effector protein with kelch motifs	gi|723658040|ref|XP_010321161.1|//PREDICTED: acyl-CoA-binding domain-containing protein 4 isoform X1 [Solanum lycopersicum]
Solyc11g010120.2	3205	321.902	40.7375	-2.98219	2.12e-29	Down	5.4e-31	GO:0044464//cell part	GO:0016209//antioxidant activity;GO:0005506//iron ion binding;GO:0003824//catalytic activity	GO:0008152//metabolic process;GO:0006950//response to stress	K00430//peroxidase [EC:1.11.1.7]	gi|460409363|ref|XP_004250108.1|//PREDICTED: peroxidase 17 [Solanum lycopersicum]
Solyc01g007780.3	3557	329.765	127.257	-1.37369	2.69e-10	Down	1.94e-11	NA	NA	NA	K17338//receptor expression-enhancing protein 1/2/3/4	gi|460365351|ref|XP_004228566.1|//PREDICTED: putative HVA22-like protein g [Solanum lycopersicum]
Solyc12g017460.1	1110	36.4024	12.4311	-1.55008	0.0170991	Down	0.00408333	NA	NA	NA	K10396//kinesin family member 5;K01206//alpha-L-fucosidase [EC:3.2.1.51]	gi|460413165|ref|XP_004251965.1|//PREDICTED: GDSL esterase/lipase At5g03980-like [Solanum lycopersicum]
Solyc09g008530.2	4326	67.5181	164.363	1.28354	1.83e-05	Up	2.29e-06	NA	NA	NA	K20283//golgin subfamily A member 4;K20478//golgin subfamily B member 1	gi|723728093|ref|XP_010325954.1|//PREDICTED: ELKS/Rab6-interacting/CAST family member 1-like [Solanum lycopersicum]
Solyc11g045110.2	8190	242.609	84.5964	-1.51997	3.17e-09	Down	2.49e-10	NA	GO:0035251//UDP-glucosyltransferase activity	GO:0005984//disaccharide metabolic process	K00696//sucrose-phosphate synthase [EC:2.4.1.14]	gi|460410705|ref|XP_004250761.1|//PREDICTED: probable sucrose-phosphate synthase 4 [Solanum lycopersicum]
Solyc07g039190.3	1836	121.063	46.0011	-1.39602	6.84e-05	Down	9.39e-06	NA	NA	NA	NA	gi|723717249|ref|XP_004243957.2|//PREDICTED: uncharacterized protein LOC101245860 isoform X3 [Solanum lycopersicum]
Solyc01g097770.3	3632	1424.96	103.468	-3.78366	9.89e-135	Down	3.56e-137	NA	NA	NA	K08282//non-specific serine/threonine protein kinase [EC:2.7.11.1]	gi|930697388|ref|NP_001234289.2|//phototropin-2 [Solanum lycopersicum]
Solyc01g095610.3	1616	90.4767	34.7848	-1.37909	0.000735914	Down	0.000122165	NA	NA	NA	NA	gi|723661480|ref|XP_010326903.1|//PREDICTED: protein trichome birefringence-like 25 [Solanum lycopersicum]
Solyc07g041300.2	1785	13.4324	3.05105	-2.13834	0.0275348	Down	0.00700814	NA	GO:0016765//transferase activity, transferring alkyl or aryl (other than methyl) groups	GO:0006596//polyamine biosynthetic process	K18787//thermospermine synthase [EC:2.5.1.79]	gi|460396768|ref|XP_004243943.1|//PREDICTED: thermospermine synthase ACAULIS5-like [Solanum lycopersicum]
Solyc07g042100.3	1412	13.5277	3.47648	-1.96021	0.0412919	Down	0.0112266	NA	NA	NA	K00940//nucleoside-diphosphate kinase [EC:2.7.4.6]	gi|723716777|ref|XP_010323988.1|//PREDICTED: uncharacterized protein LOC101261934 isoform X1 [Solanum lycopersicum]
Solyc04g016210.3	1326	36.2655	8.86852	-2.03183	0.00203947	Down	0.000375048	NA	NA	NA	K13495//cis-zeatin O-glucosyltransferase [EC:2.4.1.215]	gi|971555293|ref|XP_015165392.1|//PREDICTED: zeatin O-xylosyltransferase-like [Solanum tuberosum]
Solyc02g092950.3	1106	56.2997	18.3429	-1.6179	0.00213974	Down	0.000395172	NA	GO:0015631//tubulin binding	NA	K10436//microtubule-associated protein, RP/EB family	gi|460372120|ref|XP_004231880.1|//PREDICTED: microtubule-associated protein RP/EB family member 1C [Solanum lycopersicum]
Solyc02g078100.3	1186	51.8689	6.02673	-3.10542	1.81e-06	Down	1.95e-07	NA	NA	NA	K10955//intestinal mucin-2	gi|970006894|ref|XP_015064314.1|//PREDICTED: non-classical arabinogalactan protein 31-like [Solanum pennellii]
Solyc02g085020.3	1244	262.904	2390.09	3.18446	7.3e-177	Up	1.56e-179	NA	GO:0016616//oxidoreductase activity, acting on the CH-OH group of donors, NAD or NADP as acceptor;GO:0048037//cofactor binding	GO:0009699//phenylpropanoid biosynthetic process	K13082//bifunctional dihydroflavonol 4-reductase/flavanone 4-reductase [EC:1.1.1.219 1.1.1.234]	gi|723668699|ref|XP_010315879.1|//PREDICTED: dihydroflavonol-4-reductase isoform X1 [Solanum lycopersicum]
Solyc08g067100.2	2004	10103.7	2262.51	-2.15888	2.05e-189	Down	3.84e-192	NA	GO:0004175//endopeptidase activity	GO:0019538//protein metabolic process	K00924;K02882//large subunit ribosomal protein L18Ae;K01381//saccharopepsin [EC:3.4.23.25]	gi|460399335|ref|XP_004245197.1|//PREDICTED: protein ASPARTIC PROTEASE IN GUARD CELL 1-like [Solanum lycopersicum]
Solyc05g005740.3	2435	112.816	47.5733	-1.24575	0.000678797	Down	0.000111919	GO:0044464//cell part	GO:0046873//metal ion transmembrane transporter activity	GO:0034220//ion transmembrane transport;GO:0030001//metal ion transport	K03549//KUP system potassium uptake protein	gi|460385982|ref|XP_004238679.1|//PREDICTED: potassium transporter 6-like [Solanum lycopersicum]
Solyc09g014280.1	1383	1549.69	3203.26	1.04756	1.03e-36	Up	2.07e-38	NA	NA	NA	K19747//BAHD acyltransferase [EC:2.3.1.-]	gi|723727045|ref|XP_004246337.2|//PREDICTED: uncharacterized acetyltransferase At3g50280 [Solanum lycopersicum]
Solyc09g007510.2	2052	227.868	105.807	-1.10676	2.32e-05	Down	2.95e-06	NA	NA	NA	K04730//interleukin-1 receptor-associated kinase 1 [EC:2.7.11.1]	gi|723728411|ref|XP_010326006.1|//PREDICTED: LOW QUALITY PROTEIN: L-type lectin-domain containing receptor kinase VIII.1 [Solanum lycopersicum]
Solyc06g073260.3	2399	182.629	43.6583	-2.06459	8.76e-12	Down	5.5e-13	GO:0030529//intracellular ribonucleoprotein complex;GO:0005576//extracellular region;GO:0009526//plastid envelope;GO:0042579//microbody;GO:0009570//chloroplast stroma	GO:0048037//cofactor binding	GO:0009657//plastid organization;GO:0042254//ribosome biogenesis;GO:0006952//defense response;GO:0048511//rhythmic process	K12450//UDP-glucose 4,6-dehydratase [EC:4.2.1.76]	gi|460391607|ref|XP_004241412.1|//PREDICTED: chloroplast stem-loop binding protein of 41 kDa b, chloroplastic [Solanum lycopersicum]
Solyc01g091230.3	2451	55.5895	6.96577	-2.99646	6.72e-07	Down	6.8e-08	NA	NA	NA	K13418//somatic embryogenesis receptor kinase 1 [EC:2.7.10.1 2.7.11.1];K04730//interleukin-1 receptor-associated kinase 1 [EC:2.7.11.1]	gi|460367898|ref|XP_004229807.1|//PREDICTED: probable LRR receptor-like serine/threonine-protein kinase At1g34110 [Solanum lycopersicum]
Solyc07g052260.3	520	142.081	57.24	-1.31161	5.71e-05	Down	7.73e-06	NA	NA	NA	NA	gi|870845338|gb|KMS98086.1|//hypothetical protein BVRB_4g095980 [Beta vulgaris subsp. vulgaris]
Solyc03g096840.3	665	2222.01	795.276	-1.48234	4.75e-54	Down	6.08e-56	NA	NA	NA	NA	gi|460379214|ref|XP_004235359.1|//PREDICTED: uncharacterized protein LOC101245530 isoform X1 [Solanum lycopersicum]
Solyc07g054145.1	4145	297.139	935.7	1.65491	4.22e-29	Up	1.09e-30	NA	NA	GO:0006810//transport	K07052//uncharacterized protein;K08490//syntaxin 5	gi|460395549|ref|XP_004243345.1|//PREDICTED: syntaxin-31 isoform X1 [Solanum lycopersicum]
Solyc03g098580.1	2172	132.402	29.7886	-2.15209	1.89e-09	Down	1.46e-10	NA	NA	NA	K15271//ATP-dependent DNA helicase HFM1/MER3 [EC:3.6.4.12]	gi|723684267|ref|XP_004235486.2|//PREDICTED: uncharacterized protein LOC101267787 [Solanum lycopersicum]
Solyc02g090620.3	4001	331.499	89.0816	-1.89581	4.55e-17	Down	2.03e-18	NA	NA	NA	NA	gi|460372449|ref|XP_004232043.1|//PREDICTED: uncharacterized protein LOC101247177 isoform X2 [Solanum lycopersicum]
Solyc01g079930.2	1548	8.86625	1.89016	-2.22981	0.0315316	Down	0.00821227	NA	NA	NA	K00924;K02882//large subunit ribosomal protein L18Ae	gi|723658778|ref|XP_010322603.1|//PREDICTED: basic 7S globulin-like isoform X2 [Solanum lycopersicum]
Solyc02g077930.2	147	61.3055	124.531	1.02242	0.00446009	Up	0.00089473	NA	NA	NA	NA	NA
Solyc02g005200.3	1421	1760.88	4575.17	1.37753	1.11e-68	Up	1.05e-70	NA	NA	NA	K10845//TFIIH basal transcription factor complex TTD-A subunit	gi|460371269|ref|XP_004231464.1|//PREDICTED: uncharacterized protein LOC101248056 [Solanum lycopersicum]
Solyc03g117960.3	3631	36.3876	214.248	2.55776	2.64e-18	Up	1.1e-19	NA	NA	NA	K10862//tyrosyl-DNA phosphodiesterase 1 [EC:3.1.4.-]	gi|723688373|ref|XP_010319088.1|//PREDICTED: uncharacterized protein LOC101248663 [Solanum lycopersicum]
Solyc03g044300.3	1731	1828.95	4832.06	1.40162	2.11e-65	Up	2.17e-67	GO:0043231//intracellular membrane-bounded organelle	GO:0001071//nucleic acid binding transcription factor activity;GO:0003676//nucleic acid binding	GO:0006351//transcription, DNA-templated	K09284//AP2-like factor, euAP2 lineage	gi|350535469|ref|NP_001234452.1|//APETALA2-like protein [Solanum lycopersicum]
Solyc02g079510.3	1313	336.069	85.6025	-1.97303	1.44e-16	Down	6.66e-18	NA	GO:0016209//antioxidant activity;GO:0005506//iron ion binding;GO:0003824//catalytic activity	GO:0042743//hydrogen peroxide metabolic process;GO:0006950//response to stress	K00430//peroxidase [EC:1.11.1.7]	gi|817473493|ref|NP_001295320.1|//suberization-associated anionic peroxidase 2 precursor [Solanum lycopersicum]
Solyc06g063340.3	2363	19.8962	2.63626	-2.91592	0.000905347	Down	0.000153653	NA	NA	NA	NA	gi|460392587|ref|XP_004241897.1|//PREDICTED: uncharacterized protein LOC101246832 [Solanum lycopersicum]
Solyc12g038080.1	225	7.59432	50.8505	2.74327	5.17e-06	Up	5.96e-07	GO:0031224//intrinsic component of membrane;GO:0009521//photosystem;GO:0009526//plastid envelope;GO:0009534//chloroplast thylakoid	GO:0009055//electron carrier activity;GO:0046906//tetrapyrrole binding	GO:0006464//cellular protein modification process;GO:0009767//photosynthetic electron transport chain	K02705//photosystem II CP43 chlorophyll apoprotein	gi|156618822|ref|YP_001430104.1|//photosystem II 44 kDa protein [Cuscuta reflexa]
Solyc11g069560.2	3561	57.8146	3.24489	-4.15519	1.42e-09	Down	1.08e-10	NA	NA	NA	NA	gi|460411497|ref|XP_004251147.1|//PREDICTED: uncharacterized protein LOC101262484 [Solanum lycopersicum]
Solyc06g084460.3	2061	280.753	69.6057	-2.01202	2.5e-14	Down	1.32e-15	NA	GO:0016829//lyase activity;GO:0005488//binding;GO:0016491//oxidoreductase activity	GO:0008152//metabolic process	K13832//3-dehydroquinate dehydratase / shikimate dehydrogenase [EC:4.2.1.10 1.1.1.25]	gi|723711105|ref|XP_004242317.2|//PREDICTED: bifunctional 3-dehydroquinate dehydratase/shikimate dehydrogenase, chloroplastic [Solanum lycopersicum]
Solyc03g006250.3	2545	293.314	144.123	-1.02515	3.13e-06	Down	3.5e-07	NA	NA	NA	K01206//alpha-L-fucosidase [EC:3.2.1.51]	gi|297740481|emb|CBI30663.3|//unnamed protein product [Vitis vinifera]
Solyc01g087180.3	703	807.306	2043.13	1.33959	1.17e-30	Up	2.83e-32	NA	NA	NA	K10999//cellulose synthase A [EC:2.4.1.12]	gi|460367534|ref|XP_004229628.1|//PREDICTED: uncharacterized protein LOC101246280 [Solanum lycopersicum]
Solyc02g091830.3	3544	106.998	30.7284	-1.79994	3.12e-06	Down	3.48e-07	NA	GO:0000166//nucleotide binding;GO:0016773//phosphotransferase activity, alcohol group as acceptor	GO:0005975//carbohydrate metabolic process;GO:0044237//cellular metabolic process	K00844//hexokinase [EC:2.7.1.1]	gi|460372289|ref|XP_004231963.1|//PREDICTED: probable hexokinase-like 2 protein [Solanum lycopersicum]
Solyc02g069490.3	2148	626.011	104.84	-2.57799	7.15e-45	Down	1.15e-46	NA	GO:0003824//catalytic activity;GO:0050662//coenzyme binding	NA	K09828//Delta24-sterol reductase [EC:1.3.1.72 1.3.1.-]	gi|970009887|ref|XP_015065843.1|//PREDICTED: delta(24)-sterol reductase-like [Solanum pennellii]
Solyc08g006740.3	1753	45.0222	147.14	1.70848	2.89e-07	Up	2.8e-08	NA	GO:0048037//cofactor binding;GO:0016830//carbon-carbon lyase activity	GO:0043436//oxoacid metabolic process	K01590//histidine decarboxylase [EC:4.1.1.22]	gi|350539035|ref|NP_001233859.1|//aromatic amino acid decarboxylase 2 [Solanum lycopersicum]
Solyc09g075420.3	830	854.011	2005.39	1.23156	1.02e-30	Up	2.46e-32	GO:0043231//intracellular membrane-bounded organelle	GO:0004629//phospholipase C activity;GO:0001071//nucleic acid binding transcription factor activity;GO:0003676//nucleic acid binding	GO:0007165//signal transduction;GO:0006351//transcription, DNA-templated	K09286//EREBP-like factor	gi|894216233|ref|NP_001234308.2|//ethylene response factor 2 [Solanum lycopersicum]
Solyc08g075880.3	740	63.1109	11.1482	-2.50108	2.7e-06	Down	2.99e-07	NA	GO:0043169//cation binding	GO:0006812//cation transport	K07213//copper chaperone;K10752//histone-binding protein RBBP4	gi|460400942|ref|XP_004245990.1|//PREDICTED: uncharacterized protein LOC101245684 [Solanum lycopersicum]
Solyc07g019497.1	2774	58.9271	25.0633	-1.23336	0.0157104	Down	0.00370811	NA	NA	NA	K12448//UDP-arabinose 4-epimerase [EC:5.1.3.5];K04460//serine/threonine-protein phosphatase 5 [EC:3.1.3.16]	gi|970065635|ref|XP_015059777.1|//PREDICTED: serine/threonine-protein phosphatase 7 long form homolog [Solanum pennellii]
Solyc12g010050.2	2218	67.4555	21.6343	-1.64062	0.000997136	Down	0.000170465	NA	NA	NA	K01246//DNA-3-methyladenine glycosylase I [EC:3.2.2.20]	gi|460412733|ref|XP_004251752.1|//PREDICTED: uncharacterized protein LOC101267869 isoform X1 [Solanum lycopersicum]
Solyc06g076670.3	7093	5323.74	12145.6	1.18993	1.56e-74	Up	1.33e-76	NA	GO:0005488//binding	NA	K17362//acyl-coenzyme A thioesterase 13 [EC:3.1.2.-]	gi|460391142|ref|XP_004241182.1|//PREDICTED: serine/arginine-rich splicing factor SR45a [Solanum lycopersicum]
Solyc10g079390.1	1089	21.0956	6.61758	-1.67257	0.0451778	Down	0.0124509	NA	NA	NA	NA	gi|723740144|ref|XP_010312402.1|//PREDICTED: uncharacterized protein LOC104644425 [Solanum lycopersicum]
Solyc09g010210.3	1802	5199.75	34853.1	2.74477	0	Up	0	NA	GO:0004553//hydrolase activity, hydrolyzing O-glycosyl compounds	GO:0009827//plant-type cell wall modification;GO:0044238//primary metabolic process	K01179//endoglucanase [EC:3.2.1.4]	gi|350538697|ref|NP_001234867.1|//endo-1,4-beta-glucanase precursor [Solanum lycopersicum]
Solyc07g056240.3	2092	159.358	79.3905	-1.00523	0.000880072	Down	0.0001489	NA	NA	NA	K03189//urease accessory protein	gi|460395280|ref|XP_004243212.1|//PREDICTED: uncharacterized protein LOC101250133 [Solanum lycopersicum]
Solyc02g083310.3	1909	322.943	138.358	-1.22287	1.64e-08	Down	1.38e-09	NA	NA	NA	K08999//uncharacterized protein	gi|460373448|ref|XP_004232531.1|//PREDICTED: bifunctional nuclease 2 [Solanum lycopersicum]
Solyc10g011810.3	801	28.2058	3.69184	-2.93358	0.000166788	Down	2.45e-05	NA	NA	NA	K13076//Delta8-fatty-acid desaturase [EC:1.14.19.4]	gi|460405208|ref|XP_004248068.1|//PREDICTED: delta(8)-fatty-acid desaturase-like [Solanum lycopersicum]
Solyc01g098520.3	5425	312.622	155.808	-1.00465	1.99e-06	Down	2.16e-07	NA	NA	NA	K08145//MFS transporter, SP family, solute carrier family 2 (facilitated glucose transporter), member 8	gi|985482426|ref|NP_001306259.1|//sugar transporter ERD6-like 5 [Solanum lycopersicum]
Solyc02g014873.1	684	1.33141	8.26463	2.63399	0.00959512	Up	0.00211861	NA	NA	NA	K09840//9-cis-epoxycarotenoid dioxygenase [EC:1.13.11.51];K17479//glutaredoxin domain-containing cysteine-rich protein 1;K10398//kinesin family member 11	gi|113205226|gb|ABI34306.1|//Polyprotein, putative [Solanum demissum]
Solyc09g013150.3	2138	351.13	1287.68	1.87469	1.62e-54	Up	2.04e-56	NA	NA	GO:0006810//transport	K08193//MFS transporter, ACS family, solute carrier family 17 (sodium-dependent inorganic phosphate cotransporter), other;K12303//MFS transporter, ACS family, solute carrier family 17 (sodium-dependent inorganic phosphate cotransporter), member 9;K13783//MFS transporter, OPA family, solute carrier family 37 (glycerol-3-phosphate transporter), member 1/2	gi|460401674|ref|XP_004246342.1|//PREDICTED: probable anion transporter 3, chloroplastic [Solanum lycopersicum]
Solyc02g067750.3	1379	152.601	3777.54	4.62961	0	Up	0	GO:0009532//plastid stroma	GO:0016836//hydro-lyase activity;GO:0046914//transition metal ion binding	NA	K01673//carbonic anhydrase [EC:4.2.1.1]	gi|350540662|ref|NP_001233847.1|//carbonic anhydrase [Solanum lycopersicum]
Solyc08g080490.3	660	158521	54733.1	-1.53419	1.11e-105	Down	6.04e-108	NA	NA	NA	NA	gi|460400233|ref|XP_004245640.1|//PREDICTED: 2S sulfur-rich seed storage protein 2-like [Solanum lycopersicum]
Solyc10g081120.2	2834	2872.62	1431.68	-1.00466	5.05e-34	Down	1.09e-35	NA	GO:0004553//hydrolase activity, hydrolyzing O-glycosyl compounds	GO:0019566//arabinose metabolic process	K01209//alpha-N-arabinofuranosidase [EC:3.2.1.55]	gi|854282314|ref|NP_001233925.2|//alpha-L-arabinofuranosidase precursor [Solanum lycopersicum]
Solyc02g091560.3	2571	5001.51	1100.83	-2.18377	1.41e-158	Down	3.85e-161	GO:0043231//intracellular membrane-bounded organelle	GO:0016742//hydroxymethyl-, formyl- and related transferase activity;GO:0048037//cofactor binding	GO:0006730//one-carbon metabolic process;GO:0009069//serine family amino acid metabolic process	K00600//glycine hydroxymethyltransferase [EC:2.1.2.1]	gi|460372325|ref|XP_004231981.1|//PREDICTED: serine hydroxymethyltransferase, mitochondrial [Solanum lycopersicum]
Solyc07g051950.3	1295	328.94	990.969	1.59101	8.31e-32	Up	1.92e-33	NA	NA	NA	NA	gi|460395826|ref|XP_004243481.1|//PREDICTED: S-type anion channel SLAH1-like [Solanum lycopersicum]
Solyc06g006000.3	953	73.8784	33.1219	-1.15737	0.0133979	Down	0.00307737	NA	NA	NA	NA	gi|460389514|ref|XP_004240397.1|//PREDICTED: uncharacterized protein LOC101264428 [Solanum lycopersicum]
Solyc01g108400.3	5050	1478.14	4635.79	1.64903	1.46e-105	Up	8e-108	NA	GO:0046872//metal ion binding;GO:0032559//adenyl ribonucleotide binding;GO:0004672//protein kinase activity	GO:0006464//cellular protein modification process	K00924	gi|460369917|ref|XP_004230803.1|//PREDICTED: CDPK-related kinase 5 [Solanum lycopersicum]
Solyc07g018140.3	1735	212.63	24.208	-3.13479	8.15e-21	Down	2.93e-22	NA	GO:0032559//adenyl ribonucleotide binding;GO:0004672//protein kinase activity	GO:0006464//cellular protein modification process	K04733//interleukin-1 receptor-associated kinase 4 [EC:2.7.11.1];K01534//Cd2+/Zn2+-exporting ATPase [EC:3.6.3.3 3.6.3.5];K04730//interleukin-1 receptor-associated kinase 1 [EC:2.7.11.1]	gi|460394665|ref|XP_004242921.1|//PREDICTED: probable receptor-like serine/threonine-protein kinase At5g57670 [Solanum lycopersicum]
Solyc03g034410.1	516	3.70792	15.1621	2.03178	0.0293064	Up	0.00755359	NA	NA	NA	NA	gi|723680514|ref|XP_010317753.1|//PREDICTED: uncharacterized protein LOC104646198 [Solanum lycopersicum]
Solyc08g007040.3	848	34.193	12.8687	-1.40984	0.0344922	Down	0.00911012	GO:0043231//intracellular membrane-bounded organelle;GO:0043234//protein complex	GO:0003824//catalytic activity	GO:0006546//glycine catabolic process	K02437//glycine cleavage system H protein	gi|460397983|ref|XP_004244544.1|//PREDICTED: glycine cleavage system H protein, mitochondrial isoform X1 [Solanum lycopersicum]
Solyc12g006140.2	944	435.189	129.113	-1.75301	5.07e-19	Down	2.03e-20	GO:0031224//intrinsic component of membrane;GO:0009521//photosystem;GO:0009534//chloroplast thylakoid	GO:0043169//cation binding;GO:0046906//tetrapyrrole binding	GO:0006464//cellular protein modification process;GO:0006091//generation of precursor metabolites and energy	K08913//light-harvesting complex II chlorophyll a/b binding protein 2	gi|822092488|ref|NP_001295874.1|//chlorophyll a-b binding protein 5, chloroplastic [Solanum lycopersicum]
Solyc07g043580.3	3200	285.409	132.96	-1.10204	1.37e-06	Down	1.45e-07	NA	NA	NA	K16189//phytochrome-interacting factor 4	gi|808175951|ref|NP_001294937.1|//transcription factor PIF4 [Solanum lycopersicum]
Solyc01g088380.2	4459	18.2221	5.53372	-1.71937	0.049707	Down	0.0139359	NA	NA	NA	K10742//DNA replication ATP-dependent helicase Dna2 [EC:3.6.4.12]	gi|723660137|ref|XP_010324950.1|//PREDICTED: DNA replication ATP-dependent helicase/nuclease DNA2 isoform X1 [Solanum lycopersicum]
Solyc02g084930.3	2485	42.459	13.0743	-1.69934	0.00564878	Down	0.00116442	NA	NA	NA	K07437//cytochrome P450 family 26 subfamily A	gi|460373242|ref|XP_004232430.1|//PREDICTED: abscisic acid 8'-hydroxylase 3-like [Solanum lycopersicum]
Solyc09g009770.3	2130	426.63	188.543	-1.17809	1.93e-10	Down	1.37e-11	NA	NA	NA	K06892//feruloyl-CoA ortho-hydroxylase [EC:1.14.11.-]	gi|460402036|ref|XP_004246521.1|//PREDICTED: uncharacterized protein LOC101256319 [Solanum lycopersicum]
Solyc08g075080.3	3504	28.6345	3.69098	-2.95568	0.000139038	Down	2.02e-05	NA	NA	NA	K16271//E3 ubiquitin-protein ligase RLIM [EC:2.3.2.27];K15692//E3 ubiquitin-protein ligase RNF13 [EC:2.3.2.27]	gi|460401027|ref|XP_004246031.1|//PREDICTED: uncharacterized protein LOC101258477 isoform X1 [Solanum lycopersicum]
Solyc02g084720.3	4979	3130.43	1436.53	-1.12377	8.72e-39	Down	1.64e-40	NA	GO:0030246//carbohydrate binding;GO:0015925//galactosidase activity;GO:0043167//ion binding	GO:0044238//primary metabolic process	K12309//beta-galactosidase [EC:3.2.1.23]	gi|350537913|ref|NP_001234317.1|//TBG6 protein precursor [Solanum lycopersicum]
Solyc12g007080.2	790	13.7083	38.8486	1.50282	0.0170413	Up	0.00406763	NA	NA	NA	K01188//beta-glucosidase [EC:3.2.1.21]	gi|460412431|ref|XP_004251604.1|//PREDICTED: transcription repressor OFP8 [Solanum lycopersicum]
Solyc12g040640.2	1638	13.3854	1.48759	-3.1696	0.000912222	Down	0.000154922	NA	GO:0043167//ion binding;GO:0016798//hydrolase activity, acting on glycosyl bonds	GO:0044238//primary metabolic process	K05350//beta-glucosidase [EC:3.2.1.21]	gi|460413811|ref|XP_004252272.1|//PREDICTED: beta-glucosidase 44-like isoform X1 [Solanum lycopersicum]
Solyc04g016170.2	354	10.2038	42.9233	2.07265	0.000654944	Up	0.000107765	GO:0031224//intrinsic component of membrane;GO:0009521//photosystem;GO:0009534//chloroplast thylakoid	GO:0043169//cation binding;GO:0046906//tetrapyrrole binding;GO:0051536//iron-sulfur cluster binding	GO:0006464//cellular protein modification process;GO:0006091//generation of precursor metabolites and energy;GO:0051234//establishment of localization	K02690//photosystem I P700 chlorophyll a apoprotein A2	gi|937633686|gb|ALI90423.1|//PsaB, partial (chloroplast) [Sphenoclea zeylanica]
Solyc01g008620.3	1229	30.7685	9.28277	-1.72883	0.0135839	Down	0.00312824	GO:0031012//extracellular matrix	GO:0008422//beta-glucosidase activity;GO:0043167//ion binding	GO:0033554//cellular response to stress;GO:0044238//primary metabolic process	K19891//glucan endo-1,3-beta-glucosidase 1/2/3 [EC:3.2.1.39]	gi|806638834|ref|NP_001234798.2|//glucan endo-1,3-beta-glucosidase A precursor [Solanum lycopersicum]
Solyc01g099645.1	2073	151.358	435.91	1.52607	4.88e-16	Up	2.32e-17	NA	NA	NA	NA	gi|971545777|ref|XP_015163005.1|//PREDICTED: uncharacterized protein LOC102604272 isoform X2 [Solanum tuberosum]
Solyc08g007420.3	1149	84.5391	38.4923	-1.13505	0.0103092	Down	0.0022933	GO:0044424//intracellular part	GO:0004457//lactate dehydrogenase activity	GO:0006007//glucose catabolic process	K00016//L-lactate dehydrogenase [EC:1.1.1.27]	gi|908212406|ref|NP_001266020.2|//lactate dehydrogenase 1 [Solanum lycopersicum]
Solyc06g009600.1	2013	62.1125	8.53967	-2.86263	3.23e-07	Down	3.14e-08	NA	NA	NA	K11666//INO80 complex subunit B	gi|460390036|ref|XP_004240648.1|//PREDICTED: AF4/FMR2 family member 4-like isoform X1 [Solanum lycopersicum]
Solyc02g080550.1	309	40.4256	10.061	-2.00649	0.00202307	Down	0.000371501	NA	NA	NA	NA	gi|723673875|ref|XP_010316592.1|//PREDICTED: uncharacterized protein LOC104645799 [Solanum lycopersicum]
Solyc10g054420.2	1228	108.532	29.2821	-1.89002	2.34e-06	Down	2.57e-07	NA	NA	NA	K02717//photosystem II oxygen-evolving enhancer protein 2	gi|460406466|ref|XP_004248685.1|//PREDICTED: psbP-like protein 2, chloroplastic [Solanum lycopersicum]
Solyc02g065050.1	1290	148.999	15.5382	-3.26141	1.08e-16	Down	4.94e-18	NA	GO:0008233//peptidase activity	NA	K00924;K02882//large subunit ribosomal protein L18Ae;K01381//saccharopepsin [EC:3.4.23.25]	gi|460375283|ref|XP_004233436.1|//PREDICTED: aspartic proteinase PCS1-like [Solanum lycopersicum]
Solyc06g059740.3	1783	25740.3	57641.8	1.16309	6.78e-102	Up	3.99e-104	GO:0044424//intracellular part	GO:0016616//oxidoreductase activity, acting on the CH-OH group of donors, NAD or NADP as acceptor;GO:0046914//transition metal ion binding	GO:0008152//metabolic process	K18857//alcohol dehydrogenase class-P [EC:1.1.1.1]	gi|350538691|ref|NP_001234099.1|//alcohol dehydrogenase 2 [Solanum lycopersicum]
Solyc03g019750.3	1868	3.90438	128.68	5.04255	3.86e-19	Up	1.53e-20	GO:0044459//plasma membrane part;GO:0030312//external encapsulating structure	GO:0035251//UDP-glucosyltransferase activity	GO:0045229//external encapsulating structure organization;GO:0009250//glucan biosynthetic process	K13379//reversibly glycosylated polypeptide / UDP-arabinopyranose mutase [EC:2.4.1.- 5.4.99.30]	gi|460377108|ref|XP_004234337.1|//PREDICTED: alpha-1,4-glucan-protein synthase [UDP-forming] 1-like isoform X2 [Solanum lycopersicum]
Solyc11g066665.1	919	208.951	95.7175	-1.12631	7.79e-05	Down	1.08e-05	NA	NA	NA	K16075//magnesium transporter	gi|460411196|ref|XP_004251000.1|//PREDICTED: magnesium transporter MRS2-11, chloroplastic [Solanum lycopersicum]
Solyc07g063460.2	821	1313.47	392.013	-1.74441	1.06e-50	Down	1.47e-52	NA	NA	NA	NA	gi|460397287|ref|XP_004244199.1|//PREDICTED: uncharacterized protein LOC101246550 [Solanum lycopersicum]
Solyc08g078760.1	2211	472.36	102.935	-2.19815	3.51e-05	Down	4.62e-06	NA	NA	NA	NA	gi|460400473|ref|XP_004245759.1|//PREDICTED: uncharacterized protein LOC101253408 [Solanum lycopersicum]
Solyc04g079560.3	2337	213.571	16.6548	-3.68071	5.82e-25	Down	1.77e-26	GO:0031224//intrinsic component of membrane	NA	NA	K19476//vacuolar protein sorting-associated protein IST1;K14209//solute carrier family 36 (proton-coupled amino acid transporter);K15015//solute carrier family 32 (vesicular inhibitory amino acid transporter)	gi|460385005|ref|XP_004238196.1|//PREDICTED: lysine histidine transporter-like 8 [Solanum lycopersicum]
Solyc02g086310.1	285	9473.12	2505.15	-1.91894	5.75e-111	Down	2.93e-113	NA	NA	NA	NA	gi|985801667|ref|NP_001306883.1|//lipid-transfer protein 7k-LTP precursor [Solanum lycopersicum]
Solyc10g008100.3	1232	59.4393	28.1626	-1.07764	0.0348191	Down	0.00921345	NA	NA	NA	K08288//protein kinase C substrate 80K-H	gi|723734232|ref|XP_010327088.1|//PREDICTED: glucosidase 2 subunit beta [Solanum lycopersicum]
Solyc08g083410.2	3102	262.86	11.3664	-4.53145	5.11e-32	Down	1.17e-33	NA	NA	NA	K00512//steroid 17alpha-monooxygenase / 17alpha-hydroxyprogesterone deacetylase [EC:1.14.14.19 1.14.14.32]	gi|723724822|ref|XP_010325459.1|//PREDICTED: flavonoid 3'-monooxygenase-like [Solanum lycopersicum]
Solyc11g017470.2	1385	6288.59	12786.5	1.02381	6.05e-59	Up	7.03e-61	NA	GO:0003676//nucleic acid binding	NA	K12581//CCR4-NOT transcription complex subunit 7/8;K02437//glycine cleavage system H protein;K13126//polyadenylate-binding protein;K01054//acylglycerol lipase [EC:3.1.1.23]	gi|525313915|ref|NP_001265908.1|//NAC domain-containing protein 2-like [Solanum lycopersicum]
Solyc09g083030.1	504	151.775	55.1527	-1.46043	3.36e-06	Down	3.77e-07	NA	NA	NA	K03695//ATP-dependent Clp protease ATP-binding subunit ClpB	gi|723732092|ref|XP_010326701.1|//PREDICTED: inactive protein RESTRICTED TEV MOVEMENT 1-like [Solanum lycopersicum]
Solyc02g065530.3	2000	23.9449	1.58101	-3.9208	8.61e-06	Down	1.03e-06	NA	GO:0016740//transferase activity	NA	K13648//alpha-1,4-galacturonosyltransferase [EC:2.4.1.43]	gi|723677168|ref|XP_010317141.1|//PREDICTED: probable galacturonosyltransferase-like 1 [Solanum lycopersicum]
Solyc07g065920.3	1543	553.906	72.7467	-2.92869	1.13e-48	Down	1.63e-50	NA	NA	NA	K19307//25S rRNA (uracil2634-N3)-methyltransferase [EC:2.1.1.313]	gi|723719073|ref|XP_004244019.2|//PREDICTED: uncharacterized protein LOC101268886 [Solanum lycopersicum]
Solyc04g078590.3	3474	39.2761	4.27582	-3.19938	6.29e-06	Down	7.37e-07	NA	NA	NA	K04730//interleukin-1 receptor-associated kinase 1 [EC:2.7.11.1]	gi|723696624|ref|XP_004238131.2|//PREDICTED: probable inactive receptor kinase At5g67200 [Solanum lycopersicum]
Solyc08g082680.3	916	67.2314	27.3002	-1.30022	0.00707538	Down	0.00150228	NA	NA	NA	K19039//E3 ubiquitin-protein ligase ATL7/58/59 [EC:2.3.2.27]	gi|460399942|ref|XP_004245495.1|//PREDICTED: RING-H2 zinc finger protein RHA4a [Solanum lycopersicum]
Solyc01g109790.3	3948	434.064	64.6987	-2.7461	5.39e-36	Down	1.1e-37	GO:0009536//plastid	GO:0032559//adenyl ribonucleotide binding;GO:0070566//adenylyltransferase activity	GO:0005977//glycogen metabolic process;GO:0005982//starch metabolic process	K00975//glucose-1-phosphate adenylyltransferase [EC:2.7.7.27]	gi|807045825|ref|NP_001233918.2|//ADP-glucose pyrophosphorylase large subunit [Solanum lycopersicum]
Solyc08g079090.3	2598	1223.21	592.986	-1.0446	2.75e-19	Down	1.08e-20	NA	GO:0016682//oxidoreductase activity, acting on diphenols and related substances as donors, oxygen as acceptor;GO:0046914//transition metal ion binding	GO:0008152//metabolic process	K19791//iron transport multicopper oxidase	gi|460400431|ref|XP_004245738.1|//PREDICTED: monocopper oxidase-like protein SKU5 [Solanum lycopersicum]
Solyc11g051170.2	267	23.043	61.2744	1.41096	0.00699973	Up	0.0014828	GO:0033178//proton-transporting two-sector ATPase complex, catalytic domain;GO:0009534//chloroplast thylakoid;GO:0019866//organelle inner membrane	GO:0032559//adenyl ribonucleotide binding;GO:0019829//cation-transporting ATPase activity;GO:0015078//hydrogen ion transmembrane transporter activity	GO:0015988//energy coupled proton transmembrane transport, against electrochemical gradient;GO:0015986//ATP synthesis coupled proton transport	K02111//F-type H+-transporting ATPase subunit alpha [EC:3.6.3.14]	gi|984910413|gb|AMC30660.1|//ATP synthase CF1 alpha subunit (chloroplast) [Viola bicolor]
Solyc07g065700.3	4086	1387.43	679.497	-1.02987	2.85e-21	Down	1.01e-22	NA	NA	NA	NA	gi|723717971|ref|XP_010324246.1|//PREDICTED: LOW QUALITY PROTEIN: SEC14 cytosolic factor [Solanum lycopersicum]
Solyc09g091880.3	2013	11.5918	2.48515	-2.2217	0.0255388	Down	0.00643928	NA	NA	NA	K12741//heterogeneous nuclear ribonucleoprotein A1/A3;K12160//small ubiquitin-related modifier;K14317//nuclear pore complex protein Nup214	gi|460404771|ref|XP_004247854.1|//PREDICTED: myb family transcription factor APL-like [Solanum lycopersicum]
Solyc03g118310.3	4074	30.8875	10.7953	-1.51662	0.0302097	Down	0.00781699	NA	NA	NA	K16190//glucuronokinase [EC:2.7.1.43];K13422//transcription factor MYC2	gi|460380193|ref|XP_004235842.1|//PREDICTED: transcription factor ICE1-like [Solanum lycopersicum]
Solyc06g068520.3	1111	1306.42	285.171	-2.19572	1.82e-59	Down	2.1e-61	GO:0044464//cell part	GO:0005488//binding	GO:0006950//response to stress	NA	gi|350539111|ref|NP_001234375.1|//hydroxyproline-rich systemin precursor [Solanum lycopersicum]
Solyc00g282510.2	1749	117.025	238.277	1.02582	0.000113163	Up	1.61e-05	GO:0044424//intracellular part	GO:0016840//carbon-nitrogen lyase activity	GO:0006558//L-phenylalanine metabolic process	K10775//phenylalanine ammonia-lyase [EC:4.3.1.24]	gi|460416376|ref|XP_004253518.1|//PREDICTED: phenylalanine ammonia-lyase-like, partial [Solanum lycopersicum]
Solyc06g009770.1	420	32.3998	6.30695	-2.36097	0.000887639	Down	0.000150415	NA	NA	NA	NA	gi|723704521|ref|XP_010321877.1|//PREDICTED: uncharacterized protein LOC101249177 [Solanum lycopersicum]
[truncated: 1,392 more rows]
