# Supplementary material for: SlMYB75, an MYB-type transcription factor, promotes anthocyanin accumulation and enhances volatile aroma production in tomato fruits
Source: Hortic Res. 2019 Feb 1;6:22. doi: 10.1038/s41438-018-0098-y (PMC6355774; doi:10.1038/s41438-018-0098-y)
Supplement: Supplementary file 4 — File S3 [file 41438_2018_98_MOESM4_ESM.xlsx]

## Sheet: degs.intersect.gene2go
Solyc01g005000.3	GO:0016831	GO:0048037	GO:0009064
Solyc10g038080.2	GO:0044424	GO:0016616	GO:0016836	GO:0005488	GO:0008652
Solyc03g114960.3	GO:0031224	GO:0015405	GO:0032559	GO:0017111	GO:0006810	GO:0009207
Solyc03g116500.3	GO:0004553	GO:0044238	GO:0045229
Solyc08g081230.1	GO:0005887	GO:0005267	GO:0030001
Solyc08g068390.3	GO:0003824	GO:0005488	GO:0008152
Solyc03g114150.3	GO:0016620	GO:0008152
Solyc11g010990.2	GO:0046872	GO:0003824	GO:0008152
Solyc12g057060.2	GO:0016757
Solyc05g026240.2	GO:0016628	GO:0016772	GO:0006796
Solyc03g111680.3	GO:0003824
Solyc12g009300.2	GO:0035251	GO:0005984
Solyc04g049920.3	GO:0005488
Solyc08g066240.3	GO:0016831	GO:0048037	GO:0043436
Solyc06g076020.3	GO:0032559	GO:0050896
Solyc03g025320.3	GO:0016747
Solyc06g083580.3	GO:0003824
Solyc01g099190.3	GO:0044424	GO:0016702	GO:0046914	GO:0006633
Solyc01g111250.3	GO:0004620	GO:0042578	GO:0007165	GO:0044238
Solyc08g062340.3	GO:0044424	GO:0050896
Solyc03g079880.3	GO:0010876
Solyc12g006380.2	GO:0016701	GO:0008152
Solyc06g075070.3	GO:0046872	GO:0016836	GO:0016655
Solyc02g086180.3	GO:0031224	GO:0043231	GO:0031090	GO:0046914	GO:0046996	GO:0006694	GO:0006631
Solyc03g025570.2	GO:0016591	GO:0034062	GO:0003676	GO:0010467
Solyc12g011030.2	GO:0030312	GO:0005576	GO:0016758	GO:0016798	GO:0044042
Solyc03g111720.3	GO:0016671	GO:0043170
Solyc03g007960.3	GO:0031224	GO:0046914	GO:0003824	GO:0006631
Solyc07g052240.3	GO:0016682	GO:0046914	GO:0008152
Solyc05g012020.3	GO:0043231	GO:0003677	GO:0001071	GO:0006351
Solyc07g017950.3	GO:0043231	GO:0016831	GO:0016491	GO:0043094	GO:0071704
Solyc04g077010.3	GO:0016020	GO:0000166	GO:0004672
Solyc11g011330.2	GO:0046914	GO:0003824	GO:0008152
Solyc09g090970.3	GO:0006950
Solyc11g007540.2	GO:0005506	GO:0016491	GO:0008152
Solyc00g136260.1	GO:0046872
Solyc07g005960.3	GO:0004180	GO:0019538
Solyc09g007940.3	GO:0019206	GO:0043101	GO:0006796
Solyc08g005760.2	GO:0016746
Solyc02g079500.4	GO:0016209	GO:0005506	GO:0003824	GO:0042743	GO:0006950
Solyc09g014350.3	GO:0016747
Solyc12g056600.3	GO:0003824	GO:0008152
Solyc10g083440.1	GO:0035251
Solyc07g042160.3	GO:0004553	GO:0044238	GO:0045229
Solyc01g107850.3	GO:0016757
Solyc10g083880.2	GO:0031224	GO:0006810
Solyc03g031800.3	GO:0030312	GO:0005576	GO:0016758	GO:0016798	GO:0044042
Solyc02g067870.3	GO:0016853	GO:0006575
Solyc00g060810.3	GO:0006950
Solyc02g082170.2	GO:0016020
Solyc07g005190.3	GO:0008238	GO:0019538
Solyc03g034375.1	GO:0010876
Solyc09g082660.3	GO:0016740
Solyc05g056560.3	GO:0016301
Solyc03g095970.3	GO:0003824	GO:0008152
Solyc04g081300.3	GO:0004553	GO:0044238
Solyc12g011310.2	GO:0016740
Solyc07g045090.3	GO:0003824	GO:0005488	GO:0008152
Solyc01g099180.3	GO:0044424	GO:0016702	GO:0046914	GO:0006633
Solyc11g071830.2	GO:0005515
Solyc01g006560.3	GO:0016702	GO:0046914	GO:0006633
Solyc10g077080.2	GO:0004553	GO:0019566
Solyc09g091430.3	GO:0003824
Solyc09g091510.3	GO:0016747	GO:0009699
Solyc03g095900.3	GO:0043169	GO:0019842	GO:0003824	GO:0003006	GO:0009692
Solyc06g068270.3	GO:0003824	GO:0008152
Solyc08g082770.3	GO:0016020	GO:0006810
Solyc09g008970.1	GO:0006950	GO:0045333
Solyc08g065625.1	GO:0031224	GO:0043231	GO:0043169	GO:0003824	GO:0022900	GO:0051234
Solyc07g056670.3	GO:0046914	GO:0003824	GO:0008152
Solyc09g059170.2	GO:0035251
Solyc04g079860.1	GO:0016740
Solyc03g006880.3	GO:0046914	GO:0003824	GO:0008152
Solyc10g018300.2	GO:0009534	GO:0043169	GO:0016744
Solyc05g006020.3	GO:0044464	GO:0006810
Solyc03g007890.3	GO:0044424	GO:0005515	GO:0032559	GO:0044267	GO:0050896
Solyc08g061130.3	GO:0043231	GO:0003677	GO:0005515	GO:0001071	GO:0007602	GO:0006351
Solyc02g077530.2	GO:0008168
Solyc11g069540.2	GO:0031224
Solyc03g096290.3	GO:0031224	GO:0006810
Solyc08g079870.3	GO:0004175	GO:0005515	GO:0044092	GO:0019538
Solyc09g011080.3	GO:0009532	GO:0032559
Solyc09g092520.3	GO:0030312	GO:0005576	GO:0016758	GO:0016798	GO:0044042
Solyc05g007490.3	GO:0016741	GO:0006730
Solyc03g112580.3	GO:0031224	GO:0032559	GO:0004672	GO:0016628	GO:0004871	GO:0006464
Solyc01g107590.3	GO:0016616	GO:0046914	GO:0009699
Solyc11g066580.2	GO:0016709	GO:0005506	GO:0008152
Solyc09g072560.3	GO:0043231	GO:0006461
Solyc11g066720.2	GO:0048037	GO:0008152
Solyc08g075570.3	GO:0031224	GO:0030001
Solyc12g088670.2	GO:0004175	GO:0016628	GO:0019538	GO:0050896
Solyc02g090730.3	GO:0044464	GO:0015291	GO:0015893
Solyc07g047800.3	GO:0003824	GO:0008152
Solyc03g013340.3	GO:0031224	GO:0051234
Solyc09g089580.3	GO:0043169	GO:0019842	GO:0003824	GO:0003006	GO:0009692
Solyc01g073680.3	GO:0051234
Solyc03g120090.1	GO:0009108
Solyc03g117600.3	GO:0032559	GO:0016628	GO:0008152	GO:0050896
Solyc09g014240.3	GO:0005576	GO:0043169	GO:0016682	GO:0009808
Solyc08g061560.3	GO:0031224	GO:0032559	GO:0004672	GO:0016628	GO:0006464
Solyc01g079580.3	GO:0005488
Solyc12g042500.2	GO:0030312	GO:0006950
Solyc12g010320.2	GO:0051234
Solyc09g015020.1	GO:0050896
Solyc01g091010.3	GO:0003676
Solyc03g123630.3	GO:0030312	GO:0030234	GO:0045229	GO:0071555
Solyc09g065240.3	GO:0003824	GO:0044238
Solyc06g005770.1	GO:0051234
Solyc01g109580.3	GO:0005488	GO:0016043	GO:0009987
Solyc02g080160.3	GO:0030312	GO:0005576	GO:0016758	GO:0016798	GO:0044042
Solyc05g014000.3	GO:0016837
Solyc07g048110.3	GO:0044464
Solyc01g099410.3	GO:0043231	GO:0000785	GO:0003676	GO:0034728
Solyc03g112460.3	GO:0003824
Solyc04g064690.3	GO:0046872	GO:0003824
Solyc10g080210.2	GO:0030312	GO:0005576	GO:0004553	GO:0003006	GO:0044238	GO:0045229
Solyc09g011490.3	GO:0016765	GO:0009755
Solyc08g065790.3	GO:0016787
Solyc06g069110.3	GO:0010876
Solyc01g067620.3	GO:0016706	GO:0051553
Solyc08g068680.3	GO:0048037	GO:0016830	GO:0043436
Solyc11g006250.2	GO:0016787	GO:0044238
Solyc08g066700.3	GO:0008408	GO:0003676	GO:0010467
Solyc07g062550.3	GO:0044424	GO:0016765	GO:0000270	GO:0019276
Solyc05g007180.3	GO:0043231	GO:0003677	GO:0001071	GO:0006351
Solyc02g067530.3	GO:0019842	GO:0046914	GO:0016491	GO:0008152
Solyc06g062670.3	GO:0044464	GO:0046914
Solyc11g010120.2	GO:0044464	GO:0016209	GO:0005506	GO:0003824	GO:0008152	GO:0006950
Solyc02g085020.3	GO:0016616	GO:0048037	GO:0009699
Solyc03g044300.3	GO:0043231	GO:0001071	GO:0003676	GO:0006351
Solyc02g079510.3	GO:0016209	GO:0005506	GO:0003824	GO:0042743	GO:0006950
Solyc02g069490.3	GO:0003824	GO:0050662
Solyc08g006740.3	GO:0048037	GO:0016830	GO:0043436
Solyc09g010210.3	GO:0004553	GO:0009827	GO:0044238
Solyc09g013150.3	GO:0006810
Solyc10g081120.2	GO:0004553	GO:0019566
Solyc01g108400.3	GO:0046872	GO:0032559	GO:0004672	GO:0006464
Solyc03g019750.3	GO:0044459	GO:0030312	GO:0035251	GO:0045229	GO:0009250
Solyc11g017470.2	GO:0003676
Solyc01g109790.3	GO:0009536	GO:0032559	GO:0070566	GO:0005977	GO:0005982
Solyc08g079090.3	GO:0016682	GO:0046914	GO:0008152
Solyc01g094790.3	GO:0048037	GO:0016835	GO:0000097	GO:0006563
Solyc02g070020.1	GO:0016740
Solyc07g049370.2	GO:0043167	GO:0016798	GO:0044238
Solyc06g006080.3	GO:0003824	GO:0006772
Solyc11g028020.2	GO:0043231	GO:0003677	GO:0001071	GO:0006351
Solyc03g032025.1	GO:0031224	GO:0043231	GO:0031090	GO:0016616	GO:0000166	GO:0048037	GO:0006732	GO:0006720
Solyc07g056540.3	GO:0000166	GO:0003824	GO:0008152
Solyc10g008910.1	GO:0043231	GO:0000785	GO:0003676	GO:0034728
Solyc01g100460.3	GO:0043231	GO:0003677	GO:0005515	GO:0001071	GO:0006351
Solyc01g104740.3	GO:0003677
Solyc06g009670.3	GO:0005488
Solyc09g084450.3	GO:0016787	GO:0004866	GO:0006950	GO:0051346
Solyc04g007570.2	GO:0016787	GO:0044238
Solyc07g047940.3	GO:0005488
Solyc10g054010.1	GO:0003677	GO:0006351
Solyc01g091320.3	GO:0031224	GO:0046914	GO:0003824	GO:0006631
Solyc08g082820.3	GO:0044432	GO:0032559	GO:0016628	GO:0008152	GO:0050896
Solyc06g068950.3	GO:0016741	GO:0006730
Solyc03g115230.3	GO:0032559	GO:0016462	GO:0043170	GO:0050896
Solyc05g047590.3	GO:0016788
Solyc01g107853.1	GO:0016757
Solyc06g053625.1	GO:0032559	GO:0004672	GO:0006464
Solyc03g116190.1	GO:0031410	GO:0008152
Solyc01g087590.3	GO:0016647	GO:0008152
Solyc05g055400.3	GO:0005506	GO:0016491	GO:0008152
Solyc12g010130.1	GO:0032559	GO:0004672	GO:0006464	GO:0023052
Solyc06g062580.3	GO:0030246	GO:0015925	GO:0043167	GO:0044238
Solyc01g097430.3	GO:0000166	GO:0016887
Solyc11g022590.1	GO:0061135	GO:0010466
Solyc07g009380.3	GO:0030312	GO:0005576	GO:0016758	GO:0016798	GO:0044042
Solyc02g069210.3	GO:0031224	GO:0046915	GO:0016628	GO:0008152	GO:0006829
Solyc06g069400.3	GO:0016811
Solyc04g015530.2	GO:0016798
Solyc05g045670.3	GO:0031224	GO:0051234
Solyc03g095880.1	GO:0031224	GO:0009521	GO:0009534	GO:0046872	GO:0046906	GO:0051536	GO:0006464	GO:0006091	GO:0051234
Solyc11g066250.2	GO:0004180	GO:0019538
Solyc07g055990.3	GO:0030312	GO:0005576	GO:0016758	GO:0016798	GO:0044042
Solyc02g094860.2	GO:0016634	GO:0005506	GO:0008152
Solyc08g077870.3	GO:0030312	GO:0004175	GO:0005515	GO:0016628	GO:0044092	GO:0019538
Solyc08g082620.3	GO:0004312	GO:0006631
Solyc02g080670.3	GO:0016682	GO:0046914	GO:0008152
Solyc09g015000.3	GO:0050896
Solyc02g085880.2	GO:0016634	GO:0005506	GO:0008152
Solyc01g107730.3	GO:0043231	GO:0009987
Solyc09g083445.1	GO:0004866	GO:0006950	GO:0051346
Solyc02g090480.3	GO:0016859	GO:0044267
Solyc03g031860.3	GO:0009536	GO:0004337	GO:0016109
Solyc01g100030.4	GO:0047429	GO:0043169	GO:0009211
Solyc03g111690.3	GO:0003824
Solyc01g105710.3	GO:0044424	GO:0016859	GO:0044267
Solyc09g082230.1	GO:0016407
Solyc02g077670.3	GO:0005515	GO:0044267
Solyc08g005960.2	GO:0010876
Solyc10g080900.2	GO:0003824	GO:0008152
Solyc05g050010.3	GO:0016846	GO:0048037	GO:0016740	GO:0008652	GO:0003006	GO:0009692
Solyc01g008710.4	GO:0004567	GO:0043167	GO:0044238
Solyc02g030480.3	GO:0016616	GO:0046914	GO:0008152
Solyc06g051800.3	GO:0044464
Solyc02g069680.3	GO:0006810
Solyc11g066130.1	GO:0030312
Solyc02g077040.4	GO:0008233
Solyc06g062540.3	GO:0042578	GO:0006796
Solyc11g008630.2	GO:0016747
Solyc11g011340.2	GO:0046914	GO:0003824	GO:0008152
Solyc07g043460.3	GO:0005506	GO:0016491
Solyc03g096050.3	GO:0046914	GO:0003824	GO:0008152
Solyc11g043110.2	GO:0016787	GO:0044238
Solyc02g093310.3	GO:0042578
Solyc10g078740.2	GO:0003824	GO:0008152
Solyc01g006540.3	GO:0016702	GO:0046872	GO:0006633
Solyc06g060180.2	GO:0046872	GO:0003824
Solyc09g063060.3	GO:0016787	GO:0044238
Solyc01g099200.3	GO:0016702	GO:0046872	GO:0006633
Solyc10g080130.2	GO:0008408	GO:0003676	GO:0010467
Solyc02g070430.3	GO:0046914	GO:0003824	GO:0008152
Solyc02g037495.1	GO:0016405
Solyc08g069040.3	GO:0016209	GO:0005506	GO:0003824	GO:0008152	GO:0006950
Solyc01g105500.3	GO:0016787
Solyc07g065340.1	GO:0044424	GO:0016412	GO:0006563
Solyc10g054840.2	GO:0031224	GO:0051234
Solyc06g036290.3	GO:0044424	GO:0005515	GO:0032559	GO:0044267	GO:0050896
Solyc01g095080.3	GO:0016846	GO:0048037	GO:0016740	GO:0008652	GO:0003006	GO:0009692
Solyc03g026040.3	GO:0016020	GO:0004674	GO:0016787	GO:0000166	GO:0004871	GO:0016491	GO:0008152
Solyc01g107830.3	GO:0016757
Solyc07g056140.3	GO:0009536	GO:0032559	GO:0070566	GO:0005977	GO:0005982
Solyc08g014130.3	GO:0046912	GO:0008652	GO:0006551
Solyc09g008060.3	GO:0016757
Solyc05g051850.3	GO:0044424	GO:0016872	GO:0006644	GO:0006020
Solyc04g074840.3	GO:0044464	GO:0015291	GO:0015893
Solyc03g019670.3	GO:0004629
Solyc04g072460.3	GO:0003677	GO:0006351
Solyc08g062450.1	GO:0044424	GO:0050896
Solyc03g025190.4	GO:0044464	GO:0015291	GO:0015893
Solyc04g009910.3	GO:0032559	GO:0004672	GO:0006464
Solyc04g071650.3	GO:0031224	GO:0016759	GO:0046914	GO:0045229	GO:0009250
Solyc01g111310.3	GO:0031224
Solyc01g112120.3	GO:0005789	GO:0016709	GO:0000166	GO:0050662	GO:0008152
Solyc04g054500.3	GO:0043169	GO:0006812
Solyc08g013670.3	GO:0034357
Solyc07g043490.1	GO:0016757
Solyc11g072310.2	GO:0046914	GO:0003824	GO:0008152
Solyc12g088170.2	GO:0016747
Solyc10g009410.1	GO:0008233
