# Supplementary material for: SlMYB75, an MYB-type transcription factor, promotes anthocyanin accumulation and enhances volatile aroma production in tomato fruits
Source: Hortic Res. 2019 Feb 1;6:22. doi: 10.1038/s41438-018-0098-y (PMC6355774; doi:10.1038/s41438-018-0098-y)
Supplement: Supplementary file 5 — File S4 [file 41438_2018_98_MOESM5_ESM.xlsx]

## Sheet: degs.pathway
#Term	Database	ID	Input number	Background number	P-Value	Corrected P-Value	Input	Hyperlink
Biosynthesis of secondary metabolites	KEGG PATHWAY	sly01110	64	1193	2.32477e-10	1.72033e-08	Solyc09g091510|Solyc12g056600|Solyc05g050010|Solyc01g088400|Solyc08g068390|Solyc02g069490|Solyc12g088170|Solyc10g038080|Solyc11g010990|Solyc12g088220|Solyc12g006460|Solyc10g079570|Solyc02g070430|Solyc11g011330|Solyc03g117600|Solyc03g006880|Solyc12g005170|Solyc08g014130|Solyc02g085020|Solyc11g066580|Solyc03g098310|Solyc01g091320|Solyc02g086180|Solyc11g010120|Solyc04g063350|Solyc03g114150|Solyc08g0…	http://www.genome.jp/kegg-bin/show_pathway?sly01110/sly:543602%09red/sly:101261488%09red/sly:778294%09red/sly:101255734%09red/sly:544283%09red/sly:101259903%09red/sly:778254%09red/sly:778256%09red/sly:100147723%09red/sly:101265415%09red/sly:543968%09red/sly:100736504%09red/sly:543553%09red/sly:101261675%09red/sly:101246567%09red/sly:101256271%09red/sly:780563%09red/sly:101245316%09red/sly:1007502…
Phenylpropanoid biosynthesis	KEGG PATHWAY	sly00940	16	213	4.28814e-05	0.00105774	Solyc04g064690|Solyc01g107590|Solyc11g011340|Solyc02g030480|Solyc11g010120|Solyc12g088170|Solyc09g082660|Solyc08g069040|Solyc02g079510|Solyc02g079500|Solyc10g079570|Solyc11g011330|Solyc03g117600|Solyc11g010990|Solyc02g063000|Solyc01g104860	http://www.genome.jp/kegg-bin/show_pathway?sly00940/sly:543602%09red/sly:101256271%09red/sly:104644298%09red/sly:101250635%09red/sly:101245316%09red/sly:100191129%09red/sly:101260194%09red/sly:101255734%09red/sly:101245999%09red/sly:101247048%09red/sly:101261193%09red/sly:101265285%09red/sly:101245155%09red/sly:101259903%09red/sly:101245815%09red/sly:101255851%09red
Protein processing in endoplasmic reticulum	KEGG PATHWAY	sly04141	16	233	0.000115214	0.0020718	Solyc09g015020|Solyc03g007890|Solyc03g123540|Solyc08g062340|Solyc09g015000|Solyc08g082820|Solyc06g076020|Solyc06g036290|Solyc08g078695|Solyc05g056385|Solyc08g062450|Solyc10g054880|Solyc04g011440|Solyc11g071830|Solyc02g065540|Solyc01g102960	http://www.genome.jp/kegg-bin/show_pathway?sly04141/sly:543572%09red/sly:101244079%09red/sly:101268307%09red/sly:101259708%09red/sly:101253329%09red/sly:101055596%09red/sly:544282%09red/sly:543507%09red/sly:543957%09red/sly:101254946%09red/sly:101268020%09red/sly:101264183%09red/sly:101248279%09red/sly:100736433%09red/sly:101260143%09red/sly:101256837%09red
Linoleic acid metabolism	KEGG PATHWAY	sly00591	5	19	0.000139986	0.0020718	Solyc01g099200|Solyc01g006560|Solyc01g099180|Solyc01g006540|Solyc01g099190	http://www.genome.jp/kegg-bin/show_pathway?sly00591/sly:107648852%09red/sly:543997%09red/sly:101266174%09red/sly:100301936%09red/sly:544008%09red
Flavonoid biosynthesis	KEGG PATHWAY	sly00941	7	59	0.000548591	0.00676596	Solyc09g091510|Solyc02g085020|Solyc12g088170|Solyc09g082660|Solyc11g066580|Solyc10g079570|Solyc03g117600	http://www.genome.jp/kegg-bin/show_pathway?sly00941/sly:101256271%09red/sly:778294%09red/sly:101255734%09red/sly:100191129%09red/sly:544150%09red/sly:100736504%09red/sly:101255851%09red
Diterpenoid biosynthesis	KEGG PATHWAY	sly00904	5	33	0.00128875	0.013624	Solyc11g072310|Solyc03g006880|Solyc02g070430|Solyc07g056670|Solyc12g006460	http://www.genome.jp/kegg-bin/show_pathway?sly00904/sly:101249786%09red/sly:101261488%09red/sly:543553%09red/sly:100037505%09red/sly:544200%09red
Zeatin biosynthesis	KEGG PATHWAY	sly00908	6	60	0.00300831	0.0278269	Solyc12g009930|Solyc10g079980|Solyc02g085880|Solyc05g053120|Solyc07g043480|Solyc02g094860	http://www.genome.jp/kegg-bin/show_pathway?sly00908/sly:101254402%09red/sly:101252238%09red/sly:101248301%09red/sly:101265706%09red/sly:101055578%09red/sly:101055577%09red
Stilbenoid, diarylheptanoid and gingerol biosynthesis	KEGG PATHWAY	sly00945	5	46	0.00479474	0.0394235	Solyc05g055400|Solyc10g079570|Solyc12g088170|Solyc09g082660|Solyc03g117600	http://www.genome.jp/kegg-bin/show_pathway?sly00945/sly:101255734%09red/sly:101256271%09red/sly:100191129%09red/sly:101267893%09red/sly:101255851%09red
Histidine metabolism	KEGG PATHWAY	sly00340	4	33	0.00809783	0.0599239	Solyc08g066240|Solyc08g006740|Solyc03g114150|Solyc08g068680	http://www.genome.jp/kegg-bin/show_pathway?sly00340/sly:101248029%09red/sly:101250104%09red/sly:778256%09red/sly:778254%09red
Pentose and glucuronate interconversions	KEGG PATHWAY	sly00040	7	125	0.0248	0.166836	Solyc03g123630|Solyc03g111690|Solyc03g114150|Solyc06g083580|Solyc04g015530|Solyc05g014000|Solyc09g091430	http://www.genome.jp/kegg-bin/show_pathway?sly00040/sly:544016%09red/sly:101250104%09red/sly:101254639%09red/sly:101254471%09red/sly:101247806%09red/sly:101244298%09red/sly:101252082%09red
Limonene and pinene degradation	KEGG PATHWAY	sly00903	2	11	0.0310394	0.19141	Solyc03g114150|Solyc05g055400	http://www.genome.jp/kegg-bin/show_pathway?sly00903/sly:101250104%09red/sly:101267893%09red
Plant hormone signal transduction	KEGG PATHWAY	sly04075	12	297	0.0374376	0.198113	Solyc04g081250|Solyc04g072460|Solyc07g042170|Solyc09g008175|Solyc09g064530|Solyc01g107730|Solyc01g096070|Solyc01g111310|Solyc10g079750|Solyc06g066020|Solyc12g099220|Solyc03g006960	http://www.genome.jp/kegg-bin/show_pathway?sly04075/sly:100736477%09red/sly:543722%09red/sly:101055545%09red/sly:101245709%09red/sly:101055556%09red/sly:101247936%09red/sly:101268450%09red/sly:101259422%09red/sly:101257659%09red/sly:101255336%09red/sly:101265431%09red/sly:101263450%09red
Cysteine and methionine metabolism	KEGG PATHWAY	sly00270	6	108	0.0374808	0.198113	Solyc05g050010|Solyc01g094790|Solyc07g065340|Solyc12g088220|Solyc01g097950|Solyc01g095080	http://www.genome.jp/kegg-bin/show_pathway?sly00270/sly:101246567%09red/sly:780563%09red/sly:101257583%09red/sly:101255033%09red/sly:101253875%09red/sly:606304%09red
Amino sugar and nucleotide sugar metabolism	KEGG PATHWAY	sly00520	7	140	0.0408998	0.201772	Solyc07g056140|Solyc10g077080|Solyc03g019750|Solyc11g066720|Solyc11g008810|Solyc01g109790|Solyc10g081120	http://www.genome.jp/kegg-bin/show_pathway?sly00520/sly:101258907%09red/sly:101244155%09red/sly:101253853%09red/sly:544283%09red/sly:543517%09red/sly:101257145%09red/sly:543968%09red
Vitamin B6 metabolism	KEGG PATHWAY	sly00750	2	14	0.0457694	0.206356	Solyc06g062540|Solyc03g120090	http://www.genome.jp/kegg-bin/show_pathway?sly00750/sly:101251664%09red/sly:101259946%09red
Fatty acid metabolism	KEGG PATHWAY	sly01212	5	86	0.0474062	0.206356	Solyc11g006300|Solyc08g082620|Solyc10g078740|Solyc01g109180|Solyc08g068390	http://www.genome.jp/kegg-bin/show_pathway?sly01212/sly:101252237%09red/sly:101261255%09red/sly:101251311%09red/sly:101259379%09red/sly:101255353%09red
Sulfur metabolism	KEGG PATHWAY	sly00920	3	36	0.0516551	0.209813	Solyc01g094790|Solyc07g065340|Solyc01g097950	http://www.genome.jp/kegg-bin/show_pathway?sly00920/sly:101246567%09red/sly:101255033%09red/sly:101257583%09red
Carotenoid biosynthesis	KEGG PATHWAY	sly00906	3	37	0.0549797	0.209813	Solyc03g031860|Solyc12g056600|Solyc03g007960	http://www.genome.jp/kegg-bin/show_pathway?sly00906/sly:100750250%09red/sly:543988%09red/sly:544297%09red
Steroid biosynthesis	KEGG PATHWAY	sly00100	3	38	0.0584039	0.209813	Solyc02g069490|Solyc01g091320|Solyc02g086180	http://www.genome.jp/kegg-bin/show_pathway?sly00100/sly:104649012%09red/sly:101264777%09red/sly:101244831%09red
Arginine and proline metabolism	KEGG PATHWAY	sly00330	4	64	0.0595415	0.209813	Solyc03g114150|Solyc01g087590|Solyc02g067530|Solyc03g098310	http://www.genome.jp/kegg-bin/show_pathway?sly00330/sly:101265415%09red/sly:101250104%09red/sly:101262682%09red/sly:101253022%09red
Biotin metabolism	KEGG PATHWAY	sly00780	2	21	0.0874856	0.29427	Solyc08g082620|Solyc10g078740	http://www.genome.jp/kegg-bin/show_pathway?sly00780/sly:101252237%09red/sly:101251311%09red
Fatty acid biosynthesis	KEGG PATHWAY	sly00061	3	48	0.0977559	0.314519	Solyc08g082620|Solyc10g078740|Solyc01g109180	http://www.genome.jp/kegg-bin/show_pathway?sly00061/sly:101252237%09red/sly:101251311%09red/sly:101259379%09red
alpha-Linolenic acid metabolism	KEGG PATHWAY	sly00592	3	49	0.102161	0.314997	Solyc08g068390|Solyc01g006540|Solyc01g006560	http://www.genome.jp/kegg-bin/show_pathway?sly00592/sly:101261255%09red/sly:100301936%09red/sly:544008%09red
Fatty acid degradation	KEGG PATHWAY	sly00071	3	52	0.115834	0.342869	Solyc08g068390|Solyc03g114150|Solyc01g109180	http://www.genome.jp/kegg-bin/show_pathway?sly00071/sly:101261255%09red/sly:101250104%09red/sly:101259379%09red
Valine, leucine and isoleucine biosynthesis	KEGG PATHWAY	sly00290	2	27	0.129216	0.356703	Solyc12g088220|Solyc08g014130	http://www.genome.jp/kegg-bin/show_pathway?sly00290/sly:101251907%09red/sly:101253875%09red
beta-Alanine metabolism	KEGG PATHWAY	sly00410	3	55	0.130148	0.356703	Solyc01g005000|Solyc03g114150|Solyc01g087590	http://www.genome.jp/kegg-bin/show_pathway?sly00410/sly:101250104%09red/sly:100147723%09red/sly:101253022%09red
Biosynthesis of amino acids	KEGG PATHWAY	sly01230	8	236	0.160092	0.408666	Solyc01g094790|Solyc07g065340|Solyc10g038080|Solyc06g051930|Solyc12g088220|Solyc08g014130|Solyc10g018300|Solyc01g097950	http://www.genome.jp/kegg-bin/show_pathway?sly01230/sly:101246567%09red/sly:101251907%09red/sly:101258500%09red/sly:101245299%09red/sly:101257583%09red/sly:101255033%09red/sly:101253875%09red/sly:101257775%09red
Valine, leucine and isoleucine degradation	KEGG PATHWAY	sly00280	3	62	0.165718	0.408666	Solyc04g063350|Solyc12g088220|Solyc03g114150	http://www.genome.jp/kegg-bin/show_pathway?sly00280/sly:101250104%09red/sly:101254378%09red/sly:101253875%09red
2-Oxocarboxylic acid metabolism	KEGG PATHWAY	sly01210	3	63	0.171017	0.408666	Solyc12g088220|Solyc08g014130|Solyc12g005170	http://www.genome.jp/kegg-bin/show_pathway?sly01210/sly:101253063%09red/sly:101251907%09red/sly:101253875%09red
Glycerophospholipid metabolism	KEGG PATHWAY	sly00564	4	97	0.17501	0.408666	Solyc09g014350|Solyc04g016330|Solyc06g068950|Solyc03g019670	http://www.genome.jp/kegg-bin/show_pathway?sly00564/sly:101251501%09red/sly:101260923%09red/sly:101248078%09red/sly:101246730%09red
Nitrogen metabolism	KEGG PATHWAY	sly00910	2	34	0.182243	0.408666	Solyc06g075070|Solyc09g009830	http://www.genome.jp/kegg-bin/show_pathway?sly00910/sly:101254722%09red/sly:101264130%09red
Cutin, suberine and wax biosynthesis	KEGG PATHWAY	sly00073	2	34	0.182243	0.408666	Solyc11g008630|Solyc01g088400	http://www.genome.jp/kegg-bin/show_pathway?sly00073/sly:101249696%09red/sly:101267934%09red
Glycosphingolipid biosynthesis - globo series	KEGG PATHWAY	sly00603	1	9	0.196201	0.418494	Solyc11g008810	http://www.genome.jp/kegg-bin/show_pathway?sly00603/sly:101253853%09red
Fatty acid elongation	KEGG PATHWAY	sly00062	2	36	0.197937	0.418494	Solyc11g006300|Solyc10g009240	http://www.genome.jp/kegg-bin/show_pathway?sly00062/sly:101268230%09red/sly:101255353%09red
Lysine degradation	KEGG PATHWAY	sly00310	2	37	0.205844	0.423123	Solyc03g114150|Solyc03g093760	http://www.genome.jp/kegg-bin/show_pathway?sly00310/sly:101245531%09red/sly:101250104%09red
Thiamine metabolism	KEGG PATHWAY	sly00730	1	10	0.21357	0.427139	Solyc06g006080	http://www.genome.jp/kegg-bin/show_pathway?sly00730/sly:101264726%09red
Tryptophan metabolism	KEGG PATHWAY	sly00380	2	39	0.221752	0.431833	Solyc03g112460|Solyc03g114150	http://www.genome.jp/kegg-bin/show_pathway?sly00380/sly:101262607%09red/sly:101250104%09red
Glutathione metabolism	KEGG PATHWAY	sly00480	4	114	0.251637	0.469548	Solyc03g098310|Solyc02g081340|Solyc12g011310|Solyc09g011490	http://www.genome.jp/kegg-bin/show_pathway?sly00480/sly:101268500%09red/sly:101266195%09red/sly:101265415%09red/sly:101265881%09red
Circadian rhythm - plant	KEGG PATHWAY	sly04712	2	43	0.25381	0.469548	Solyc09g091510|Solyc08g061130	http://www.genome.jp/kegg-bin/show_pathway?sly04712/sly:543733%09red/sly:778294%09red
Taurine and hypotaurine metabolism	KEGG PATHWAY	sly00430	1	13	0.263458	0.47551	Solyc01g005000	http://www.genome.jp/kegg-bin/show_pathway?sly00430/sly:100147723%09red
Cyanoamino acid metabolism	KEGG PATHWAY	sly00460	2	45	0.269888	0.475517	Solyc01g094790|Solyc12g005170	http://www.genome.jp/kegg-bin/show_pathway?sly00460/sly:101253063%09red/sly:101255033%09red
Other glycan degradation	KEGG PATHWAY	sly00511	1	14	0.279376	0.480786	Solyc11g008810	http://www.genome.jp/kegg-bin/show_pathway?sly00511/sly:101253853%09red
Glycosaminoglycan degradation	KEGG PATHWAY	sly00531	1	16	0.310187	0.521678	Solyc11g008810	http://www.genome.jp/kegg-bin/show_pathway?sly00531/sly:101253853%09red
Pyruvate metabolism	KEGG PATHWAY	sly00620	3	96	0.361195	0.593965	Solyc08g014130|Solyc03g114150|Solyc06g051930	http://www.genome.jp/kegg-bin/show_pathway?sly00620/sly:101257775%09red/sly:101250104%09red/sly:101251907%09red
Carbon metabolism	KEGG PATHWAY	sly01200	7	274	0.405054	0.651609	Solyc01g094790|Solyc07g065340|Solyc06g051930|Solyc07g017950|Solyc07g056540|Solyc10g018300|Solyc01g097950	http://www.genome.jp/kegg-bin/show_pathway?sly01200/sly:101246567%09red/sly:544106%09red/sly:101245299%09red/sly:101257583%09red/sly:101255033%09red/sly:101257775%09red/sly:101257875%09red
Starch and sucrose metabolism	KEGG PATHWAY	sly00500	6	243	0.451132	0.695352	Solyc01g109790|Solyc12g009300|Solyc03g123630|Solyc02g071590|Solyc07g056140|Solyc04g015530	http://www.genome.jp/kegg-bin/show_pathway?sly00500/sly:544016%09red/sly:101255062%09red/sly:544283%09red/sly:543961%09red/sly:101247806%09red/sly:543968%09red
Inositol phosphate metabolism	KEGG PATHWAY	sly00562	2	69	0.455502	0.695352	Solyc05g051850|Solyc03g019670	http://www.genome.jp/kegg-bin/show_pathway?sly00562/sly:543809%09red/sly:101248078%09red
Butanoate metabolism	KEGG PATHWAY	sly00650	1	28	0.469313	0.695352	Solyc01g005000	http://www.genome.jp/kegg-bin/show_pathway?sly00650/sly:100147723%09red
Glycerolipid metabolism	KEGG PATHWAY	sly00561	2	71	0.469832	0.695352	Solyc09g014350|Solyc03g114150	http://www.genome.jp/kegg-bin/show_pathway?sly00561/sly:101251501%09red/sly:101250104%09red
Glyoxylate and dicarboxylate metabolism	KEGG PATHWAY	sly00630	2	74	0.490898	0.700173	Solyc07g017950|Solyc07g056540	http://www.genome.jp/kegg-bin/show_pathway?sly00630/sly:544106%09red/sly:101257875%09red
Ether lipid metabolism	KEGG PATHWAY	sly00565	1	30	0.492014	0.700173	Solyc03g019670	http://www.genome.jp/kegg-bin/show_pathway?sly00565/sly:101248078%09red
Pantothenate and CoA biosynthesis	KEGG PATHWAY	sly00770	1	31	0.502998	0.702299	Solyc12g088220	http://www.genome.jp/kegg-bin/show_pathway?sly00770/sly:101253875%09red
Carbon fixation in photosynthetic organisms	KEGG PATHWAY	sly00710	2	79	0.524809	0.719183	Solyc07g017950|Solyc10g018300	http://www.genome.jp/kegg-bin/show_pathway?sly00710/sly:101257875%09red/sly:101245299%09red
Tropane, piperidine and pyridine alkaloid biosynthesis	KEGG PATHWAY	sly00960	1	35	0.544614	0.719828	Solyc09g011130	http://www.genome.jp/kegg-bin/show_pathway?sly00960/sly:101251506%09red
Plant-pathogen interaction	KEGG PATHWAY	sly04626	4	177	0.551225	0.719828	Solyc03g007890|Solyc09g014990|Solyc06g036290|Solyc02g070890	http://www.genome.jp/kegg-bin/show_pathway?sly04626/sly:101263667%09red/sly:101260143%09red/sly:101268787%09red/sly:101264183%09red
Biosynthesis of unsaturated fatty acids	KEGG PATHWAY	sly01040	1	36	0.554462	0.719828	Solyc11g006300	http://www.genome.jp/kegg-bin/show_pathway?sly01040/sly:101255353%09red
RNA polymerase	KEGG PATHWAY	sly03020	1	40	0.591775	0.755023	Solyc03g025570	http://www.genome.jp/kegg-bin/show_pathway?sly03020/sly:101249921%09red
Peroxisome	KEGG PATHWAY	sly04146	2	92	0.605603	0.75957	Solyc01g109180|Solyc07g056540	http://www.genome.jp/kegg-bin/show_pathway?sly04146/sly:544106%09red/sly:101259379%09red
Propanoate metabolism	KEGG PATHWAY	sly00640	1	44	0.625967	0.772026	Solyc04g063350	http://www.genome.jp/kegg-bin/show_pathway?sly00640/sly:101254378%09red
Purine metabolism	KEGG PATHWAY	sly00230	3	150	0.645079	0.775474	Solyc03g025570|Solyc09g007940|Solyc06g051930	http://www.genome.jp/kegg-bin/show_pathway?sly00230/sly:101257775%09red/sly:101244800%09red/sly:101249921%09red
Protein export	KEGG PATHWAY	sly03060	1	47	0.649721	0.775474	Solyc08g082820	http://www.genome.jp/kegg-bin/show_pathway?sly03060/sly:543957%09red
Phenylalanine, tyrosine and tryptophan biosynthesis	KEGG PATHWAY	sly00400	1	49	0.664715	0.780776	Solyc10g038080	http://www.genome.jp/kegg-bin/show_pathway?sly00400/sly:101258500%09red
Ascorbate and aldarate metabolism	KEGG PATHWAY	sly00053	1	52	0.686011	0.780998	Solyc03g114150	http://www.genome.jp/kegg-bin/show_pathway?sly00053/sly:101250104%09red
Alanine, aspartate and glutamate metabolism	KEGG PATHWAY	sly00250	1	52	0.686011	0.780998	Solyc01g005000	http://www.genome.jp/kegg-bin/show_pathway?sly00250/sly:100147723%09red
Pentose phosphate pathway	KEGG PATHWAY	sly00030	1	56	0.712321	0.792812	Solyc10g018300	http://www.genome.jp/kegg-bin/show_pathway?sly00030/sly:101245299%09red
RNA degradation	KEGG PATHWAY	sly03018	2	114	0.717817	0.792812	Solyc08g066700|Solyc10g080130	http://www.genome.jp/kegg-bin/show_pathway?sly03018/sly:101259053%09red/sly:101256312%09red
Phenylalanine metabolism	KEGG PATHWAY	sly00360	1	59	0.730598	0.795062	Solyc09g082660	http://www.genome.jp/kegg-bin/show_pathway?sly00360/sly:101255734%09red
Pyrimidine metabolism	KEGG PATHWAY	sly00240	2	120	0.743349	0.797214	Solyc03g025570|Solyc01g100030	http://www.genome.jp/kegg-bin/show_pathway?sly00240/sly:101249921%09red/sly:544274%09red
Glycolysis / Gluconeogenesis	KEGG PATHWAY	sly00010	2	130	0.781501	0.820468	Solyc03g114150|Solyc06g051930	http://www.genome.jp/kegg-bin/show_pathway?sly00010/sly:101257775%09red/sly:101250104%09red
Fructose and mannose metabolism	KEGG PATHWAY	sly00051	1	71	0.792823	0.820468	Solyc01g008710	http://www.genome.jp/kegg-bin/show_pathway?sly00051/sly:543823%09red
Endocytosis	KEGG PATHWAY	sly04144	3	193	0.798293	0.820468	Solyc04g011440|Solyc02g069680|Solyc06g076020	http://www.genome.jp/kegg-bin/show_pathway?sly04144/sly:100736433%09red/sly:101055596%09red/sly:104645908%09red
Photosynthesis	KEGG PATHWAY	sly00195	1	84	0.844143	0.855707	Solyc08g013670	http://www.genome.jp/kegg-bin/show_pathway?sly00195/sly:101268297%09red
Spliceosome	KEGG PATHWAY	sly03040	2	184	0.912745	0.912745	Solyc04g011440|Solyc06g076020	http://www.genome.jp/kegg-bin/show_pathway?sly03040/sly:100736433%09red/sly:101055596%09red
